# Supplementary material for: Genotype-dependent N-glycosylation and newly exposed O-glycosylation affect plasmin-induced cleavage of histidine-rich glycoprotein (HRG)
Source: J Biol Chem. 2024 Jan 24;300(3):105683. doi: 10.1016/j.jbc.2024.105683 (PMC10882129; doi:10.1016/j.jbc.2024.105683)
Supplement: Supplementary Data Excel File 2 [file mmc2.xlsx]

## Sheet: Sheet11
Supplementary Data Excel file 2. Curation of the Byonic PSMs of HRG N-glycopeptides achieved by HCD and sHCD fragmentations with a score threshold of 150 and |Log Prob| threshold of 2, as well as controlling the FDR to be less than 0.01.
Protein Rank	Peptide < ProteinMetrics Confidential >	Glycans NHFAGNa	Modification Type(s)	Observed m/z	z	Observed (M+H)	Calc. mass (M+H)	Off-by-x error	Mass error (ppm)	Starting position	Cleavage	Score	Delta	Delta Mod	|Log Prob|	# of unique peptides	Protein Name	Protein DB number	Comment	Scan #	Scan Time	Sample	Fragmentation
1	R.HSHNNN[+2350.830]SSDLHPHKHHSHEQHPHGHHPHAHHPHEHDTHR.Q	HexNAc(4)Hex(5)dHex(1)NeuAc(2)	N[+2351]	1170.99	6	7020.9	7020.9	0	0	322	Specific	157.02	120.09	1.2	2.2	197	>sp|HRG_Normal	1	20220413_f1_um4_zou00006_sa_cho_100_shcd.ScanId;v=1;d1=1663.1663.6	controllerType=0 controllerNumber=1 scan=1663	12.5186	CHO-rHRG-PN	shcd
1	R.VIDFN[+1711.618]C[+57.021]TTSSVSSALANTK.D	HexNAc(3)Hex(5)dHex(2)	C[+57], N[+1712]	1242.87	3	3726.59	3726.59	0	-2	103	Specific	190.88	103.15	103.15	2.85	197	>sp|HRG_Normal	1	20220413_f1_um4_zou00006_sa_cho_100_shcd.ScanId;v=1;d1=6902.6902.3	controllerType=0 controllerNumber=1 scan=6902	34.4924	CHO-rHRG-PN	shcd
1	R.HSHNNN[+2059.735]SSDLHPHKHHSHEQHPHGHHPHAHHPHEHDTHR.Q	HexNAc(4)Hex(5)dHex(1)NeuAc(1)	N[+2060]	842.108	8	6729.82	6729.81	0	1.4	322	Specific	280.14	104.74	1.2	2.87	197	>sp|HRG_Normal	1	20220413_f1_um4_zou00006_sa_cho_100_shcd.ScanId;v=1;d1=1673.1673.8	controllerType=0 controllerNumber=1 scan=1673	12.5462	CHO-rHRG-PN	shcd
1	R.HSHNNN[+3007.058]SSDLHPHKHHSHEQHPHGHHPHAHHPHEHDTHR.Q	HexNAc(5)Hex(6)dHex(1)NeuAc(3)	N[+3007]	1097.45	7	7676.12	7677.13	-1	-0.7	322	Specific	171.33	171.33	1.2	2.91	197	>sp|HRG_Normal	1	20220413_f1_um4_zou00006_sa_cho_100_shcd.ScanId;v=1;d1=1662.1662.7	controllerType=0 controllerNumber=1 scan=1662	12.5162	CHO-rHRG-PN	shcd
1	R.HSHNNN[+2350.830]SSDLHPHKHHSHEQHPHGHHPHAHHPHEHDTHR.Q	HexNAc(4)Hex(5)dHex(1)NeuAc(2)	N[+2351]	1003.85	7	7020.9	7020.9	0	-0.5	322	Specific	220.11	182.28	1.2	2.91	197	>sp|HRG_Normal	1	20220413_f1_um4_zou00006_sa_cho_100_shcd.ScanId;v=1;d1=1643.1643.7	controllerType=0 controllerNumber=1 scan=1643	12.4562	CHO-rHRG-PN	shcd
1	D.FN[+2278.809]C[+57.021]TTSSVSSALANTK.D	HexNAc(5)Hex(6)NeuAc(1)	C[+57], N[+2279]	1322.88	3	3966.61	3966.6	0	2	106	NRagged	204.8	128.58	128.58	3	215	>sp|HRG_Normal	1	20220413_f1_um4_zou00006_sa_cho_100_hcd.ScanId;v=1;d1=7348.7348.3	controllerType=0 controllerNumber=1 scan=7348	34.1629	CHO-rHRG-PN	hcd
1	R.HSHNNN[+2059.735]SSDLHPHKHHSHEQHPHGHHPHAHHPHEHDTHR.Q	HexNAc(4)Hex(5)dHex(1)NeuAc(1)	N[+2060]	962.266	7	6729.82	6729.81	0	1.6	322	Specific	210.44	147.75	1.2	3.06	215	>sp|HRG_Normal	1	20220413_f1_um4_zou00006_sa_cho_100_hcd.ScanId;v=1;d1=1648.1648.7	controllerType=0 controllerNumber=1 scan=1648	12.4677	CHO-rHRG-PN	hcd
1	R.VIDFN[+1565.560]C[+57.021]TTSSVSSALANTK.D	HexNAc(3)Hex(5)dHex(1)	C[+57], N[+1566]	895.896	4	3580.56	3580.54	0	7	103	Specific	194.41	129.34	129.34	3.14	197	>sp|HRG_Normal	1	20220413_f1_um4_zou00006_sa_cho_100_shcd.ScanId;v=1;d1=6971.6971.4	controllerType=0 controllerNumber=1 scan=6971	34.7029	CHO-rHRG-PN	shcd
1	R.HSHNNN[+2059.735]SSDLHPHKHHSHEQHPHGHHPHAHHPHEHDTHR.Q	HexNAc(4)Hex(5)dHex(1)NeuAc(1)	N[+2060]	962.124	7	6728.82	6729.81	-1	2.7	322	Specific	240.4	19.37	1.2	3.17	197	>sp|HRG_Normal	1	20220413_f1_um4_zou00006_sa_cho_100_shcd.ScanId;v=1;d1=1692.1692.7	controllerType=0 controllerNumber=1 scan=1692	12.6028	CHO-rHRG-PN	shcd
1	R.VIDFN[+1987.714]C[+57.021]TTSSVSSALANTK.D	HexNAc(5)Hex(6)	C[+57], N[+1988]	1334.91	3	4002.71	4002.69	0	4.5	103	Specific	159.42	37.37	37.37	3.24	215	>sp|HRG_Normal	1	20220413_f1_um4_zou00006_sa_cho_100_hcd.ScanId;v=1;d1=7471.7471.3	controllerType=0 controllerNumber=1 scan=7471	34.5325	CHO-rHRG-PN	hcd
1	R.VIDFN[+1987.714]C[+57.021]TTSSVSSALANTK.D	HexNAc(5)Hex(6)	C[+57], N[+1988]	1334.91	3	4002.71	4002.69	0	4.4	103	Specific	164.13	37.4	37.4	3.24	215	>sp|HRG_Normal	1	20220413_f1_um4_zou00006_sa_cho_100_hcd.ScanId;v=1;d1=7478.7478.3	controllerType=0 controllerNumber=1 scan=7478	34.5511	CHO-rHRG-PN	hcd
1	R.HSHNNN[+2350.830]SSDLHPHKHHSHEQHPHGHHPHAHHPHEHDTHR.Q	HexNAc(4)Hex(5)dHex(1)NeuAc(2)	N[+2351]	1003.85	7	7020.9	7020.9	0	-0.5	322	Specific	361.47	108.48	1.2	3.24	197	>sp|HRG_Normal	1	20220413_f1_um4_zou00006_sa_cho_100_shcd.ScanId;v=1;d1=1646.1646.7	controllerType=0 controllerNumber=1 scan=1646	12.4648	CHO-rHRG-PN	shcd
1	R.VIDFN[+1622.582]C[+57.021]TTSSVSSALANTK.D	HexNAc(4)Hex(5)	C[+57], N[+1623]	1213.2	3	3637.57	3637.56	0	3.9	103	Specific	236.74	89.64	89.64	3.29	197	>sp|HRG_Normal	1	20220413_f1_um4_zou00006_sa_cho_100_shcd.ScanId;v=1;d1=6486.6486.3	controllerType=0 controllerNumber=1 scan=6486	32.9246	CHO-rHRG-PN	shcd
1	R.VIDFN[+1914.697]C[+57.021]TTSSVSSALANTK.D	HexNAc(4)Hex(5)dHex(2)	C[+57], N[+1915]	1310.56	3	3929.66	3929.67	0	-2.5	103	Specific	264.46	126.87	126.87	3.32	197	>sp|HRG_Normal	1	20220413_f1_um4_zou00006_sa_cho_100_shcd.ScanId;v=1;d1=6871.6871.3	controllerType=0 controllerNumber=1 scan=6871	34.3803	CHO-rHRG-PN	shcd
1	R.HSHNNN[+2059.735]SSDLHPHKHHSHEQHPHGHHPHAHHPHEHDTHR.Q	HexNAc(4)Hex(5)dHex(1)NeuAc(1)	N[+2060]	962.264	7	6729.81	6729.81	0	0.1	322	Specific	234.39	174.81	1.2	3.47	215	>sp|HRG_Normal	1	20220413_f1_um4_zou00006_sa_cho_100_hcd.ScanId;v=1;d1=1650.1650.7	controllerType=0 controllerNumber=1 scan=1650	12.4735	CHO-rHRG-PN	hcd
1	R.VIDFN[+1565.560]C[+57.021]TTSSVSSALANTK.D	HexNAc(3)Hex(5)dHex(1)	C[+57], N[+1566]	895.896	4	3580.56	3580.54	0	7	103	Specific	227.78	180.21	180.21	3.57	197	>sp|HRG_Normal	1	20220413_f1_um4_zou00006_sa_cho_100_shcd.ScanId;v=1;d1=6968.6968.4	controllerType=0 controllerNumber=1 scan=6968	34.6939	CHO-rHRG-PN	shcd
1	R.VIDFN[+1298.476]C[+57.021]TTSSVSSALANTK.D	HexNAc(4)Hex(3)	C[+57], N[+1298]	1105.16	3	3313.46	3313.45	0	2.6	103	Specific	208.94	53.93	53.93	3.6	215	>sp|HRG_Normal	1	20220413_f1_um4_zou00006_sa_cho_100_hcd.ScanId;v=1;d1=6995.6995.3	controllerType=0 controllerNumber=1 scan=6995	32.8839	CHO-rHRG-PN	hcd
1	R.HSHNNN[+2715.963]SSDLHPHK.H	HexNAc(5)Hex(6)dHex(1)NeuAc(2)	N[+2716]	1085.68	4	4339.7	4339.7	0	1.2	322	Specific	155.25	95.77	0.48	3.64	215	>sp|HRG_Normal	1	20220413_f1_um4_zou00006_sa_cho_100_hcd.ScanId;v=1;d1=1670.1670.4	controllerType=0 controllerNumber=1 scan=1670	12.5239	CHO-rHRG-PN	hcd
1	R.VIDFN[+1622.582]C[+57.021]TTSSVSSALANTK.D	HexNAc(4)Hex(5)	C[+57], N[+1623]	1819.28	2	3637.56	3637.56	0	0.2	103	Specific	211.71	131.01	131.01	3.67	197	>sp|HRG_Normal	1	20220413_f1_um4_zou00006_sa_cho_100_shcd.ScanId;v=1;d1=6346.6346.2	controllerType=0 controllerNumber=1 scan=6346	32.4745	CHO-rHRG-PN	shcd
1	R.VIDFN[+1913.677]C[+57.021]TTSSVSSALANTK.D	HexNAc(4)Hex(5)NeuAc(1)	C[+57], N[+1914]	982.92	4	3928.66	3928.65	0	2	103	Specific	167.37	64.76	64.76	3.68	197	>sp|HRG_Normal	1	20220413_f1_um4_zou00006_sa_cho_100_shcd.ScanId;v=1;d1=7101.7101.4	controllerType=0 controllerNumber=1 scan=7101	35.3093	CHO-rHRG-PN	shcd
1	R.VIDFN[+1913.677]C[+57.021]TTSSVSSALANTK.D	HexNAc(4)Hex(5)NeuAc(1)	C[+57], N[+1914]	1310.23	3	3928.67	3928.65	0	3.4	103	Specific	247.84	98.61	98.61	3.92	197	>sp|HRG_Normal	1	20220413_f1_um4_zou00006_sa_cho_100_shcd.ScanId;v=1;d1=6545.6545.3	controllerType=0 controllerNumber=1 scan=6545	33.1419	CHO-rHRG-PN	shcd
1	R.VIDFN[+1914.697]C[+57.021]TTSSVSSALANTK.D	HexNAc(4)Hex(5)dHex(2)	C[+57], N[+1915]	1310.56	3	3929.66	3929.67	0	-2.5	103	Specific	232.29	232.29	232.29	3.95	197	>sp|HRG_Normal	1	20220413_f1_um4_zou00006_sa_cho_100_shcd.ScanId;v=1;d1=6868.6868.3	controllerType=0 controllerNumber=1 scan=6868	34.371	CHO-rHRG-PN	shcd
1	R.VIDFN[+1565.560]C[+57.021]TTSSVSSALANTK.D	HexNAc(3)Hex(5)dHex(1)	C[+57], N[+1566]	895.895	4	3580.56	3580.54	0	6	103	Specific	325.08	200.6	200.6	4.14	215	>sp|HRG_Normal	1	20220413_f1_um4_zou00006_sa_cho_100_hcd.ScanId;v=1;d1=7506.7506.4	controllerType=0 controllerNumber=1 scan=7506	34.6279	CHO-rHRG-PN	hcd
1	R.VIDFN[+2204.772]C[+57.021]TTSSVSSALANTK.D	HexNAc(4)Hex(5)NeuAc(2)	C[+57], N[+2205]	1055.44	4	4218.76	4219.75	-1	3.2	103	Specific	330.41	144.28	144.28	4.23	215	>sp|HRG_Normal	1	20220413_f1_um4_zou00006_sa_cho_100_hcd.ScanId;v=1;d1=7766.7766.4	controllerType=0 controllerNumber=1 scan=7766	35.6694	CHO-rHRG-PN	hcd
1	R.HSHNNN[+2059.735]SSDLHPHKHHSHEQHPHGHHPHAHHPHEHDTHR.Q	HexNAc(4)Hex(5)dHex(1)NeuAc(1)	N[+2060]	1122.47	6	6729.81	6729.81	0	0.5	322	Specific	257.83	170.4	1.2	4.3	215	>sp|HRG_Normal	1	20220413_f1_um4_zou00006_sa_cho_100_hcd.ScanId;v=1;d1=1652.1652.6	controllerType=0 controllerNumber=1 scan=1652	12.4798	CHO-rHRG-PN	hcd
1	D.LRVIDFN[+1620.495]C[+57.021]TTSSVSSALANTK.D	HexNAc(2)Hex(7)Phospho(1)	C[+57], N[+1620]	1302.23	3	3904.66	3904.66	0	1.8	101	NRagged	158.78	158.78	132.18	4.38	197	>sp|HRG_Normal	1	20220413_f1_um4_zou00006_sa_cho_100_shcd.ScanId;v=1;d1=6845.6845.3	controllerType=0 controllerNumber=1 scan=6845	34.295	CHO-rHRG-PN	shcd
1	R.VIDFN[+1752.645]C[+57.021]TTSSVSSALANTK.D	HexNAc(4)Hex(4)dHex(2)	C[+57], N[+1753]	1256.54	3	3767.6	3767.62	0	-3.9	103	Specific	405.52	393.53	393.53	4.48	215	>sp|HRG_Normal	1	20220413_f1_um4_zou00006_sa_cho_100_hcd.ScanId;v=1;d1=7436.7436.3	controllerType=0 controllerNumber=1 scan=7436	34.4367	CHO-rHRG-PN	hcd
1	R.VIDFN[+1620.495]C[+57.021]TTSSVSSALANTK.D	HexNAc(2)Hex(7)Phospho(1)	C[+57], N[+1620]	1212.49	3	3635.47	3635.47	0	-0.2	103	Specific	365.37	124.75	124.75	4.49	197	>sp|HRG_Normal	1	20220413_f1_um4_zou00006_sa_cho_100_shcd.ScanId;v=1;d1=6964.6964.3	controllerType=0 controllerNumber=1 scan=6964	34.6799	CHO-rHRG-PN	shcd
1	R.VIDFN[+1913.677]C[+57.021]TTSSVSSALANTK.D	HexNAc(4)Hex(5)NeuAc(1)	C[+57], N[+1914]	1310.22	3	3928.65	3928.65	0	-1.7	103	Specific	355.04	249.07	249.07	4.5	197	>sp|HRG_Normal	1	20220413_f1_um4_zou00006_sa_cho_100_shcd.ScanId;v=1;d1=6353.6353.3	controllerType=0 controllerNumber=1 scan=6353	32.497	CHO-rHRG-PN	shcd
1	R.VIDFN[+1257.449]C[+57.021]TTSSVSSALANTK.D	HexNAc(3)Hex(4)	C[+57], N[+1257]	818.864	4	3272.43	3272.42	0	3.1	103	Specific	152.7	139.73	139.73	4.56	215	>sp|HRG_Normal	1	20220413_f1_um4_zou00006_sa_cho_100_hcd.ScanId;v=1;d1=6969.6969.4	controllerType=0 controllerNumber=1 scan=6969	32.7878	CHO-rHRG-PN	hcd
1	R.VIDFN[+406.159]C[+57.021]TTSSVSSALANTK.D	HexNAc(2)	C[+57], N[+406]	807.719	3	2421.14	2421.13	0	3.6	103	Specific	157.83	157.83	157.83	4.56	215	>sp|HRG_Normal	1	20220413_f1_um4_zou00006_sa_cho_100_hcd.ScanId;v=1;d1=7313.7313.3	controllerType=0 controllerNumber=1 scan=7313	34.0526	CHO-rHRG-PN	hcd
1	R.VIDFN[+1914.697]C[+57.021]TTSSVSSALANTK.D	HexNAc(4)Hex(5)dHex(2)	C[+57], N[+1915]	983.172	4	3929.67	3929.67	0	-1.7	103	Specific	338.13	165.55	165.55	4.59	197	>sp|HRG_Normal	1	20220413_f1_um4_zou00006_sa_cho_100_shcd.ScanId;v=1;d1=6867.6867.4	controllerType=0 controllerNumber=1 scan=6867	34.3674	CHO-rHRG-PN	shcd
1	R.VIDFN[+1622.582]C[+57.021]TTSSVSSALANTK.D	HexNAc(4)Hex(5)	C[+57], N[+1623]	1819.28	2	3637.56	3637.56	0	0.2	103	Specific	155.63	155.63	155.63	4.66	197	>sp|HRG_Normal	1	20220413_f1_um4_zou00006_sa_cho_100_shcd.ScanId;v=1;d1=6344.6344.2	controllerType=0 controllerNumber=1 scan=6344	32.4672	CHO-rHRG-PN	shcd
1	R.VIDFN[+1873.671]C[+57.021]TTSSVSSALANTK.D	HexNAc(3)Hex(6)dHex(2)	C[+57], N[+1874]	1296.88	3	3888.64	3888.65	0	-1.8	103	Specific	452.31	299.23	299.23	4.75	215	>sp|HRG_Normal	1	20220413_f1_um4_zou00006_sa_cho_100_hcd.ScanId;v=1;d1=7414.7414.3	controllerType=0 controllerNumber=1 scan=7414	34.3569	CHO-rHRG-PN	hcd
1	R.VIDFN[+1914.697]C[+57.021]TTSSVSSALANTK.D	HexNAc(4)Hex(5)dHex(2)	C[+57], N[+1915]	983.172	4	3929.67	3929.67	0	-1.7	103	Specific	357.32	244.79	244.79	4.79	197	>sp|HRG_Normal	1	20220413_f1_um4_zou00006_sa_cho_100_shcd.ScanId;v=1;d1=6870.6870.4	controllerType=0 controllerNumber=1 scan=6870	34.376	CHO-rHRG-PN	shcd
1	R.VIDFN[+1751.624]C[+57.021]TTSSVSSALANTK.D	HexNAc(4)Hex(4)NeuAc(1)	C[+57], N[+1752]	942.403	4	3766.59	3766.6	0	-1.9	103	Specific	481.27	354.02	354.02	4.8	215	>sp|HRG_Normal	1	20220413_f1_um4_zou00006_sa_cho_100_hcd.ScanId;v=1;d1=7450.7450.2	controllerType=0 controllerNumber=1 scan=7450	34.4741	CHO-rHRG-PN	hcd
1	R.VIDFN[+1620.495]C[+57.021]TTSSVSSALANTK.D	HexNAc(2)Hex(7)Phospho(1)	C[+57], N[+1620]	1212.5	3	3635.48	3635.47	0	1.8	103	Specific	321.06	113.89	113.89	4.83	215	>sp|HRG_Normal	1	20220413_f1_um4_zou00006_sa_cho_100_hcd.ScanId;v=1;d1=7514.7514.3	controllerType=0 controllerNumber=1 scan=7514	34.6503	CHO-rHRG-PN	hcd
1	R.VIDFN[+1378.476]C[+57.021]TTSSVSSALANTK.D	HexNAc(2)Hex(6)	C[+57], N[+1378]	849.122	4	3393.47	3393.45	0	5	103	Specific	176.21	176.21	176.21	4.86	215	>sp|HRG_Normal	1	20220413_f1_um4_zou00006_sa_cho_100_hcd.ScanId;v=1;d1=6981.6981.4	controllerType=0 controllerNumber=1 scan=6981	32.8318	CHO-rHRG-PN	hcd
1	R.VIDFN[+1913.677]C[+57.021]TTSSVSSALANTK.D	HexNAc(4)Hex(5)NeuAc(1)	C[+57], N[+1914]	982.918	4	3928.65	3928.65	0	-0.3	103	Specific	256.03	196.6	196.6	4.86	197	>sp|HRG_Normal	1	20220413_f1_um4_zou00006_sa_cho_100_shcd.ScanId;v=1;d1=6973.6973.4	controllerType=0 controllerNumber=1 scan=6973	34.7098	CHO-rHRG-PN	shcd
1	R.VIDFN[+406.159]C[+57.021]TTSSVSSALANTK.D	HexNAc(2)	C[+57], N[+406]	807.717	3	2421.14	2421.13	0	1.4	103	Specific	313.76	234.27	234.27	4.88	197	>sp|HRG_Normal	1	20220413_f1_um4_zou00006_sa_cho_100_shcd.ScanId;v=1;d1=6767.6767.3	controllerType=0 controllerNumber=1 scan=6767	34.0313	CHO-rHRG-PN	shcd
1	R.VIDFN[+1913.677]C[+57.021]TTSSVSSALANTK.D	HexNAc(4)Hex(5)NeuAc(1)	C[+57], N[+1914]	982.918	4	3928.65	3928.65	0	-0.3	103	Specific	396.87	166.07	166.07	5.01	197	>sp|HRG_Normal	1	20220413_f1_um4_zou00006_sa_cho_100_shcd.ScanId;v=1;d1=6975.6975.4	controllerType=0 controllerNumber=1 scan=6975	34.7153	CHO-rHRG-PN	shcd
1	R.VIDFN[+1873.671]C[+57.021]TTSSVSSALANTK.D	HexNAc(3)Hex(6)dHex(2)	C[+57], N[+1874]	1296.88	3	3888.64	3888.65	0	-1.9	103	Specific	379.89	255.87	255.87	5.03	197	>sp|HRG_Normal	1	20220413_f1_um4_zou00006_sa_cho_100_shcd.ScanId;v=1;d1=6872.6872.3	controllerType=0 controllerNumber=1 scan=6872	34.3837	CHO-rHRG-PN	shcd
1	R.VIDFN[+1622.582]C[+57.021]TTSSVSSALANTK.D	HexNAc(4)Hex(5)	C[+57], N[+1623]	1213.19	3	3637.57	3637.56	0	2.4	103	Specific	231.78	225.05	225.05	5.04	197	>sp|HRG_Normal	1	20220413_f1_um4_zou00006_sa_cho_100_shcd.ScanId;v=1;d1=6325.6325.3	controllerType=0 controllerNumber=1 scan=6325	32.3977	CHO-rHRG-PN	shcd
1	R.VIDFN[+1873.671]C[+57.021]TTSSVSSALANTK.D	HexNAc(3)Hex(6)dHex(2)	C[+57], N[+1874]	1296.88	3	3888.64	3888.65	0	-1.9	103	Specific	452.52	303.43	303.43	5.06	197	>sp|HRG_Normal	1	20220413_f1_um4_zou00006_sa_cho_100_shcd.ScanId;v=1;d1=6869.6869.3	controllerType=0 controllerNumber=1 scan=6869	34.3735	CHO-rHRG-PN	shcd
1	R.VIDFN[+1913.677]C[+57.021]TTSSVSSALANTK.D	HexNAc(4)Hex(5)NeuAc(1)	C[+57], N[+1914]	982.922	4	3928.66	3928.65	0	3.1	103	Specific	194.34	194.34	194.34	5.12	215	>sp|HRG_Normal	1	20220413_f1_um4_zou00006_sa_cho_100_hcd.ScanId;v=1;d1=7659.7659.4	controllerType=0 controllerNumber=1 scan=7659	35.1956	CHO-rHRG-PN	hcd
1	R.VIDFN[+1620.495]C[+57.021]TTSSVSSALANTK.D	HexNAc(2)Hex(7)Phospho(1)	C[+57], N[+1620]	1212.49	3	3635.47	3635.47	0	-0.2	103	Specific	285.29	285.29	274.51	5.15	197	>sp|HRG_Normal	1	20220413_f1_um4_zou00006_sa_cho_100_shcd.ScanId;v=1;d1=6961.6961.3	controllerType=0 controllerNumber=1 scan=6961	34.6729	CHO-rHRG-PN	shcd
1	R.VIDFN[+1913.677]C[+57.021]TTSSVSSALANTK.D	HexNAc(4)Hex(5)NeuAc(1)	C[+57], N[+1914]	1310.22	3	3928.65	3928.65	0	-1.7	103	Specific	323.32	323.32	323.32	5.15	197	>sp|HRG_Normal	1	20220413_f1_um4_zou00006_sa_cho_100_shcd.ScanId;v=1;d1=6350.6350.3	controllerType=0 controllerNumber=1 scan=6350	32.4875	CHO-rHRG-PN	shcd
1	R.VIDFN[+1913.677]C[+57.021]TTSSVSSALANTK.D	HexNAc(4)Hex(5)NeuAc(1)	C[+57], N[+1914]	982.918	4	3928.65	3928.65	0	0	103	Specific	442.41	268.52	268.52	5.16	197	>sp|HRG_Normal	1	20220413_f1_um4_zou00006_sa_cho_100_shcd.ScanId;v=1;d1=6364.6364.4	controllerType=0 controllerNumber=1 scan=6364	32.5297	CHO-rHRG-PN	shcd
1	R.VIDFN[+1622.582]C[+57.021]TTSSVSSALANTK.D	HexNAc(4)Hex(5)	C[+57], N[+1623]	1213.2	3	3637.57	3637.56	0	3.9	103	Specific	204.89	204.89	204.89	5.17	197	>sp|HRG_Normal	1	20220413_f1_um4_zou00006_sa_cho_100_shcd.ScanId;v=1;d1=6483.6483.3	controllerType=0 controllerNumber=1 scan=6483	32.9164	CHO-rHRG-PN	shcd
1	R.VIDFN[+2204.772]C[+57.021]TTSSVSSALANTK.D	HexNAc(4)Hex(5)NeuAc(2)	C[+57], N[+2205]	1055.95	4	4220.76	4219.75	1	2	103	Specific	330.79	154.44	7.54	5.2	215	>sp|HRG_Normal	1	20220413_f1_um4_zou00006_sa_cho_100_hcd.ScanId;v=1;d1=7764.7764.4	controllerType=0 controllerNumber=1 scan=7764	35.6639	CHO-rHRG-PN	hcd
1	R.VIDFN[+1872.651]C[+57.021]TTSSVSSALANTK.D	HexNAc(3)Hex(6)NeuAc(1)	C[+57], N[+1873]	972.665	4	3887.64	3887.63	0	3.8	103	Specific	311.8	156.92	156.92	5.21	197	>sp|HRG_Normal	1	20220413_f1_um4_zou00006_sa_cho_100_shcd.ScanId;v=1;d1=6839.6839.4	controllerType=0 controllerNumber=1 scan=6839	34.2794	CHO-rHRG-PN	shcd
1	R.VIDFN[+2205.793]C[+57.021]TTSSVSSALANTK.D	HexNAc(4)Hex(5)dHex(2)NeuAc(1)	C[+57], N[+2206]	1407.26	3	4219.76	4220.77	-1	-0.7	103	Specific	411.51	290.49	9.42	5.29	197	>sp|HRG_Normal	1	20220413_f1_um4_zou00006_sa_cho_100_shcd.ScanId;v=1;d1=7200.7200.3	controllerType=0 controllerNumber=1 scan=7200	35.7563	CHO-rHRG-PN	shcd
1	R.VIDFN[+1565.560]C[+57.021]TTSSVSSALANTK.D	HexNAc(3)Hex(5)dHex(1)	C[+57], N[+1566]	1194.19	3	3580.55	3580.54	0	5.3	103	Specific	313.44	226.35	226.35	5.3	197	>sp|HRG_Normal	1	20220413_f1_um4_zou00006_sa_cho_100_shcd.ScanId;v=1;d1=6950.6950.3	controllerType=0 controllerNumber=1 scan=6950	34.6369	CHO-rHRG-PN	shcd
1	R.VIDFN[+1565.560]C[+57.021]TTSSVSSALANTK.D	HexNAc(3)Hex(5)dHex(1)	C[+57], N[+1566]	1194.19	3	3580.56	3580.54	0	5.7	103	Specific	339.52	240.22	240.22	5.4	197	>sp|HRG_Normal	1	20220413_f1_um4_zou00006_sa_cho_100_shcd.ScanId;v=1;d1=6938.6938.3	controllerType=0 controllerNumber=1 scan=6938	34.6	CHO-rHRG-PN	shcd
1	R.VIDFN[+1622.582]C[+57.021]TTSSVSSALANTK.D	HexNAc(4)Hex(5)	C[+57], N[+1623]	910.146	4	3637.56	3637.56	0	1.7	103	Specific	236.22	236.22	236.22	5.43	197	>sp|HRG_Normal	1	20220413_f1_um4_zou00006_sa_cho_100_shcd.ScanId;v=1;d1=6492.6492.4	controllerType=0 controllerNumber=1 scan=6492	32.9474	CHO-rHRG-PN	shcd
1	R.VIDFN[+1751.624]C[+57.021]TTSSVSSALANTK.D	HexNAc(4)Hex(4)NeuAc(1)	C[+57], N[+1752]	1256.2	3	3766.6	3766.6	0	-0.6	103	Specific	477.58	416.27	416.27	5.45	215	>sp|HRG_Normal	1	20220413_f1_um4_zou00006_sa_cho_100_hcd.ScanId;v=1;d1=7449.7449.3	controllerType=0 controllerNumber=1 scan=7449	34.4717	CHO-rHRG-PN	hcd
1	R.VIDFN[+1913.677]C[+57.021]TTSSVSSALANTK.D	HexNAc(4)Hex(5)NeuAc(1)	C[+57], N[+1914]	1310.22	3	3928.66	3928.65	0	0.8	103	Specific	355.57	200.28	200.28	5.5	197	>sp|HRG_Normal	1	20220413_f1_um4_zou00006_sa_cho_100_shcd.ScanId;v=1;d1=6956.6956.3	controllerType=0 controllerNumber=1 scan=6956	34.6555	CHO-rHRG-PN	shcd
1	R.VIDFN[+1565.560]C[+57.021]TTSSVSSALANTK.D	HexNAc(3)Hex(5)dHex(1)	C[+57], N[+1566]	1194.19	3	3580.56	3580.54	0	5.7	103	Specific	484.96	316.51	316.51	5.58	197	>sp|HRG_Normal	1	20220413_f1_um4_zou00006_sa_cho_100_shcd.ScanId;v=1;d1=6935.6935.3	controllerType=0 controllerNumber=1 scan=6935	34.5926	CHO-rHRG-PN	shcd
1	R.VIDFN[+1751.624]C[+57.021]TTSSVSSALANTK.D	HexNAc(4)Hex(4)NeuAc(1)	C[+57], N[+1752]	1256.21	3	3766.62	3766.6	0	5.3	103	Specific	488.71	299.69	299.69	5.58	197	>sp|HRG_Normal	1	20220413_f1_um4_zou00006_sa_cho_100_shcd.ScanId;v=1;d1=6892.6892.3	controllerType=0 controllerNumber=1 scan=6892	34.4592	CHO-rHRG-PN	shcd
1	R.VIDFN[+1565.560]C[+57.021]TTSSVSSALANTK.D	HexNAc(3)Hex(5)dHex(1)	C[+57], N[+1566]	1194.19	3	3580.55	3580.54	0	5.3	103	Specific	518.11	319.99	319.99	5.58	197	>sp|HRG_Normal	1	20220413_f1_um4_zou00006_sa_cho_100_shcd.ScanId;v=1;d1=6947.6947.3	controllerType=0 controllerNumber=1 scan=6947	34.629	CHO-rHRG-PN	shcd
1	R.VIDFN[+1419.502]C[+57.021]TTSSVSSALANTK.D	HexNAc(3)Hex(5)	C[+57], N[+1420]	1145.5	3	3434.48	3434.48	0	1.8	103	Specific	346.97	156.85	156.85	5.59	215	>sp|HRG_Normal	1	20220413_f1_um4_zou00006_sa_cho_100_hcd.ScanId;v=1;d1=6956.6956.3	controllerType=0 controllerNumber=1 scan=6956	32.7419	CHO-rHRG-PN	hcd
1	R.VIDFN[+1913.677]C[+57.021]TTSSVSSALANTK.D	HexNAc(4)Hex(5)NeuAc(1)	C[+57], N[+1914]	982.92	4	3928.66	3928.65	0	1.3	103	Specific	210.18	210.18	210.18	5.69	215	>sp|HRG_Normal	1	20220413_f1_um4_zou00006_sa_cho_100_hcd.ScanId;v=1;d1=7572.7572.4	controllerType=0 controllerNumber=1 scan=7572	34.8424	CHO-rHRG-PN	hcd
1	R.VIDFN[+1622.582]C[+57.021]TTSSVSSALANTK.D	HexNAc(4)Hex(5)	C[+57], N[+1623]	910.145	4	3637.56	3637.56	0	0.7	103	Specific	230.39	230.39	230.39	5.69	215	>sp|HRG_Normal	1	20220413_f1_um4_zou00006_sa_cho_100_hcd.ScanId;v=1;d1=7016.7016.4	controllerType=0 controllerNumber=1 scan=7016	32.9611	CHO-rHRG-PN	hcd
1	R.VIDFN[+1751.624]C[+57.021]TTSSVSSALANTK.D	HexNAc(4)Hex(4)NeuAc(1)	C[+57], N[+1752]	1256.21	3	3766.62	3766.6	0	5.3	103	Specific	454.48	324.6	324.6	5.74	197	>sp|HRG_Normal	1	20220413_f1_um4_zou00006_sa_cho_100_shcd.ScanId;v=1;d1=6890.6890.3	controllerType=0 controllerNumber=1 scan=6890	34.4521	CHO-rHRG-PN	shcd
1	R.VIDFN[+1460.529]C[+57.021]TTSSVSSALANTK.D	HexNAc(4)Hex(4)	C[+57], N[+1461]	869.633	4	3475.51	3475.5	0	1.3	103	Specific	246.51	246.51	246.51	5.79	197	>sp|HRG_Normal	1	20220413_f1_um4_zou00006_sa_cho_100_shcd.ScanId;v=1;d1=6426.6426.4	controllerType=0 controllerNumber=1 scan=6426	32.724	CHO-rHRG-PN	shcd
1	R.VIDFN[+1419.502]C[+57.021]TTSSVSSALANTK.D	HexNAc(3)Hex(5)	C[+57], N[+1420]	859.376	4	3434.48	3434.48	0	2.1	103	Specific	314.06	295.11	295.11	5.8	197	>sp|HRG_Normal	1	20220413_f1_um4_zou00006_sa_cho_100_shcd.ScanId;v=1;d1=6443.6443.4	controllerType=0 controllerNumber=1 scan=6443	32.781	CHO-rHRG-PN	shcd
1	R.VIDFN[+1913.677]C[+57.021]TTSSVSSALANTK.D	HexNAc(4)Hex(5)NeuAc(1)	C[+57], N[+1914]	1310.22	3	3928.66	3928.65	0	0.8	103	Specific	328.29	266.73	266.73	5.8	197	>sp|HRG_Normal	1	20220413_f1_um4_zou00006_sa_cho_100_shcd.ScanId;v=1;d1=6953.6953.3	controllerType=0 controllerNumber=1 scan=6953	34.6463	CHO-rHRG-PN	shcd
1	R.VIDFN[+1751.624]C[+57.021]TTSSVSSALANTK.D	HexNAc(4)Hex(4)NeuAc(1)	C[+57], N[+1752]	1256.21	3	3766.6	3766.6	0	0.4	103	Specific	425.53	241.76	241.76	5.84	197	>sp|HRG_Normal	1	20220413_f1_um4_zou00006_sa_cho_100_shcd.ScanId;v=1;d1=6884.6884.3	controllerType=0 controllerNumber=1 scan=6884	34.4321	CHO-rHRG-PN	shcd
1	R.VIDFN[+1565.560]C[+57.021]TTSSVSSALANTK.D	HexNAc(3)Hex(5)dHex(1)	C[+57], N[+1566]	1194.19	3	3580.56	3580.54	0	5.8	103	Specific	491.32	333.29	333.29	5.85	215	>sp|HRG_Normal	1	20220413_f1_um4_zou00006_sa_cho_100_hcd.ScanId;v=1;d1=7502.7502.3	controllerType=0 controllerNumber=1 scan=7502	34.6175	CHO-rHRG-PN	hcd
1	R.VIDFN[+1913.677]C[+57.021]TTSSVSSALANTK.D	HexNAc(4)Hex(5)NeuAc(1)	C[+57], N[+1914]	982.922	4	3928.67	3928.65	0	3.9	103	Specific	427.6	174.45	174.45	5.87	197	>sp|HRG_Normal	1	20220413_f1_um4_zou00006_sa_cho_100_shcd.ScanId;v=1;d1=6784.6784.4	controllerType=0 controllerNumber=1 scan=6784	34.1021	CHO-rHRG-PN	shcd
1	R.VIDFN[+1095.397]C[+57.021]TTSSVSSALANTK.D	HexNAc(3)Hex(3)	C[+57], N[+1095]	1037.46	3	3110.38	3110.37	0	2.4	103	Specific	308.32	308.32	125.22	5.89	215	>sp|HRG_Normal	1	20220413_f1_um4_zou00006_sa_cho_100_hcd.ScanId;v=1;d1=7044.7044.3	controllerType=0 controllerNumber=1 scan=7044	33.0485	CHO-rHRG-PN	hcd
1	R.VIDFN[+1622.582]C[+57.021]TTSSVSSALANTK.D	HexNAc(4)Hex(5)	C[+57], N[+1623]	1213.19	3	3637.56	3637.56	0	2.2	103	Specific	308.78	308.78	308.78	5.89	215	>sp|HRG_Normal	1	20220413_f1_um4_zou00006_sa_cho_100_hcd.ScanId;v=1;d1=7007.7007.3	controllerType=0 controllerNumber=1 scan=7007	32.9313	CHO-rHRG-PN	hcd
1	R.VIDFN[+1913.677]C[+57.021]TTSSVSSALANTK.D	HexNAc(4)Hex(5)NeuAc(1)	C[+57], N[+1914]	1310.23	3	3928.67	3928.65	0	3.4	103	Specific	319.93	297.06	297.06	5.89	215	>sp|HRG_Normal	1	20220413_f1_um4_zou00006_sa_cho_100_hcd.ScanId;v=1;d1=7317.7317.3	controllerType=0 controllerNumber=1 scan=7317	34.0646	CHO-rHRG-PN	hcd
1	R.VIDFN[+892.317]C[+57.021]TTSSVSSALANTK.D	HexNAc(2)Hex(3)	C[+57], N[+892]	969.771	3	2907.3	2907.29	0	2	103	Specific	445.21	258.14	258.14	5.91	197	>sp|HRG_Normal	1	20220413_f1_um4_zou00006_sa_cho_100_shcd.ScanId;v=1;d1=6578.6578.3	controllerType=0 controllerNumber=1 scan=6578	33.2614	CHO-rHRG-PN	shcd
1	R.VIDFN[+1913.677]C[+57.021]TTSSVSSALANTK.D	HexNAc(4)Hex(5)NeuAc(1)	C[+57], N[+1914]	982.918	4	3928.65	3928.65	0	0	103	Specific	423.75	423.75	423.75	5.93	197	>sp|HRG_Normal	1	20220413_f1_um4_zou00006_sa_cho_100_shcd.ScanId;v=1;d1=6361.6361.4	controllerType=0 controllerNumber=1 scan=6361	32.5227	CHO-rHRG-PN	shcd
1	R.VIDFN[+1751.624]C[+57.021]TTSSVSSALANTK.D	HexNAc(4)Hex(4)NeuAc(1)	C[+57], N[+1752]	942.409	4	3766.61	3766.6	0	3.9	103	Specific	392.83	199.15	199.15	5.96	197	>sp|HRG_Normal	1	20220413_f1_um4_zou00006_sa_cho_100_shcd.ScanId;v=1;d1=6901.6901.4	controllerType=0 controllerNumber=1 scan=6901	34.4883	CHO-rHRG-PN	shcd
1	R.VIDFN[+1872.651]C[+57.021]TTSSVSSALANTK.D	HexNAc(3)Hex(6)NeuAc(1)	C[+57], N[+1873]	972.666	4	3887.64	3887.63	0	4.5	103	Specific	369.19	352.2	352.2	5.97	215	>sp|HRG_Normal	1	20220413_f1_um4_zou00006_sa_cho_100_hcd.ScanId;v=1;d1=7378.7378.4	controllerType=0 controllerNumber=1 scan=7378	34.2425	CHO-rHRG-PN	hcd
1	R.VIDFN[+1581.555]C[+57.021]TTSSVSSALANTK.D	HexNAc(3)Hex(6)	C[+57], N[+1582]	1199.52	3	3596.54	3596.53	0	1.4	103	Specific	501.23	300.89	300.89	5.98	197	>sp|HRG_Normal	1	20220413_f1_um4_zou00006_sa_cho_100_shcd.ScanId;v=1;d1=6418.6418.3	controllerType=0 controllerNumber=1 scan=6418	32.6937	CHO-rHRG-PN	shcd
1	R.VIDFN[+1622.582]C[+57.021]TTSSVSSALANTK.D	HexNAc(4)Hex(5)	C[+57], N[+1623]	910.146	4	3637.56	3637.56	0	1.7	103	Specific	265.95	265.95	265.95	5.99	197	>sp|HRG_Normal	1	20220413_f1_um4_zou00006_sa_cho_100_shcd.ScanId;v=1;d1=6495.6495.4	controllerType=0 controllerNumber=1 scan=6495	32.9555	CHO-rHRG-PN	shcd
1	R.VIDFN[+2205.793]C[+57.021]TTSSVSSALANTK.D	HexNAc(4)Hex(5)dHex(2)NeuAc(1)	C[+57], N[+2206]	1407.26	3	4219.76	4220.77	-1	-0.7	103	Specific	505.23	423.56	0.98	5.99	197	>sp|HRG_Normal	1	20220413_f1_um4_zou00006_sa_cho_100_shcd.ScanId;v=1;d1=7197.7197.3	controllerType=0 controllerNumber=1 scan=7197	35.7474	CHO-rHRG-PN	shcd
1	R.VIDFN[+1216.423]C[+57.021]TTSSVSSALANTK.D	HexNAc(2)Hex(5)	C[+57], N[+1216]	1616.21	2	3231.41	3231.4	0	2.4	103	Specific	306.1	294.17	294.17	6	197	>sp|HRG_Normal	1	20220413_f1_um4_zou00006_sa_cho_100_shcd.ScanId;v=1;d1=6468.6468.2	controllerType=0 controllerNumber=1 scan=6468	32.863	CHO-rHRG-PN	shcd
1	R.VIDFN[+1710.598]C[+57.021]TTSSVSSALANTK.D	HexNAc(3)Hex(5)NeuAc(1)	C[+57], N[+1711]	1242.53	3	3725.58	3725.57	0	2.1	103	Specific	456.62	248.27	248.27	6.01	215	>sp|HRG_Normal	1	20220413_f1_um4_zou00006_sa_cho_100_hcd.ScanId;v=1;d1=7454.7454.3	controllerType=0 controllerNumber=1 scan=7454	34.4858	CHO-rHRG-PN	hcd
1	R.VIDFN[+1257.449]C[+57.021]TTSSVSSALANTK.D	HexNAc(3)Hex(4)	C[+57], N[+1257]	818.864	4	3272.43	3272.42	0	2.7	103	Specific	418.44	224.2	224.2	6.05	197	>sp|HRG_Normal	1	20220413_f1_um4_zou00006_sa_cho_100_shcd.ScanId;v=1;d1=6494.6494.4	controllerType=0 controllerNumber=1 scan=6494	32.952	CHO-rHRG-PN	shcd
1	R.VIDFN[+1872.651]C[+57.021]TTSSVSSALANTK.D	HexNAc(3)Hex(6)NeuAc(1)	C[+57], N[+1873]	972.665	4	3887.64	3887.63	0	3.8	103	Specific	329.65	230.74	230.74	6.13	197	>sp|HRG_Normal	1	20220413_f1_um4_zou00006_sa_cho_100_shcd.ScanId;v=1;d1=6842.6842.4	controllerType=0 controllerNumber=1 scan=6842	34.2869	CHO-rHRG-PN	shcd
1	R.VIDFN[+1751.624]C[+57.021]TTSSVSSALANTK.D	HexNAc(4)Hex(4)NeuAc(1)	C[+57], N[+1752]	1256.21	3	3766.6	3766.6	0	0.4	103	Specific	479.95	327.78	327.78	6.15	197	>sp|HRG_Normal	1	20220413_f1_um4_zou00006_sa_cho_100_shcd.ScanId;v=1;d1=6886.6886.3	controllerType=0 controllerNumber=1 scan=6886	34.4392	CHO-rHRG-PN	shcd
1	R.VIDFN[+1460.529]C[+57.021]TTSSVSSALANTK.D	HexNAc(4)Hex(4)	C[+57], N[+1461]	1159.17	3	3475.51	3475.5	0	1.1	103	Specific	529.23	341.95	341.95	6.15	197	>sp|HRG_Normal	1	20220413_f1_um4_zou00006_sa_cho_100_shcd.ScanId;v=1;d1=6397.6397.3	controllerType=0 controllerNumber=1 scan=6397	32.629	CHO-rHRG-PN	shcd
1	R.VIDFN[+1581.555]C[+57.021]TTSSVSSALANTK.D	HexNAc(3)Hex(6)	C[+57], N[+1582]	899.89	4	3596.54	3596.53	0	2.1	103	Specific	341.22	341.22	341.22	6.17	215	>sp|HRG_Normal	1	20220413_f1_um4_zou00006_sa_cho_100_hcd.ScanId;v=1;d1=6920.6920.4	controllerType=0 controllerNumber=1 scan=6920	32.6255	CHO-rHRG-PN	hcd
1	R.VIDFN[+1872.651]C[+57.021]TTSSVSSALANTK.D	HexNAc(3)Hex(6)NeuAc(1)	C[+57], N[+1873]	1296.55	3	3887.64	3887.63	0	3.4	103	Specific	422.76	323.73	323.73	6.17	215	>sp|HRG_Normal	1	20220413_f1_um4_zou00006_sa_cho_100_hcd.ScanId;v=1;d1=7382.7382.3	controllerType=0 controllerNumber=1 scan=7382	34.2519	CHO-rHRG-PN	hcd
1	R.VIDFN[+1216.423]C[+57.021]TTSSVSSALANTK.D	HexNAc(2)Hex(5)	C[+57], N[+1216]	808.607	4	3231.4	3231.4	0	2.1	103	Specific	425.15	334.33	334.33	6.17	215	>sp|HRG_Normal	1	20220413_f1_um4_zou00006_sa_cho_100_hcd.ScanId;v=1;d1=6978.6978.4	controllerType=0 controllerNumber=1 scan=6978	32.8223	CHO-rHRG-PN	hcd
1	R.VIDFN[+1872.651]C[+57.021]TTSSVSSALANTK.D	HexNAc(3)Hex(6)NeuAc(1)	C[+57], N[+1873]	1296.55	3	3887.64	3887.63	0	3.2	103	Specific	438.09	217.75	217.75	6.18	197	>sp|HRG_Normal	1	20220413_f1_um4_zou00006_sa_cho_100_shcd.ScanId;v=1;d1=6847.6847.3	controllerType=0 controllerNumber=1 scan=6847	34.3013	CHO-rHRG-PN	shcd
1	R.VIDFN[+1913.677]C[+57.021]TTSSVSSALANTK.D	HexNAc(4)Hex(5)NeuAc(1)	C[+57], N[+1914]	1310.23	3	3928.67	3928.65	0	3.7	103	Specific	371.26	322.43	322.43	6.24	215	>sp|HRG_Normal	1	20220413_f1_um4_zou00006_sa_cho_100_hcd.ScanId;v=1;d1=7493.7493.3	controllerType=0 controllerNumber=1 scan=7493	34.594	CHO-rHRG-PN	hcd
1	R.VIDFN[+1751.624]C[+57.021]TTSSVSSALANTK.D	HexNAc(4)Hex(4)NeuAc(1)	C[+57], N[+1752]	942.408	4	3766.61	3766.6	0	2.7	103	Specific	384.4	354.8	354.8	6.24	215	>sp|HRG_Normal	1	20220413_f1_um4_zou00006_sa_cho_100_hcd.ScanId;v=1;d1=7452.7452.4	controllerType=0 controllerNumber=1 scan=7452	34.4798	CHO-rHRG-PN	hcd
1	R.VIDFN[+1548.545]C[+57.021]TTSSVSSALANTK.D	HexNAc(3)Hex(4)NeuAc(1)	C[+57], N[+1549]	1188.51	3	3563.53	3563.52	0	2.4	103	Specific	465.95	340.54	340.54	6.24	215	>sp|HRG_Normal	1	20220413_f1_um4_zou00006_sa_cho_100_hcd.ScanId;v=1;d1=7492.7492.3	controllerType=0 controllerNumber=1 scan=7492	34.5918	CHO-rHRG-PN	hcd
1	R.VIDFN[+1872.651]C[+57.021]TTSSVSSALANTK.D	HexNAc(3)Hex(6)NeuAc(1)	C[+57], N[+1873]	1296.55	3	3887.64	3887.63	0	3.2	103	Specific	413.12	315.77	315.77	6.25	197	>sp|HRG_Normal	1	20220413_f1_um4_zou00006_sa_cho_100_shcd.ScanId;v=1;d1=6844.6844.3	controllerType=0 controllerNumber=1 scan=6844	34.2926	CHO-rHRG-PN	shcd
1	R.VIDFN[+1298.476]C[+57.021]TTSSVSSALANTK.D	HexNAc(4)Hex(3)	C[+57], N[+1298]	1105.16	3	3313.46	3313.45	0	2.9	103	Specific	350.84	230.22	230.22	6.3	197	>sp|HRG_Normal	1	20220413_f1_um4_zou00006_sa_cho_100_shcd.ScanId;v=1;d1=6479.6479.3	controllerType=0 controllerNumber=1 scan=6479	32.9021	CHO-rHRG-PN	shcd
1	R.VIDFN[+1710.598]C[+57.021]TTSSVSSALANTK.D	HexNAc(3)Hex(5)NeuAc(1)	C[+57], N[+1711]	1242.53	3	3725.58	3725.57	0	1.6	103	Specific	501.94	298.88	298.88	6.32	215	>sp|HRG_Normal	1	20220413_f1_um4_zou00006_sa_cho_100_hcd.ScanId;v=1;d1=7448.7448.3	controllerType=0 controllerNumber=1 scan=7448	34.4694	CHO-rHRG-PN	hcd
1	R.VIDFN[+1581.555]C[+57.021]TTSSVSSALANTK.D	HexNAc(3)Hex(6)	C[+57], N[+1582]	899.89	4	3596.54	3596.53	0	1.8	103	Specific	322.22	227.77	227.77	6.34	215	>sp|HRG_Normal	1	20220413_f1_um4_zou00006_sa_cho_100_hcd.ScanId;v=1;d1=6911.6911.4	controllerType=0 controllerNumber=1 scan=6911	32.6032	CHO-rHRG-PN	hcd
1	R.VIDFN[+1298.476]C[+57.021]TTSSVSSALANTK.D	HexNAc(4)Hex(3)	C[+57], N[+1298]	1105.16	3	3313.46	3313.45	0	2.9	103	Specific	271.57	271.57	271.57	6.38	197	>sp|HRG_Normal	1	20220413_f1_um4_zou00006_sa_cho_100_shcd.ScanId;v=1;d1=6476.6476.3	controllerType=0 controllerNumber=1 scan=6476	32.8937	CHO-rHRG-PN	shcd
1	R.VIDFN[+1419.502]C[+57.021]TTSSVSSALANTK.D	HexNAc(3)Hex(5)	C[+57], N[+1420]	859.376	4	3434.48	3434.48	0	2.1	103	Specific	304.29	304.29	304.29	6.38	197	>sp|HRG_Normal	1	20220413_f1_um4_zou00006_sa_cho_100_shcd.ScanId;v=1;d1=6440.6440.4	controllerType=0 controllerNumber=1 scan=6440	32.7727	CHO-rHRG-PN	shcd
1	R.VIDFN[+1257.449]C[+57.021]TTSSVSSALANTK.D	HexNAc(3)Hex(4)	C[+57], N[+1257]	1091.48	3	3272.43	3272.42	0	1.4	103	Specific	318.19	318.19	318.19	6.38	197	>sp|HRG_Normal	1	20220413_f1_um4_zou00006_sa_cho_100_shcd.ScanId;v=1;d1=6422.6422.3	controllerType=0 controllerNumber=1 scan=6422	32.7103	CHO-rHRG-PN	shcd
1	R.VIDFN[+1095.397]C[+57.021]TTSSVSSALANTK.D	HexNAc(3)Hex(3)	C[+57], N[+1095]	1037.47	3	3110.38	3110.37	0	3.4	103	Specific	393.51	393.51	117.4	6.4	197	>sp|HRG_Normal	1	20220413_f1_um4_zou00006_sa_cho_100_shcd.ScanId;v=1;d1=6528.6528.3	controllerType=0 controllerNumber=1 scan=6528	33.0769	CHO-rHRG-PN	shcd
1	R.VIDFN[+1913.677]C[+57.021]TTSSVSSALANTK.D	HexNAc(4)Hex(5)NeuAc(1)	C[+57], N[+1914]	1310.23	3	3928.67	3928.65	0	4.3	103	Specific	413.52	395.86	395.86	6.43	215	>sp|HRG_Normal	1	20220413_f1_um4_zou00006_sa_cho_100_hcd.ScanId;v=1;d1=7459.7459.3	controllerType=0 controllerNumber=1 scan=7459	34.4997	CHO-rHRG-PN	hcd
1	R.VIDFN[+2204.772]C[+57.021]TTSSVSSALANTK.D	HexNAc(4)Hex(5)NeuAc(2)	C[+57], N[+2205]	1407.26	3	4219.76	4219.75	0	2.1	103	Specific	429.81	267.82	45.24	6.44	197	>sp|HRG_Normal	1	20220413_f1_um4_zou00006_sa_cho_100_shcd.ScanId;v=1;d1=7189.7189.3	controllerType=0 controllerNumber=1 scan=7189	35.7224	CHO-rHRG-PN	shcd
1	R.VIDFN[+1548.545]C[+57.021]TTSSVSSALANTK.D	HexNAc(3)Hex(4)NeuAc(1)	C[+57], N[+1549]	891.638	4	3563.53	3563.52	0	2.8	103	Specific	434.97	246.29	246.29	6.44	197	>sp|HRG_Normal	1	20220413_f1_um4_zou00006_sa_cho_100_shcd.ScanId;v=1;d1=6970.6970.4	controllerType=0 controllerNumber=1 scan=6970	34.6985	CHO-rHRG-PN	shcd
1	R.VIDFN[+1710.598]C[+57.021]TTSSVSSALANTK.D	HexNAc(3)Hex(5)NeuAc(1)	C[+57], N[+1711]	1242.53	3	3725.58	3725.57	0	1	103	Specific	449.79	319.7	319.7	6.45	215	>sp|HRG_Normal	1	20220413_f1_um4_zou00006_sa_cho_100_hcd.ScanId;v=1;d1=7439.7439.3	controllerType=0 controllerNumber=1 scan=7439	34.446	CHO-rHRG-PN	hcd
1	R.VIDFN[+1622.582]C[+57.021]TTSSVSSALANTK.D	HexNAc(4)Hex(5)	C[+57], N[+1623]	910.147	4	3637.57	3637.56	0	2.4	103	Specific	417.02	301.16	301.16	6.52	197	>sp|HRG_Normal	1	20220413_f1_um4_zou00006_sa_cho_100_shcd.ScanId;v=1;d1=6335.6335.4	controllerType=0 controllerNumber=1 scan=6335	32.4367	CHO-rHRG-PN	shcd
1	R.VIDFN[+1548.545]C[+57.021]TTSSVSSALANTK.D	HexNAc(3)Hex(4)NeuAc(1)	C[+57], N[+1549]	891.638	4	3563.53	3563.52	0	2.8	103	Specific	435.02	288.41	288.41	6.52	197	>sp|HRG_Normal	1	20220413_f1_um4_zou00006_sa_cho_100_shcd.ScanId;v=1;d1=6967.6967.4	controllerType=0 controllerNumber=1 scan=6967	34.6902	CHO-rHRG-PN	shcd
1	R.VIDFN[+2204.772]C[+57.021]TTSSVSSALANTK.D	HexNAc(4)Hex(5)NeuAc(2)	C[+57], N[+2205]	1055.69	4	4219.75	4219.75	0	1.7	103	Specific	379.62	226.96	42.05	6.54	197	>sp|HRG_Normal	1	20220413_f1_um4_zou00006_sa_cho_100_shcd.ScanId;v=1;d1=7194.7194.4	controllerType=0 controllerNumber=1 scan=7194	35.7382	CHO-rHRG-PN	shcd
1	R.VIDFN[+2204.772]C[+57.021]TTSSVSSALANTK.D	HexNAc(4)Hex(5)NeuAc(2)	C[+57], N[+2205]	1055.69	4	4219.76	4219.75	0	2.5	103	Specific	386.04	230.94	35.38	6.54	197	>sp|HRG_Normal	1	20220413_f1_um4_zou00006_sa_cho_100_shcd.ScanId;v=1;d1=7178.7178.4	controllerType=0 controllerNumber=1 scan=7178	35.6784	CHO-rHRG-PN	shcd
1	R.VIDFN[+1620.495]C[+57.021]TTSSVSSALANTK.D	HexNAc(2)Hex(7)Phospho(1)	C[+57], N[+1620]	1212.5	3	3635.48	3635.47	0	1.5	103	Specific	344.49	344.49	310.45	6.56	215	>sp|HRG_Normal	1	20220413_f1_um4_zou00006_sa_cho_100_hcd.ScanId;v=1;d1=7532.7532.3	controllerType=0 controllerNumber=1 scan=7532	34.6996	CHO-rHRG-PN	hcd
1	R.VIDFN[+1548.545]C[+57.021]TTSSVSSALANTK.D	HexNAc(3)Hex(4)NeuAc(1)	C[+57], N[+1549]	1188.51	3	3563.53	3563.52	0	1.9	103	Specific	457.45	309.66	309.66	6.56	197	>sp|HRG_Normal	1	20220413_f1_um4_zou00006_sa_cho_100_shcd.ScanId;v=1;d1=6939.6939.3	controllerType=0 controllerNumber=1 scan=6939	34.6035	CHO-rHRG-PN	shcd
1	R.VIDFN[+1548.545]C[+57.021]TTSSVSSALANTK.D	HexNAc(3)Hex(4)NeuAc(1)	C[+57], N[+1549]	1188.51	3	3563.53	3563.52	0	2.1	103	Specific	492.81	308.46	308.46	6.58	197	>sp|HRG_Normal	1	20220413_f1_um4_zou00006_sa_cho_100_shcd.ScanId;v=1;d1=6951.6951.3	controllerType=0 controllerNumber=1 scan=6951	34.6415	CHO-rHRG-PN	shcd
1	R.VIDFN[+1581.555]C[+57.021]TTSSVSSALANTK.D	HexNAc(3)Hex(6)	C[+57], N[+1582]	1199.52	3	3596.54	3596.53	0	1.4	103	Specific	472.95	472.95	472.95	6.6	197	>sp|HRG_Normal	1	20220413_f1_um4_zou00006_sa_cho_100_shcd.ScanId;v=1;d1=6415.6415.3	controllerType=0 controllerNumber=1 scan=6415	32.684	CHO-rHRG-PN	shcd
1	R.VIDFN[+2204.772]C[+57.021]TTSSVSSALANTK.D	HexNAc(4)Hex(5)NeuAc(2)	C[+57], N[+2205]	1407.26	3	4219.75	4219.75	0	1.6	103	Specific	380.58	305.34	6.34	6.61	197	>sp|HRG_Normal	1	20220413_f1_um4_zou00006_sa_cho_100_shcd.ScanId;v=1;d1=7179.7179.3	controllerType=0 controllerNumber=1 scan=7179	35.6818	CHO-rHRG-PN	shcd
1	R.VIDFN[+1460.529]C[+57.021]TTSSVSSALANTK.D	HexNAc(4)Hex(4)	C[+57], N[+1461]	1159.17	3	3475.51	3475.5	0	1.1	103	Specific	538.49	457.91	457.91	6.61	197	>sp|HRG_Normal	1	20220413_f1_um4_zou00006_sa_cho_100_shcd.ScanId;v=1;d1=6394.6394.3	controllerType=0 controllerNumber=1 scan=6394	32.6219	CHO-rHRG-PN	shcd
1	R.VIDFN[+1054.370]C[+57.021]TTSSVSSALANTK.D	HexNAc(2)Hex(4)	C[+57], N[+1054]	1023.79	3	3069.35	3069.34	0	2.3	103	Specific	475.54	421.25	421.25	6.62	197	>sp|HRG_Normal	1	20220413_f1_um4_zou00006_sa_cho_100_shcd.ScanId;v=1;d1=6514.6514.3	controllerType=0 controllerNumber=1 scan=6514	33.0283	CHO-rHRG-PN	shcd
1	R.VIDFN[+2204.772]C[+57.021]TTSSVSSALANTK.D	HexNAc(4)Hex(5)NeuAc(2)	C[+57], N[+2205]	1055.94	4	4220.76	4219.75	1	1.6	103	Specific	449.9	325.46	9	6.63	215	>sp|HRG_Normal	1	20220413_f1_um4_zou00006_sa_cho_100_hcd.ScanId;v=1;d1=7816.7816.2	controllerType=0 controllerNumber=1 scan=7816	35.8207	CHO-rHRG-PN	hcd
1	R.VIDFN[+1257.449]C[+57.021]TTSSVSSALANTK.D	HexNAc(3)Hex(4)	C[+57], N[+1257]	1091.48	3	3272.43	3272.42	0	2.8	103	Specific	489.05	489.05	489.05	6.64	215	>sp|HRG_Normal	1	20220413_f1_um4_zou00006_sa_cho_100_hcd.ScanId;v=1;d1=7042.7042.3	controllerType=0 controllerNumber=1 scan=7042	33.0426	CHO-rHRG-PN	hcd
1	R.VIDFN[+1257.449]C[+57.021]TTSSVSSALANTK.D	HexNAc(3)Hex(4)	C[+57], N[+1257]	818.864	4	3272.43	3272.42	0	2.7	103	Specific	347.23	347.23	347.23	6.65	197	>sp|HRG_Normal	1	20220413_f1_um4_zou00006_sa_cho_100_shcd.ScanId;v=1;d1=6491.6491.4	controllerType=0 controllerNumber=1 scan=6491	32.9449	CHO-rHRG-PN	shcd
1	R.VIDFN[+1460.529]C[+57.021]TTSSVSSALANTK.D	HexNAc(4)Hex(4)	C[+57], N[+1461]	869.633	4	3475.51	3475.5	0	1.3	103	Specific	395.57	395.57	395.57	6.65	197	>sp|HRG_Normal	1	20220413_f1_um4_zou00006_sa_cho_100_shcd.ScanId;v=1;d1=6429.6429.4	controllerType=0 controllerNumber=1 scan=6429	32.7323	CHO-rHRG-PN	shcd
1	R.VIDFN[+2204.772]C[+57.021]TTSSVSSALANTK.D	HexNAc(4)Hex(5)NeuAc(2)	C[+57], N[+2205]	1055.69	4	4219.76	4219.75	0	2.5	103	Specific	405.39	356.33	6.51	6.69	197	>sp|HRG_Normal	1	20220413_f1_um4_zou00006_sa_cho_100_shcd.ScanId;v=1;d1=7175.7175.4	controllerType=0 controllerNumber=1 scan=7175	35.6715	CHO-rHRG-PN	shcd
1	R.VIDFN[+1216.423]C[+57.021]TTSSVSSALANTK.D	HexNAc(2)Hex(5)	C[+57], N[+1216]	808.607	4	3231.41	3231.4	0	2.3	103	Specific	414.94	325.44	325.44	6.69	197	>sp|HRG_Normal	1	20220413_f1_um4_zou00006_sa_cho_100_shcd.ScanId;v=1;d1=6460.6460.4	controllerType=0 controllerNumber=1 scan=6460	32.8385	CHO-rHRG-PN	shcd
1	R.VIDFN[+1913.677]C[+57.021]TTSSVSSALANTK.D	HexNAc(4)Hex(5)NeuAc(1)	C[+57], N[+1914]	1310.23	3	3928.66	3928.65	0	2.7	103	Specific	431.14	357.9	357.9	6.69	197	>sp|HRG_Normal	1	20220413_f1_um4_zou00006_sa_cho_100_shcd.ScanId;v=1;d1=6770.6770.3	controllerType=0 controllerNumber=1 scan=6770	34.0458	CHO-rHRG-PN	shcd
1	R.VIDFN[+1054.370]C[+57.021]TTSSVSSALANTK.D	HexNAc(2)Hex(4)	C[+57], N[+1054]	1023.79	3	3069.35	3069.34	0	2.1	103	Specific	408.6	392.38	392.38	6.7	215	>sp|HRG_Normal	1	20220413_f1_um4_zou00006_sa_cho_100_hcd.ScanId;v=1;d1=7038.7038.3	controllerType=0 controllerNumber=1 scan=7038	33.0306	CHO-rHRG-PN	hcd
1	R.VIDFN[+1378.476]C[+57.021]TTSSVSSALANTK.D	HexNAc(2)Hex(6)	C[+57], N[+1378]	849.121	4	3393.46	3393.45	0	2.9	103	Specific	414.93	414.93	414.93	6.7	215	>sp|HRG_Normal	1	20220413_f1_um4_zou00006_sa_cho_100_hcd.ScanId;v=1;d1=6940.6940.4	controllerType=0 controllerNumber=1 scan=6940	32.6823	CHO-rHRG-PN	hcd
1	R.VIDFN[+1622.582]C[+57.021]TTSSVSSALANTK.D	HexNAc(4)Hex(5)	C[+57], N[+1623]	1213.19	3	3637.57	3637.56	0	2.6	103	Specific	418.36	418.36	418.36	6.7	215	>sp|HRG_Normal	1	20220413_f1_um4_zou00006_sa_cho_100_hcd.ScanId;v=1;d1=6850.6850.3	controllerType=0 controllerNumber=1 scan=6850	32.4216	CHO-rHRG-PN	hcd
1	R.VIDFN[+2204.772]C[+57.021]TTSSVSSALANTK.D	HexNAc(4)Hex(5)NeuAc(2)	C[+57], N[+2205]	1407.26	3	4219.75	4219.75	0	1.6	103	Specific	466.65	328.37	11.85	6.74	197	>sp|HRG_Normal	1	20220413_f1_um4_zou00006_sa_cho_100_shcd.ScanId;v=1;d1=7181.7181.3	controllerType=0 controllerNumber=1 scan=7181	35.6875	CHO-rHRG-PN	shcd
1	R.VIDFN[+1913.677]C[+57.021]TTSSVSSALANTK.D	HexNAc(4)Hex(5)NeuAc(1)	C[+57], N[+1914]	1310.23	3	3928.66	3928.65	0	2.7	103	Specific	502.19	343.01	343.01	6.75	197	>sp|HRG_Normal	1	20220413_f1_um4_zou00006_sa_cho_100_shcd.ScanId;v=1;d1=6773.6773.3	controllerType=0 controllerNumber=1 scan=6773	34.0541	CHO-rHRG-PN	shcd
1	R.VIDFN[+1548.545]C[+57.021]TTSSVSSALANTK.D	HexNAc(3)Hex(4)NeuAc(1)	C[+57], N[+1549]	1188.51	3	3563.53	3563.52	0	1.9	103	Specific	513.23	359.76	359.76	6.75	197	>sp|HRG_Normal	1	20220413_f1_um4_zou00006_sa_cho_100_shcd.ScanId;v=1;d1=6936.6936.3	controllerType=0 controllerNumber=1 scan=6936	34.595	CHO-rHRG-PN	shcd
1	R.VIDFN[+1548.545]C[+57.021]TTSSVSSALANTK.D	HexNAc(3)Hex(4)NeuAc(1)	C[+57], N[+1549]	1188.51	3	3563.53	3563.52	0	2.1	103	Specific	533.11	335.66	335.66	6.75	197	>sp|HRG_Normal	1	20220413_f1_um4_zou00006_sa_cho_100_shcd.ScanId;v=1;d1=6949.6949.3	controllerType=0 controllerNumber=1 scan=6949	34.6345	CHO-rHRG-PN	shcd
1	R.VIDFN[+1581.555]C[+57.021]TTSSVSSALANTK.D	HexNAc(3)Hex(6)	C[+57], N[+1582]	1199.52	3	3596.54	3596.53	0	2.1	103	Specific	398.12	398.12	398.12	6.76	215	>sp|HRG_Normal	1	20220413_f1_um4_zou00006_sa_cho_100_hcd.ScanId;v=1;d1=6931.6931.3	controllerType=0 controllerNumber=1 scan=6931	32.6578	CHO-rHRG-PN	hcd
1	R.VIDFN[+892.317]C[+57.021]TTSSVSSALANTK.D	HexNAc(2)Hex(3)	C[+57], N[+892]	969.771	3	2907.3	2907.29	0	2.1	103	Specific	445.82	445.82	445.82	6.76	215	>sp|HRG_Normal	1	20220413_f1_um4_zou00006_sa_cho_100_hcd.ScanId;v=1;d1=7101.7101.3	controllerType=0 controllerNumber=1 scan=7101	33.2691	CHO-rHRG-PN	hcd
1	R.VIDFN[+1913.677]C[+57.021]TTSSVSSALANTK.D	HexNAc(4)Hex(5)NeuAc(1)	C[+57], N[+1914]	1310.23	3	3928.66	3928.65	0	2.9	103	Specific	445.88	399.24	399.24	6.76	215	>sp|HRG_Normal	1	20220413_f1_um4_zou00006_sa_cho_100_hcd.ScanId;v=1;d1=7364.7364.3	controllerType=0 controllerNumber=1 scan=7364	34.205	CHO-rHRG-PN	hcd
1	R.VIDFN[+1095.397]C[+57.021]TTSSVSSALANTK.D	HexNAc(3)Hex(3)	C[+57], N[+1095]	1037.47	3	3110.38	3110.37	0	3.4	103	Specific	415.74	415.74	136.84	6.88	197	>sp|HRG_Normal	1	20220413_f1_um4_zou00006_sa_cho_100_shcd.ScanId;v=1;d1=6525.6525.3	controllerType=0 controllerNumber=1 scan=6525	33.0686	CHO-rHRG-PN	shcd
1	R.VIDFN[+1751.624]C[+57.021]TTSSVSSALANTK.D	HexNAc(4)Hex(4)NeuAc(1)	C[+57], N[+1752]	942.409	4	3766.61	3766.6	0	3.9	103	Specific	462.64	432.53	432.53	6.93	197	>sp|HRG_Normal	1	20220413_f1_um4_zou00006_sa_cho_100_shcd.ScanId;v=1;d1=6898.6898.4	controllerType=0 controllerNumber=1 scan=6898	34.4798	CHO-rHRG-PN	shcd
1	R.VIDFN[+1913.677]C[+57.021]TTSSVSSALANTK.D	HexNAc(4)Hex(5)NeuAc(1)	C[+57], N[+1914]	982.922	4	3928.67	3928.65	0	3.9	103	Specific	487.3	386.65	386.65	6.94	197	>sp|HRG_Normal	1	20220413_f1_um4_zou00006_sa_cho_100_shcd.ScanId;v=1;d1=6782.6782.4	controllerType=0 controllerNumber=1 scan=6782	34.0938	CHO-rHRG-PN	shcd
1	R.VIDFN[+1216.423]C[+57.021]TTSSVSSALANTK.D	HexNAc(2)Hex(5)	C[+57], N[+1216]	1616.21	2	3231.41	3231.4	0	2.4	103	Specific	243.89	243.89	243.89	7.03	197	>sp|HRG_Normal	1	20220413_f1_um4_zou00006_sa_cho_100_shcd.ScanId;v=1;d1=6466.6466.2	controllerType=0 controllerNumber=1 scan=6466	32.8576	CHO-rHRG-PN	shcd
1	R.VIDFN[+1460.529]C[+57.021]TTSSVSSALANTK.D	HexNAc(4)Hex(4)	C[+57], N[+1461]	1159.17	3	3475.51	3475.5	0	0.5	103	Specific	508.73	508.73	508.73	7.03	215	>sp|HRG_Normal	1	20220413_f1_um4_zou00006_sa_cho_100_hcd.ScanId;v=1;d1=6915.6915.3	controllerType=0 controllerNumber=1 scan=6915	32.6126	CHO-rHRG-PN	hcd
1	R.VIDFN[+1913.677]C[+57.021]TTSSVSSALANTK.D	HexNAc(4)Hex(5)NeuAc(1)	C[+57], N[+1914]	982.92	4	3928.66	3928.65	0	1.5	103	Specific	508.77	425.04	425.04	7.03	215	>sp|HRG_Normal	1	20220413_f1_um4_zou00006_sa_cho_100_hcd.ScanId;v=1;d1=7402.7402.4	controllerType=0 controllerNumber=1 scan=7402	34.3158	CHO-rHRG-PN	hcd
1	R.VIDFN[+1622.582]C[+57.021]TTSSVSSALANTK.D	HexNAc(4)Hex(5)	C[+57], N[+1623]	910.146	4	3637.56	3637.56	0	2	103	Specific	566.23	442.98	442.98	7.07	215	>sp|HRG_Normal	1	20220413_f1_um4_zou00006_sa_cho_100_hcd.ScanId;v=1;d1=6858.6858.4	controllerType=0 controllerNumber=1 scan=6858	32.4485	CHO-rHRG-PN	hcd
1	R.VIDFN[+1460.529]C[+57.021]TTSSVSSALANTK.D	HexNAc(4)Hex(4)	C[+57], N[+1461]	869.633	4	3475.51	3475.5	0	1.3	103	Specific	391.65	391.65	391.65	7.15	215	>sp|HRG_Normal	1	20220413_f1_um4_zou00006_sa_cho_100_hcd.ScanId;v=1;d1=6924.6924.4	controllerType=0 controllerNumber=1 scan=6924	32.6387	CHO-rHRG-PN	hcd
1	R.VIDFN[+1257.449]C[+57.021]TTSSVSSALANTK.D	HexNAc(3)Hex(4)	C[+57], N[+1257]	1091.48	3	3272.43	3272.42	0	1.4	103	Specific	405.72	364.67	364.67	7.15	197	>sp|HRG_Normal	1	20220413_f1_um4_zou00006_sa_cho_100_shcd.ScanId;v=1;d1=6424.6424.3	controllerType=0 controllerNumber=1 scan=6424	32.7169	CHO-rHRG-PN	shcd
1	R.VIDFN[+1054.370]C[+57.021]TTSSVSSALANTK.D	HexNAc(2)Hex(4)	C[+57], N[+1054]	1023.79	3	3069.35	3069.34	0	2.3	103	Specific	434.66	434.66	434.66	7.15	197	>sp|HRG_Normal	1	20220413_f1_um4_zou00006_sa_cho_100_shcd.ScanId;v=1;d1=6511.6511.3	controllerType=0 controllerNumber=1 scan=6511	33.02	CHO-rHRG-PN	shcd
1	R.VIDFN[+1540.529]C[+57.021]TTSSVSSALANTK.D	HexNAc(2)Hex(7)	C[+57], N[+1541]	1185.84	3	3555.51	3555.5	0	1.7	103	Specific	435.49	435.49	435.49	7.15	197	>sp|HRG_Normal	1	20220413_f1_um4_zou00006_sa_cho_100_shcd.ScanId;v=1;d1=6413.6413.3	controllerType=0 controllerNumber=1 scan=6413	32.6793	CHO-rHRG-PN	shcd
1	R.VIDFN[+892.317]C[+57.021]TTSSVSSALANTK.D	HexNAc(2)Hex(3)	C[+57], N[+892]	969.771	3	2907.3	2907.29	0	2	103	Specific	440.56	440.56	440.56	7.2	197	>sp|HRG_Normal	1	20220413_f1_um4_zou00006_sa_cho_100_shcd.ScanId;v=1;d1=6575.6575.3	controllerType=0 controllerNumber=1 scan=6575	33.252	CHO-rHRG-PN	shcd
1	R.VIDFN[+1419.502]C[+57.021]TTSSVSSALANTK.D	HexNAc(3)Hex(5)	C[+57], N[+1420]	1145.5	3	3434.48	3434.48	0	1.9	103	Specific	452.88	365.17	365.17	7.2	197	>sp|HRG_Normal	1	20220413_f1_um4_zou00006_sa_cho_100_shcd.ScanId;v=1;d1=6449.6449.3	controllerType=0 controllerNumber=1 scan=6449	32.7984	CHO-rHRG-PN	shcd
1	R.VIDFN[+1622.582]C[+57.021]TTSSVSSALANTK.D	HexNAc(4)Hex(5)	C[+57], N[+1623]	910.147	4	3637.57	3637.56	0	2.4	103	Specific	472.13	361.5	361.5	7.2	197	>sp|HRG_Normal	1	20220413_f1_um4_zou00006_sa_cho_100_shcd.ScanId;v=1;d1=6333.6333.4	controllerType=0 controllerNumber=1 scan=6333	32.4296	CHO-rHRG-PN	shcd
1	R.VIDFN[+2204.772]C[+57.021]TTSSVSSALANTK.D	HexNAc(4)Hex(5)NeuAc(2)	C[+57], N[+2205]	1055.69	4	4219.75	4219.75	0	1.7	103	Specific	479.45	394.49	9.93	7.2	197	>sp|HRG_Normal	1	20220413_f1_um4_zou00006_sa_cho_100_shcd.ScanId;v=1;d1=7191.7191.4	controllerType=0 controllerNumber=1 scan=7191	35.7291	CHO-rHRG-PN	shcd
1	R.VIDFN[+1216.423]C[+57.021]TTSSVSSALANTK.D	HexNAc(2)Hex(5)	C[+57], N[+1216]	808.607	4	3231.41	3231.4	0	2.3	103	Specific	482.62	482.62	482.62	7.21	197	>sp|HRG_Normal	1	20220413_f1_um4_zou00006_sa_cho_100_shcd.ScanId;v=1;d1=6463.6463.4	controllerType=0 controllerNumber=1 scan=6463	32.8469	CHO-rHRG-PN	shcd
1	R.VIDFN[+1419.502]C[+57.021]TTSSVSSALANTK.D	HexNAc(3)Hex(5)	C[+57], N[+1420]	1145.5	3	3434.48	3434.48	0	1.9	103	Specific	494.31	486.65	486.65	7.21	197	>sp|HRG_Normal	1	20220413_f1_um4_zou00006_sa_cho_100_shcd.ScanId;v=1;d1=6446.6446.3	controllerType=0 controllerNumber=1 scan=6446	32.7914	CHO-rHRG-PN	shcd
1	R.VIDFN[+1540.529]C[+57.021]TTSSVSSALANTK.D	HexNAc(2)Hex(7)	C[+57], N[+1541]	1185.84	3	3555.51	3555.5	0	1.4	103	Specific	538.28	481.07	481.07	7.21	215	>sp|HRG_Normal	1	20220413_f1_um4_zou00006_sa_cho_100_hcd.ScanId;v=1;d1=6926.6926.3	controllerType=0 controllerNumber=1 scan=6926	32.6433	CHO-rHRG-PN	hcd
1	R.VIDFN[+1216.423]C[+57.021]TTSSVSSALANTK.D	HexNAc(2)Hex(5)	C[+57], N[+1216]	1077.81	3	3231.4	3231.4	0	1.9	103	Specific	541.32	486.33	486.33	7.21	197	>sp|HRG_Normal	1	20220413_f1_um4_zou00006_sa_cho_100_shcd.ScanId;v=1;d1=6445.6445.3	controllerType=0 controllerNumber=1 scan=6445	32.788	CHO-rHRG-PN	shcd
1	R.VIDFN[+2204.772]C[+57.021]TTSSVSSALANTK.D	HexNAc(4)Hex(5)NeuAc(2)	C[+57], N[+2205]	1407.26	3	4219.76	4219.75	0	2.1	103	Specific	556.83	411.88	4.15	7.21	197	>sp|HRG_Normal	1	20220413_f1_um4_zou00006_sa_cho_100_shcd.ScanId;v=1;d1=7188.7188.3	controllerType=0 controllerNumber=1 scan=7188	35.7163	CHO-rHRG-PN	shcd
1	R.VIDFN[+1540.529]C[+57.021]TTSSVSSALANTK.D	HexNAc(2)Hex(7)	C[+57], N[+1541]	1185.84	3	3555.51	3555.5	0	1.7	103	Specific	399.81	362.09	362.09	7.25	197	>sp|HRG_Normal	1	20220413_f1_um4_zou00006_sa_cho_100_shcd.ScanId;v=1;d1=6416.6416.3	controllerType=0 controllerNumber=1 scan=6416	32.6863	CHO-rHRG-PN	shcd
1	R.VIDFN[+1216.423]C[+57.021]TTSSVSSALANTK.D	HexNAc(2)Hex(5)	C[+57], N[+1216]	1077.81	3	3231.4	3231.4	0	1.9	103	Specific	573.9	461.43	461.43	7.56	197	>sp|HRG_Normal	1	20220413_f1_um4_zou00006_sa_cho_100_shcd.ScanId;v=1;d1=6442.6442.3	controllerType=0 controllerNumber=1 scan=6442	32.7789	CHO-rHRG-PN	shcd
1	R.VIDFN[+1378.476]C[+57.021]TTSSVSSALANTK.D	HexNAc(2)Hex(6)	C[+57], N[+1378]	1131.82	3	3393.46	3393.45	0	2.2	103	Specific	577.76	490.04	490.04	7.56	197	>sp|HRG_Normal	1	20220413_f1_um4_zou00006_sa_cho_100_shcd.ScanId;v=1;d1=6410.6410.3	controllerType=0 controllerNumber=1 scan=6410	32.6685	CHO-rHRG-PN	shcd
1	R.VIDFN[+1216.423]C[+57.021]TTSSVSSALANTK.D	HexNAc(2)Hex(5)	C[+57], N[+1216]	1077.81	3	3231.4	3231.4	0	2	103	Specific	626.91	626.91	626.91	8.07	215	>sp|HRG_Normal	1	20220413_f1_um4_zou00006_sa_cho_100_hcd.ScanId;v=1;d1=6972.6972.3	controllerType=0 controllerNumber=1 scan=6972	32.7973	CHO-rHRG-PN	hcd
1	R.VIDFN[+1378.476]C[+57.021]TTSSVSSALANTK.D	HexNAc(2)Hex(6)	C[+57], N[+1378]	1131.82	3	3393.46	3393.45	0	2.6	103	Specific	640.72	630.48	630.48	8.07	215	>sp|HRG_Normal	1	20220413_f1_um4_zou00006_sa_cho_100_hcd.ScanId;v=1;d1=6932.6932.3	controllerType=0 controllerNumber=1 scan=6932	32.6599	CHO-rHRG-PN	hcd
1	R.VIDFN[+1378.476]C[+57.021]TTSSVSSALANTK.D	HexNAc(2)Hex(6)	C[+57], N[+1378]	1131.82	3	3393.46	3393.45	0	2.2	103	Specific	681.08	573.11	573.11	9.56	197	>sp|HRG_Normal	1	20220413_f1_um4_zou00006_sa_cho_100_shcd.ScanId;v=1;d1=6407.6407.3	controllerType=0 controllerNumber=1 scan=6407	32.661	CHO-rHRG-PN	shcd
1	L.LRIADAHLDRVEN[+1661.521]TTVYYLVLDVQESDC[+57.021]SVLSR.K	HexNAc(3)Hex(6)Phospho(1)	C[+57], N[+1662]	1378.63	4	5511.5	5511.47	0	6.1	33	NRagged	154.73	154.73	4.69	2.03	479	>sp|HRG_rs1042464_493_N>I_0.480080	3	20220407_f1_um4_zou00006_sa_y1_hcd.ScanId;v=1;d1=14129.14129.4	controllerType=0 controllerNumber=1 scan=14129	44.8772	HEK293-rHRG-PI	hcd
1	R.IADAHLDRVEN[+2392.877]TTVYYLVLDVQESDC[+57.021]SVLSR.K	HexNAc(5)Hex(4)dHex(3)NeuAc(1)	C[+57], N[+2393]	1195.73	5	5974.6	5973.64	1	-5.8	35	Specific	205.26	102.75	102.75	2.06	479	>sp|HRG_rs1042464_493_N>I_0.480080	3	20220407_f1_um4_zou00006_sa_y1_hcd.ScanId;v=1;d1=15447.15447.5	controllerType=0 controllerNumber=1 scan=15447	48.2888	HEK293-rHRG-PI	hcd
1	L.LRIADAHLDRVEN[+2018.708]TTVYY[+79.966]LVLDVQESDC[+57.021]SVLSR.K	HexNAc(3)Hex(6)dHex(1)NeuAc(1)	C[+57], N[+2019], Y[+80]	1190.53	5	5948.62	5948.62	0	-0.5	33	NRagged	188.91	16.41	0	2.32	311	>sp|HRG_rs1042464_493_N>I_0.480080	3	20220407_f1_um4_zou00006_sa_y1_shcd.ScanId;v=1;d1=13410.13410.5	controllerType=0 controllerNumber=1 scan=13410	48.3508	HEK293-rHRG-PI	shcd
1	L.LRIADAHLDRVEN[+2116.756]TTVY[+79.966]YLVLDVQESDC[+57.021]SVLSR.K	HexNAc(5)Hex(5)NeuAc(1)	C[+57], N[+2117], Y[+80]	1210.34	5	6047.67	6046.67	1	0.5	33	NRagged	156.02	33.44	0	2.62	479	>sp|HRG_rs1042464_493_N>I_0.480080	3	20220407_f1_um4_zou00006_sa_y1_hcd.ScanId;v=1;d1=14026.14026.5	controllerType=0 controllerNumber=1 scan=14026	44.6249	HEK293-rHRG-PI	hcd
1	S.Q[-17.027]DLRVIDFN[+1376.355]C[+57.021]TTSSVSSALANTKDSPVLIDFFEDTER.Y	HexNAc(2)Hex(5)Phospho(2)	C[+57], N[+1376], Q[-17]	1110.69	5	5549.4	5550.35	-1	10.2	99	NRagged	178.83	178.83	178.83	2.68	479	>sp|HRG_rs1042464_493_N>I_0.480080	3	20220407_f1_um4_zou00006_sa_y1_hcd.ScanId;v=1;d1=16622.16622.5	controllerType=0 controllerNumber=1 scan=16622	51.4398	HEK293-rHRG-PI	hcd
1	R.IADAHLDRVEN[+2059.735]TTVYYLVLDVQESDC[+57.021]SVLSRK.Y	HexNAc(4)Hex(5)dHex(1)NeuAc(1)	C[+57], N[+2060]	1154.52	5	5768.58	5768.59	0	-1	35	Specific	166.66	103.51	103.51	2.8	311	>sp|HRG_rs1042464_493_N>I_0.480080	3	20220407_f1_um4_zou00006_sa_y1_shcd.ScanId;v=1;d1=12284.12284.5	controllerType=0 controllerNumber=1 scan=12284	44.6918	HEK293-rHRG-PI	shcd
1	L.LRIADAHLDRVEN[+1741.488]TTVYY[+79.966]LVLDVQESDC[+57.021]SVLSR.K	HexNAc(3)Hex(6)Phospho(2)	C[+57], N[+1741], Y[+80]	1418.6	4	5671.39	5671.4	0	-2	33	NRagged	152.72	111.67	0	2.81	479	>sp|HRG_rs1042464_493_N>I_0.480080	3	20220407_f1_um4_zou00006_sa_y1_hcd.ScanId;v=1;d1=15873.15873.4	controllerType=0 controllerNumber=1 scan=15873	49.4314	HEK293-rHRG-PI	hcd
1	L.LRIADAHLDRVEN[+1700.461]TTVYYLVLDVQESDC[+57.021]SVLSR.K	HexNAc(2)Hex(7)Phospho(2)	C[+57], N[+1700]	1388.36	4	5550.4	5550.41	0	-1.1	33	NRagged	218.14	112.8	23.11	2.81	479	>sp|HRG_rs1042464_493_N>I_0.480080	3	20220407_f1_um4_zou00006_sa_y1_hcd.ScanId;v=1;d1=14975.14975.4	controllerType=0 controllerNumber=1 scan=14975	47.0998	HEK293-rHRG-PI	hcd
1	I.ADAHLDRVEN[+1792.651]TTVYYLVLDVQESDC[+57.021]SVLSR.K	HexNAc(5)Hex(3)NeuAc(1)	C[+57], N[+1793]	1315.58	4	5259.31	5260.33	-1	-2	36	NRagged	161.28	80.39	49.82	2.82	479	>sp|HRG_rs1042464_493_N>I_0.480080	3	20220407_f1_um4_zou00006_sa_y1_hcd.ScanId;v=1;d1=15083.15083.4	controllerType=0 controllerNumber=1 scan=15083	47.3661	HEK293-rHRG-PI	hcd
1	D.LRVIDFN[+1661.521]C[+57.021]TTSSVSSALANTKDSPVLIDFFEDTER.Y	HexNAc(3)Hex(6)Phospho(1)	C[+57], N[+1662]	1403.12	4	5609.45	5609.45	0	0	101	NRagged	166.97	97.66	97.66	2.82	479	>sp|HRG_rs1042464_493_N>I_0.480080	3	20220407_f1_um4_zou00006_sa_y1_hcd.ScanId;v=1;d1=16591.16591.4	controllerType=0 controllerNumber=1 scan=16591	51.3616	HEK293-rHRG-PI	hcd
1	R.DGYLFQLLRIADAHLDRVEN[+1376.355]TTVYYLVLDVQESDC[+57.021]SVLSR.K	HexNAc(2)Hex(5)Phospho(2)	C[+57], N[+1376]	1516.68	4	6063.69	6062.71	1	-3.6	26	Specific	176.64	49.49	5.61	2.82	479	>sp|HRG_rs1042464_493_N>I_0.480080	3	20220407_f1_um4_zou00006_sa_y1_hcd.ScanId;v=1;d1=14012.14012.4	controllerType=0 controllerNumber=1 scan=14012	44.5899	HEK293-rHRG-PI	hcd
1	D.LRVIDFN[+1661.521]C[+57.021]TTSSVSSALANTKDSPVLIDFFEDTER.Y	HexNAc(3)Hex(6)Phospho(1)	C[+57], N[+1662]	1403.12	4	5609.45	5609.45	0	-0.7	101	NRagged	220.68	94.42	94.42	2.82	479	>sp|HRG_rs1042464_493_N>I_0.480080	3	20220407_f1_um4_zou00006_sa_y1_hcd.ScanId;v=1;d1=16635.16635.4	controllerType=0 controllerNumber=1 scan=16635	51.4737	HEK293-rHRG-PI	hcd
1	R.IADAHLDRVEN[+2408.872]TTVYYLVLDVQESDC[+57.021]SVLSR.K	HexNAc(5)Hex(5)dHex(2)NeuAc(1)	C[+57], N[+2409]	1198.94	5	5990.65	5989.63	1	3.1	35	Specific	182.6	59.54	59.54	2.83	311	>sp|HRG_rs1042464_493_N>I_0.480080	3	20220407_f1_um4_zou00006_sa_y1_shcd.ScanId;v=1;d1=13436.13436.5	controllerType=0 controllerNumber=1 scan=13436	48.4421	HEK293-rHRG-PI	shcd
1	R.VEN[+2391.857]TTVYYLVLDVQESDC[+57.021]SVLSR.K	HexNAc(5)Hex(4)dHex(1)NeuAc(2)	C[+57], N[+2392]	1017.24	5	5082.16	5081.16	1	-0.7	43	Specific	157.54	89.44	21.13	2.84	479	>sp|HRG_rs1042464_493_N>I_0.480080	3	20220407_f1_um4_zou00006_sa_y1_hcd.ScanId;v=1;d1=15118.15118.5	controllerType=0 controllerNumber=1 scan=15118	47.4529	HEK293-rHRG-PI	hcd
1	R.VIDFN[+1540.529]C[+57.021]TTSSVSSALANTKDSPVLIDFFEDTER.Y	HexNAc(2)Hex(7)	C[+57], N[+1541]	1305.57	4	5219.25	5219.28	0	-5.5	103	Specific	182.36	182.36	182.36	2.84	479	>sp|HRG_rs1042464_493_N>I_0.480080	3	20220407_f1_um4_zou00006_sa_y1_hcd.ScanId;v=1;d1=16893.16893.4	controllerType=0 controllerNumber=1 scan=16893	52.1504	HEK293-rHRG-PI	hcd
1	D.AHLDRVEN[+2392.877]TTVYYLVLDVQESDC[+57.021]SVLSR.K	HexNAc(5)Hex(4)dHex(3)NeuAc(1)	C[+57], N[+2393]	1419.38	4	5674.5	5674.49	0	2.5	38	NRagged	160.64	7.04	7.04	2.85	479	>sp|HRG_rs1042464_493_N>I_0.480080	3	20220407_f1_um4_zou00006_sa_y1_hcd.ScanId;v=1;d1=15012.15012.4	controllerType=0 controllerNumber=1 scan=15012	47.191	HEK293-rHRG-PI	hcd
1	R.IADAHLDRVEN[+1710.598]TTVYYLVLDVQESDC[+57.021]SVLSR.K	HexNAc(3)Hex(5)NeuAc(1)	C[+57], N[+1711]	1323.35	4	5290.38	5291.36	-1	5.6	35	Specific	193.82	33.18	33.18	2.86	479	>sp|HRG_rs1042464_493_N>I_0.480080	3	20220407_f1_um4_zou00006_sa_y1_hcd.ScanId;v=1;d1=14224.14224.4	controllerType=0 controllerNumber=1 scan=14224	45.1107	HEK293-rHRG-PI	hcd
1	I.ADAHLDRVEN[+2042.720]TTVY[+79.966]YLVLDVQESDC[+57.021]SVLSR.K	HexNAc(4)Hex(4)NeuAc(2)	C[+57], N[+2043], Y[+80]	1398.35	4	5590.36	5590.36	0	0.4	36	NRagged	199.06	5.31	5.31	2.87	479	>sp|HRG_rs1042464_493_N>I_0.480080	3	20220407_f1_um4_zou00006_sa_y1_hcd.ScanId;v=1;d1=15993.15993.4	controllerType=0 controllerNumber=1 scan=15993	49.7307	HEK293-rHRG-PI	hcd
1	L.LRIADAHLDRVEN[+2116.756]TTVY[+79.966]YLVLDVQESDC[+57.021]SVLSR.K	HexNAc(5)Hex(5)NeuAc(1)	C[+57], N[+2117], Y[+80]	1512.67	4	6047.68	6046.67	1	1.1	33	NRagged	226.54	47.87	0	2.87	479	>sp|HRG_rs1042464_493_N>I_0.480080	3	20220407_f1_um4_zou00006_sa_y1_hcd.ScanId;v=1;d1=14032.14032.4	controllerType=0 controllerNumber=1 scan=14032	44.6389	HEK293-rHRG-PI	hcd
1	R.IADAHLDRVEN[+2391.857]TTVYYLVLDVQESDC[+57.021]SVLSR.K	HexNAc(5)Hex(4)dHex(1)NeuAc(2)	C[+57], N[+2392]	1195.53	5	5973.62	5972.62	1	-0.3	35	Specific	224.38	61.91	23.27	2.89	311	>sp|HRG_rs1042464_493_N>I_0.480080	3	20220407_f1_um4_zou00006_sa_y1_shcd.ScanId;v=1;d1=13445.13445.5	controllerType=0 controllerNumber=1 scan=13445	48.4712	HEK293-rHRG-PI	shcd
1	L.RIADAHLDRVEN[+2351.851]TTVYYLVLDVQESDC[+57.021]SVLSR.K	HexNAc(4)Hex(5)dHex(3)NeuAc(1)	C[+57], N[+2352]	1218.55	5	6088.71	6088.71	0	-0.7	34	NRagged	150.66	150.66	5.04	2.9	479	>sp|HRG_rs1042464_493_N>I_0.480080	3	20220407_f1_um4_zou00006_sa_y1_hcd.ScanId;v=1;d1=14027.14027.5	controllerType=0 controllerNumber=1 scan=14027	44.6273	HEK293-rHRG-PI	hcd
1	L.LRIADAHLDRVEN[+1741.488]TTVYYLVLDVQESDC[+57.021]SVLSR.K	HexNAc(3)Hex(6)Phospho(2)	C[+57], N[+1741]	1398.61	4	5591.42	5591.43	0	-1.6	33	NRagged	235.69	148.96	20.51	2.9	479	>sp|HRG_rs1042464_493_N>I_0.480080	3	20220407_f1_um4_zou00006_sa_y1_hcd.ScanId;v=1;d1=14977.14977.4	controllerType=0 controllerNumber=1 scan=14977	47.1045	HEK293-rHRG-PI	hcd
1	Q.DLRVIDFN[+1458.442]C[+57.021]TTSSVSSALANTKDSPVLIDFFEDTER.Y	HexNAc(2)Hex(6)Phospho(1)	C[+57], N[+1458]	1105.09	5	5521.44	5521.4	0	7.4	100	NRagged	262.16	118.39	107.98	2.9	479	>sp|HRG_rs1042464_493_N>I_0.480080	3	20220407_f1_um4_zou00006_sa_y1_hcd.ScanId;v=1;d1=15965.15965.5	controllerType=0 controllerNumber=1 scan=15965	49.663	HEK293-rHRG-PI	hcd
1	R.IADAHLDRVEN[+1825.661]TTVY[+79.966]YLVLDVQESDC[+57.021]SVLSR.K	HexNAc(5)Hex(5)	C[+57], N[+1826], Y[+80]	1372.61	4	5487.42	5486.39	1	6.3	35	Specific	203.43	54.9	0	2.91	479	>sp|HRG_rs1042464_493_N>I_0.480080	3	20220407_f1_um4_zou00006_sa_y1_hcd.ScanId;v=1;d1=14974.14974.4	controllerType=0 controllerNumber=1 scan=14974	47.0975	HEK293-rHRG-PI	hcd
1	L.LRIADAHLDRVEN[+1793.671]TTVY[+79.966]YLVLDVQESDC[+57.021]SVLSR.K	HexNAc(5)Hex(3)dHex(2)	C[+57], N[+1794], Y[+80]	1431.4	4	5722.56	5723.58	-1	-2.8	33	NRagged	170.54	170.54	0	2.93	479	>sp|HRG_rs1042464_493_N>I_0.480080	3	20220407_f1_um4_zou00006_sa_y1_hcd.ScanId;v=1;d1=14175.14175.4	controllerType=0 controllerNumber=1 scan=14175	44.9893	HEK293-rHRG-PI	hcd
1	L.LRIADAHLDRVEN[+1741.488]TTVYYLVLDVQESDC[+57.021]SVLSR.K	HexNAc(3)Hex(6)Phospho(2)	C[+57], N[+1741]	1398.61	4	5591.42	5591.43	0	-1.6	33	NRagged	215.82	166.17	9.6	2.94	311	>sp|HRG_rs1042464_493_N>I_0.480080	3	20220407_f1_um4_zou00006_sa_y1_shcd.ScanId;v=1;d1=13023.13023.4	controllerType=0 controllerNumber=1 scan=13023	47.1109	HEK293-rHRG-PI	shcd
1	R.VIDFN[+1809.666]C[+57.021]TTSSVSSALANTKDSPVLIDFFEDTER.Y	HexNAc(5)Hex(4)dHex(1)	C[+57], N[+1810]	1098.48	5	5488.38	5488.41	0	-6.9	103	Specific	237.17	237.17	237.17	2.94	479	>sp|HRG_rs1042464_493_N>I_0.480080	3	20220407_f1_um4_zou00006_sa_y1_hcd.ScanId;v=1;d1=15986.15986.5	controllerType=0 controllerNumber=1 scan=15986	49.7143	HEK293-rHRG-PI	hcd
1	D.AHLDRVEN[+3155.132]TTVYYLVLDVQESDC[+57.021]SVLSR.K	HexNAc(7)Hex(8)dHex(1)NeuAc(1)	C[+57], N[+3155]	1609.69	4	6435.74	6436.74	-1	0.5	38	NRagged	203.91	16.78	1.24	2.95	479	>sp|HRG_rs1042464_493_N>I_0.480080	3	20220407_f1_um4_zou00006_sa_y1_hcd.ScanId;v=1;d1=16274.16274.4	controllerType=0 controllerNumber=1 scan=16274	50.4988	HEK293-rHRG-PI	hcd
1	R.VIDFN[+1768.640]C[+57.021]TTSSVSSALANTKDSPVLIDFFEDTER.Y	HexNAc(4)Hex(5)dHex(1)	C[+57], N[+1769]	1362.6	4	5447.38	5447.39	0	-0.5	103	Specific	210.19	96.39	96.39	2.97	479	>sp|HRG_rs1042464_493_N>I_0.480080	3	20220407_f1_um4_zou00006_sa_y1_hcd.ScanId;v=1;d1=16007.16007.4	controllerType=0 controllerNumber=1 scan=16007	49.7657	HEK293-rHRG-PI	hcd
1	R.IADAHLDRVEN[+2350.830]TTVYYLVLDVQESDC[+57.021]SVLSR.K	HexNAc(4)Hex(5)dHex(1)NeuAc(2)	C[+57], N[+2351]	1483.9	4	5932.58	5931.59	1	-1.5	35	Specific	221.78	81.12	3.92	3	311	>sp|HRG_rs1042464_493_N>I_0.480080	3	20220407_f1_um4_zou00006_sa_y1_shcd.ScanId;v=1;d1=13364.13364.4	controllerType=0 controllerNumber=1 scan=13364	48.2109	HEK293-rHRG-PI	shcd
1	R.IADAHLDRVEN[+3372.190]TTVYYLVLDVQESDC[+57.021]SVLSR.K	HexNAc(6)Hex(7)dHex(1)NeuAc(3)	C[+57], N[+3372]	1391.39	5	6952.94	6952.95	0	-1	35	Specific	183.68	40.61	9.2	3.02	479	>sp|HRG_rs1042464_493_N>I_0.480080	3	20220407_f1_um4_zou00006_sa_y1_hcd.ScanId;v=1;d1=15948.15948.5	controllerType=0 controllerNumber=1 scan=15948	49.6212	HEK293-rHRG-PI	hcd
1	R.IADAHLDRVEN[+2391.857]TTVYYLVLDVQESDC[+57.021]SVLSR.K	HexNAc(5)Hex(4)dHex(1)NeuAc(2)	C[+57], N[+2392]	1195.33	5	5972.61	5972.62	0	-0.9	35	Specific	208.17	78.32	9.2	3.02	479	>sp|HRG_rs1042464_493_N>I_0.480080	3	20220407_f1_um4_zou00006_sa_y1_hcd.ScanId;v=1;d1=15551.15551.5	controllerType=0 controllerNumber=1 scan=15551	48.5467	HEK293-rHRG-PI	hcd
1	D.AHLDRVEN[+2496.888]TTVYYLVLDVQESDC[+57.021]SVLSR.K	HexNAc(4)Hex(5)dHex(2)NeuAc(2)	C[+57], N[+2497]	1445.63	4	5779.5	5778.5	1	-0.1	38	NRagged	242.71	6.64	6.64	3.03	311	>sp|HRG_rs1042464_493_N>I_0.480080	3	20220407_f1_um4_zou00006_sa_y1_shcd.ScanId;v=1;d1=13560.13560.4	controllerType=0 controllerNumber=1 scan=13560	48.9474	HEK293-rHRG-PI	shcd
1	R.IADAHLDRVEN[+2116.756]TTVY[+79.966]YLVLDVQESDC[+57.021]SVLSR.K	HexNAc(5)Hex(5)NeuAc(1)	C[+57], N[+2117], Y[+80]	1445.38	4	5778.51	5777.48	1	4.3	35	Specific	283.33	21.46	5.23	3.05	479	>sp|HRG_rs1042464_493_N>I_0.480080	3	20220407_f1_um4_zou00006_sa_y1_hcd.ScanId;v=1;d1=15693.15693.4	controllerType=0 controllerNumber=1 scan=15693	48.9754	HEK293-rHRG-PI	hcd
1	R.IADAHLDRVEN[+2553.910]TTVYYLVLDVQESDC[+57.021]SVLSR.K	HexNAc(5)Hex(5)dHex(1)NeuAc(2)	C[+57], N[+2554]	1227.74	5	6134.67	6134.67	0	0.4	35	Specific	210.27	43.52	5.52	3.06	311	>sp|HRG_rs1042464_493_N>I_0.480080	3	20220407_f1_um4_zou00006_sa_y1_shcd.ScanId;v=1;d1=13449.13449.5	controllerType=0 controllerNumber=1 scan=13449	48.4896	HEK293-rHRG-PI	shcd
1	R.VIDFN[+1809.666]C[+57.021]TTSSVSSALANTKDSPVLIDFFEDTER.Y	HexNAc(5)Hex(4)dHex(1)	C[+57], N[+1810]	1372.86	4	5488.42	5488.41	0	1.8	103	Specific	172.31	149.34	149.34	3.07	311	>sp|HRG_rs1042464_493_N>I_0.480080	3	20220407_f1_um4_zou00006_sa_y1_shcd.ScanId;v=1;d1=13719.13719.4	controllerType=0 controllerNumber=1 scan=13719	49.5742	HEK293-rHRG-PI	shcd
1	R.VIDFN[+1768.640]C[+57.021]TTSSVSSALANTKDSPVLIDFFEDTER.Y	HexNAc(4)Hex(5)dHex(1)	C[+57], N[+1769]	1362.6	4	5447.39	5447.39	0	0.8	103	Specific	222.14	139.62	139.62	3.07	311	>sp|HRG_rs1042464_493_N>I_0.480080	3	20220407_f1_um4_zou00006_sa_y1_shcd.ScanId;v=1;d1=13734.13734.4	controllerType=0 controllerNumber=1 scan=13734	49.6284	HEK293-rHRG-PI	shcd
1	D.LRVIDFN[+1620.495]C[+57.021]TTSSVSSALANTKDSPVLIDFFEDTER.Y	HexNAc(2)Hex(7)Phospho(1)	C[+57], N[+1620]	1392.86	4	5568.43	5568.43	0	0.1	101	NRagged	334.26	10.67	10.67	3.07	479	>sp|HRG_rs1042464_493_N>I_0.480080	3	20220407_f1_um4_zou00006_sa_y1_hcd.ScanId;v=1;d1=16647.16647.4	controllerType=0 controllerNumber=1 scan=16647	51.5041	HEK293-rHRG-PI	hcd
1	R.IADAHLDRVEN[+1954.704]TTVY[+79.966]YLVLDVQESDC[+57.021]SVLSR.K	HexNAc(5)Hex(4)NeuAc(1)	C[+57], N[+1955], Y[+80]	1123.9	5	5615.45	5615.43	0	3.4	35	Specific	172.5	14	0	3.09	479	>sp|HRG_rs1042464_493_N>I_0.480080	3	20220407_f1_um4_zou00006_sa_y1_hcd.ScanId;v=1;d1=14916.14916.5	controllerType=0 controllerNumber=1 scan=14916	46.9538	HEK293-rHRG-PI	hcd
1	R.VIDFN[+1954.704]C[+57.021]TTSSVSSALANTKDSPVLIDFFEDTER.Y	HexNAc(5)Hex(4)NeuAc(1)	C[+57], N[+1955]	1409.38	4	5634.48	5633.45	1	5.3	103	Specific	188.6	188.6	0.07	3.1	479	>sp|HRG_rs1042464_493_N>I_0.480080	3	20220407_f1_um4_zou00006_sa_y1_hcd.ScanId;v=1;d1=15880.15880.4	controllerType=0 controllerNumber=1 scan=15880	49.4504	HEK293-rHRG-PI	hcd
1	R.VIDFN[+1971.719]C[+57.021]TTSSVSSALANTKDSPVLIDFFEDTER.Y	HexNAc(5)Hex(5)dHex(1)	C[+57], N[+1972]	1413.38	4	5650.5	5650.47	0	6.1	103	Specific	214.68	185.67	185.67	3.1	479	>sp|HRG_rs1042464_493_N>I_0.480080	3	20220407_f1_um4_zou00006_sa_y1_hcd.ScanId;v=1;d1=15879.15879.4	controllerType=0 controllerNumber=1 scan=15879	49.4478	HEK293-rHRG-PI	hcd
1	R.VIDFN[+2116.756]C[+57.021]TTSSVSSALANTKDSPVLIDFFEDTERYRK.Q	HexNAc(5)Hex(5)NeuAc(1)	C[+57], N[+2117]	1249.36	5	6242.77	6242.76	0	0.4	103	Specific	164.4	99.51	82.15	3.14	311	>sp|HRG_rs1042464_493_N>I_0.480080	3	20220407_f1_um4_zou00006_sa_y1_shcd.ScanId;v=1;d1=13222.13222.5	controllerType=0 controllerNumber=1 scan=13222	47.7665	HEK293-rHRG-PI	shcd
1	D.LRVIDFN[+1620.495]C[+57.021]TTSSVSSALANTKDSPVLIDFFEDTER.Y	HexNAc(2)Hex(7)Phospho(1)	C[+57], N[+1620]	1114.29	5	5567.42	5568.43	-1	-1.6	101	NRagged	247.19	57.17	57.17	3.16	479	>sp|HRG_rs1042464_493_N>I_0.480080	3	20220407_f1_um4_zou00006_sa_y1_hcd.ScanId;v=1;d1=16656.16656.5	controllerType=0 controllerNumber=1 scan=16656	51.5276	HEK293-rHRG-PI	hcd
1	R.IADAHLDRVEN[+2554.930]TTVYYLVLDVQESDC[+57.021]SVLSR.K	HexNAc(5)Hex(5)dHex(3)NeuAc(1)	C[+57], N[+2555]	1227.74	5	6134.68	6135.69	-1	-1	35	Specific	177.8	43.34	15.88	3.17	479	>sp|HRG_rs1042464_493_N>I_0.480080	3	20220407_f1_um4_zou00006_sa_y1_hcd.ScanId;v=1;d1=15466.15466.5	controllerType=0 controllerNumber=1 scan=15466	48.3355	HEK293-rHRG-PI	hcd
1	R.VEN[+3154.136]TTVYYLVLDVQESDC[+57.021]SVLSR.K	HexNAc(5)Hex(6)dHex(4)NeuAc(2)	C[+57], N[+3154]	1461.38	4	5842.49	5843.44	-1	9.3	43	Specific	285.77	2.44	2.44	3.22	479	>sp|HRG_rs1042464_493_N>I_0.480080	3	20220407_f1_um4_zou00006_sa_y1_hcd.ScanId;v=1;d1=15631.15631.4	controllerType=0 controllerNumber=1 scan=15631	48.8012	HEK293-rHRG-PI	hcd
1	R.VIDFN[+1971.719]C[+57.021]TTSSVSSALANTKDSPVLIDFFEDTER.Y	HexNAc(5)Hex(5)dHex(1)	C[+57], N[+1972]	1413.12	4	5649.47	5650.47	-1	2	103	Specific	170.71	155.47	155.47	3.24	311	>sp|HRG_rs1042464_493_N>I_0.480080	3	20220407_f1_um4_zou00006_sa_y1_shcd.ScanId;v=1;d1=13711.13711.4	controllerType=0 controllerNumber=1 scan=13711	49.5459	HEK293-rHRG-PI	shcd
1	R.VIDFN[+1913.677]C[+57.021]TTSSVSSALANTKDSPVLIDFFEDTER.Y	HexNAc(4)Hex(5)NeuAc(1)	C[+57], N[+1914]	1398.86	4	5592.43	5592.43	0	1	103	Specific	231.72	111.7	65.82	3.24	311	>sp|HRG_rs1042464_493_N>I_0.480080	3	20220407_f1_um4_zou00006_sa_y1_shcd.ScanId;v=1;d1=14123.14123.4	controllerType=0 controllerNumber=1 scan=14123	51.332	HEK293-rHRG-PI	shcd
1	R.IADAHLDRVEN[+3082.115]TTVYYLVLDVQESDC[+57.021]SVLSR.K	HexNAc(6)Hex(7)dHex(3)NeuAc(1)	C[+57], N[+3082]	1333.38	5	6662.87	6662.87	0	0	35	Specific	202.16	113.81	9.2	3.25	479	>sp|HRG_rs1042464_493_N>I_0.480080	3	20220407_f1_um4_zou00006_sa_y1_hcd.ScanId;v=1;d1=15392.15392.5	controllerType=0 controllerNumber=1 scan=15392	48.153	HEK293-rHRG-PI	hcd
1	R.IADAHLDRVEN[+2263.835]TTVYYLVLDVQESDC[+57.021]SVLSR.K	HexNAc(5)Hex(5)dHex(3)	C[+57], N[+2264]	1462.15	4	5845.6	5844.59	1	0.1	35	Specific	163.73	73.83	73.83	3.27	479	>sp|HRG_rs1042464_493_N>I_0.480080	3	20220407_f1_um4_zou00006_sa_y1_hcd.ScanId;v=1;d1=15031.15031.4	controllerType=0 controllerNumber=1 scan=15031	47.2377	HEK293-rHRG-PI	hcd
1	L.LRIADAHLDRVEN[+2018.708]TTVY[+79.966]YLVLDVQESDC[+57.021]SVLSR.K	HexNAc(3)Hex(6)dHex(1)NeuAc(1)	C[+57], N[+2019], Y[+80]	1190.53	5	5948.62	5948.62	0	0.3	33	NRagged	302.22	45.9	5.24	3.27	479	>sp|HRG_rs1042464_493_N>I_0.480080	3	20220407_f1_um4_zou00006_sa_y1_hcd.ScanId;v=1;d1=15465.15465.5	controllerType=0 controllerNumber=1 scan=15465	48.3329	HEK293-rHRG-PI	hcd
1	D.AHLDRVEN[+3154.136]TTVYYLVLDVQESDC[+57.021]SVLSR.K	HexNAc(5)Hex(6)dHex(4)NeuAc(2)	C[+57], N[+3154]	1609.44	4	6434.74	6435.75	-1	-1.1	38	NRagged	155.69	153.45	0.73	3.28	479	>sp|HRG_rs1042464_493_N>I_0.480080	3	20220407_f1_um4_zou00006_sa_y1_hcd.ScanId;v=1;d1=16252.16252.4	controllerType=0 controllerNumber=1 scan=16252	50.4401	HEK293-rHRG-PI	hcd
1	R.VIDFN[+1913.677]C[+57.021]TTSSVSSALANTK.D	HexNAc(4)Hex(5)NeuAc(1)	C[+57], N[+1914]	982.92	4	3928.66	3928.65	0	1.2	103	Specific	168.65	106.12	106.12	3.29	479	>sp|HRG_rs1042464_493_N>I_0.480080	3	20220407_f1_um4_zou00006_sa_y1_hcd.ScanId;v=1;d1=10275.10275.4	controllerType=0 controllerNumber=1 scan=10275	35.0105	HEK293-rHRG-PI	hcd
1	R.IADAHLDRVEN[+2554.930]TTVYYLVLDVQESDC[+57.021]SVLSR.K	HexNAc(5)Hex(5)dHex(3)NeuAc(1)	C[+57], N[+2555]	1534.42	4	6134.68	6135.69	-1	-1.4	35	Specific	220.31	65.6	6.99	3.34	311	>sp|HRG_rs1042464_493_N>I_0.480080	3	20220407_f1_um4_zou00006_sa_y1_shcd.ScanId;v=1;d1=13454.13454.4	controllerType=0 controllerNumber=1 scan=13454	48.5056	HEK293-rHRG-PI	shcd
1	R.HSHESQDLRVIDFN[+1378.476]C[+57.021]TTSSVSSALANTKDSPVLIDFFEDTER.Y	HexNAc(2)Hex(6)	C[+57], N[+1378]	1230.35	5	6147.72	6146.72	1	-0.6	94	Specific	170.12	147.94	147.94	3.36	311	>sp|HRG_rs1042464_493_N>I_0.480080	3	20220407_f1_um4_zou00006_sa_y1_shcd.ScanId;v=1;d1=12535.12535.5	controllerType=0 controllerNumber=1 scan=12535	45.4512	HEK293-rHRG-PI	shcd
1	R.IADAHLDRVEN[+1864.634]TTVYYLVLDVQESDC[+57.021]SVLSR.K	HexNAc(2)Hex(9)	C[+57], N[+1865]	1362.1	4	5445.37	5445.39	0	-3.4	35	Specific	232.59	124.58	124.58	3.36	479	>sp|HRG_rs1042464_493_N>I_0.480080	3	20220407_f1_um4_zou00006_sa_y1_hcd.ScanId;v=1;d1=15009.15009.4	controllerType=0 controllerNumber=1 scan=15009	47.184	HEK293-rHRG-PI	hcd
1	R.IADAHLDRVEN[+2100.761]TTVYY[+79.966]LVLDVQESDC[+57.021]SVLSR.K	HexNAc(5)Hex(4)dHex(1)NeuAc(1)	C[+57], N[+2101], Y[+80]	1441.13	4	5761.5	5761.49	0	2.3	35	Specific	160.41	30.29	0	3.37	479	>sp|HRG_rs1042464_493_N>I_0.480080	3	20220407_f1_um4_zou00006_sa_y1_hcd.ScanId;v=1;d1=15759.15759.4	controllerType=0 controllerNumber=1 scan=15759	49.1412	HEK293-rHRG-PI	hcd
1	R.IADAHLDRVEN[+1955.724]TTVYYLVLDVQESDC[+57.021]SVLSRK.Y	HexNAc(5)Hex(4)dHex(2)	C[+57], N[+1956]	1133.92	5	5665.59	5664.58	1	1.5	35	Specific	180.18	136.71	136.71	3.38	311	>sp|HRG_rs1042464_493_N>I_0.480080	3	20220407_f1_um4_zou00006_sa_y1_shcd.ScanId;v=1;d1=11759.11759.5	controllerType=0 controllerNumber=1 scan=11759	43.059	HEK293-rHRG-PI	shcd
1	R.IADAHLDRVEN[+1606.587]TTVYYLVLDVQESDC[+57.021]SVLSR.K	HexNAc(4)Hex(4)dHex(1)	C[+57], N[+1607]	1297.85	4	5188.36	5187.35	1	2.3	35	Specific	183.28	73.14	73.14	3.39	311	>sp|HRG_rs1042464_493_N>I_0.480080	3	20220407_f1_um4_zou00006_sa_y1_shcd.ScanId;v=1;d1=12427.12427.4	controllerType=0 controllerNumber=1 scan=12427	45.122	HEK293-rHRG-PI	shcd
1	L.LRIADAHLDRVEN[+2018.708]TTVYY[+79.966]LVLDVQESDC[+57.021]SVLSR.K	HexNAc(3)Hex(6)dHex(1)NeuAc(1)	C[+57], N[+2019], Y[+80]	1487.66	4	5947.61	5948.62	-1	-0.2	33	NRagged	291.42	47.2	0	3.4	479	>sp|HRG_rs1042464_493_N>I_0.480080	3	20220407_f1_um4_zou00006_sa_y1_hcd.ScanId;v=1;d1=15468.15468.4	controllerType=0 controllerNumber=1 scan=15468	48.3399	HEK293-rHRG-PI	hcd
1	R.IADAHLDRVEN[+2408.872]TTVYYLVLDVQESDC[+57.021]SVLSR.K	HexNAc(5)Hex(5)dHex(2)NeuAc(1)	C[+57], N[+2409]	1198.94	5	5990.65	5989.63	1	3.1	35	Specific	209.6	46.76	46.76	3.41	479	>sp|HRG_rs1042464_493_N>I_0.480080	3	20220407_f1_um4_zou00006_sa_y1_hcd.ScanId;v=1;d1=15543.15543.5	controllerType=0 controllerNumber=1 scan=15543	48.527	HEK293-rHRG-PI	hcd
1	L.RIADAHLDRVEN[+3445.232]TTVY[+79.966]YLVLDVQESDC[+57.021]SVLSR.K	HexNAc(5)Hex(6)dHex(4)NeuAc(3)	C[+57], N[+3445], Y[+80]	1453.02	5	7261.06	7262.06	-1	0.9	34	NRagged	154.09	154.09	0	3.42	479	>sp|HRG_rs1042464_493_N>I_0.480080	3	20220407_f1_um4_zou00006_sa_y1_hcd.ScanId;v=1;d1=16551.16551.5	controllerType=0 controllerNumber=1 scan=16551	51.2556	HEK293-rHRG-PI	hcd
1	R.IADAHLDRVEN[+3228.173]TTVYYLVLDVQESDC[+57.021]SVLSR.K	HexNAc(6)Hex(7)dHex(4)NeuAc(1)	C[+57], N[+3228]	1362.39	5	6807.92	6808.93	-1	-0.7	35	Specific	161.12	118	2.97	3.45	479	>sp|HRG_rs1042464_493_N>I_0.480080	3	20220407_f1_um4_zou00006_sa_y1_hcd.ScanId;v=1;d1=15338.15338.5	controllerType=0 controllerNumber=1 scan=15338	48.0198	HEK293-rHRG-PI	hcd
1	R.HSHESQDLRVIDFN[+1378.476]C[+57.021]TTSSVSSALANTKDSPVLIDFFEDTER.Y	HexNAc(2)Hex(6)	C[+57], N[+1378]	1025.46	6	6147.72	6146.72	1	-0.7	94	Specific	186.05	140.23	121.68	3.53	311	>sp|HRG_rs1042464_493_N>I_0.480080	3	20220407_f1_um4_zou00006_sa_y1_shcd.ScanId;v=1;d1=12527.12527.6	controllerType=0 controllerNumber=1 scan=12527	45.4214	HEK293-rHRG-PI	shcd
1	R.VIDFN[+1663.608]C[+57.021]TTSSVSSALANTKDSPVLIDFFEDTER.Y	HexNAc(5)Hex(4)	C[+57], N[+1664]	1336.35	4	5342.36	5342.36	0	0.5	103	Specific	175.36	175.36	175.36	3.54	311	>sp|HRG_rs1042464_493_N>I_0.480080	3	20220407_f1_um4_zou00006_sa_y1_shcd.ScanId;v=1;d1=13787.13787.4	controllerType=0 controllerNumber=1 scan=13787	49.7993	HEK293-rHRG-PI	shcd
1	R.IADAHLDRVEN[+1458.442]TTVYYLVLDVQESDC[+57.021]SVLSR.K	HexNAc(2)Hex(6)Phospho(1)	C[+57], N[+1458]	1680.4	3	5039.2	5039.2	0	-0.2	35	Specific	178.74	159.76	103.65	3.55	311	>sp|HRG_rs1042464_493_N>I_0.480080	3	20220407_f1_um4_zou00006_sa_y1_shcd.ScanId;v=1;d1=13131.13131.3	controllerType=0 controllerNumber=1 scan=13131	47.4504	HEK293-rHRG-PI	shcd
1	R.IADAHLDRVEN[+349.137]TTVYYLVLDVQESDC[+57.021]SVLSR.K	HexNAc(1)dHex(1)	C[+57], N[+349]	983.231	4	3929.9	3929.9	0	1.9	35	Specific	223.4	105.45	88.87	3.58	479	>sp|HRG_rs1042464_493_N>I_0.480080	3	20220407_f1_um4_zou00006_sa_y1_hcd.ScanId;v=1;d1=14589.14589.4	controllerType=0 controllerNumber=1 scan=14589	46.015	HEK293-rHRG-PI	hcd
1	R.VIDFN[+1540.529]C[+57.021]TTSSVSSALANTKDSPVLIDFFEDTERYR.K	HexNAc(2)Hex(7)	C[+57], N[+1541]	1385.37	4	5538.44	5538.44	0	-0.1	103	Specific	237.77	146.39	146.39	3.58	479	>sp|HRG_rs1042464_493_N>I_0.480080	3	20220407_f1_um4_zou00006_sa_y1_hcd.ScanId;v=1;d1=15738.15738.4	controllerType=0 controllerNumber=1 scan=15738	49.0898	HEK293-rHRG-PI	hcd
1	L.LRIADAHLDRVEN[+1741.488]TTVYYLVLDVQESDC[+57.021]SVLSR.K	HexNAc(3)Hex(6)Phospho(2)	C[+57], N[+1741]	1398.61	4	5591.42	5591.43	0	-1.6	33	NRagged	153.87	132.67	23.91	3.59	311	>sp|HRG_rs1042464_493_N>I_0.480080	3	20220407_f1_um4_zou00006_sa_y1_shcd.ScanId;v=1;d1=13020.13020.4	controllerType=0 controllerNumber=1 scan=13020	47.1039	HEK293-rHRG-PI	shcd
1	R.IADAHLDRVEN[+2262.814]TTVYYLVLDVQESDC[+57.021]SVLSR.K	HexNAc(5)Hex(5)dHex(1)NeuAc(1)	C[+57], N[+2263]	1461.65	4	5843.57	5843.57	0	-0.1	35	Specific	197.53	53.85	29.27	3.59	311	>sp|HRG_rs1042464_493_N>I_0.480080	3	20220407_f1_um4_zou00006_sa_y1_shcd.ScanId;v=1;d1=12992.12992.4	controllerType=0 controllerNumber=1 scan=12992	47.013	HEK293-rHRG-PI	shcd
1	R.IADAHLDRVEN[+1768.640]TTVYYLVLDVQESDC[+57.021]SVLSR.K	HexNAc(4)Hex(5)dHex(1)	C[+57], N[+1769]	1338.36	4	5350.41	5349.4	1	1.8	35	Specific	231.28	74.73	74.73	3.59	311	>sp|HRG_rs1042464_493_N>I_0.480080	3	20220407_f1_um4_zou00006_sa_y1_shcd.ScanId;v=1;d1=12428.12428.4	controllerType=0 controllerNumber=1 scan=12428	45.1262	HEK293-rHRG-PI	shcd
1	R.IADAHLDRVEN[+2101.782]TTVYYLVLDVQESDC[+57.021]SVLSR.K	HexNAc(5)Hex(4)dHex(3)	C[+57], N[+2102]	1137.11	5	5681.54	5682.54	-1	-0.3	35	Specific	306.77	113.72	106.84	3.6	311	>sp|HRG_rs1042464_493_N>I_0.480080	3	20220407_f1_um4_zou00006_sa_y1_shcd.ScanId;v=1;d1=12339.12339.5	controllerType=0 controllerNumber=1 scan=12339	44.8583	HEK293-rHRG-PI	shcd
1	R.IADAHLDRVEN[+1914.697]TTVYYLVLDVQESDC[+57.021]SVLSR.K	HexNAc(4)Hex(5)dHex(2)	C[+57], N[+1915]	1374.37	4	5494.45	5495.46	-1	-0.4	35	Specific	167.9	105.29	105.29	3.65	311	>sp|HRG_rs1042464_493_N>I_0.480080	3	20220407_f1_um4_zou00006_sa_y1_shcd.ScanId;v=1;d1=12416.12416.4	controllerType=0 controllerNumber=1 scan=12416	45.0884	HEK293-rHRG-PI	shcd
1	R.VIDFN[+1913.677]C[+57.021]TTSSVSSALANTKDSPVLIDFFEDTER.Y	HexNAc(4)Hex(5)NeuAc(1)	C[+57], N[+1914]	1119.5	5	5593.45	5592.43	1	3.2	103	Specific	205.42	128.12	4.59	3.66	479	>sp|HRG_rs1042464_493_N>I_0.480080	3	20220407_f1_um4_zou00006_sa_y1_hcd.ScanId;v=1;d1=15900.15900.5	controllerType=0 controllerNumber=1 scan=15900	49.5005	HEK293-rHRG-PI	hcd
1	R.VIDFN[+1378.476]C[+57.021]TTSSVSSALANTKDSPVLIDFFEDTER.Y	HexNAc(2)Hex(6)	C[+57], N[+1378]	1012.25	5	5057.22	5057.22	0	0	103	Specific	160.85	160.85	160.85	3.71	311	>sp|HRG_rs1042464_493_N>I_0.480080	3	20220407_f1_um4_zou00006_sa_y1_shcd.ScanId;v=1;d1=13813.13813.5	controllerType=0 controllerNumber=1 scan=13813	49.8821	HEK293-rHRG-PI	shcd
1	R.VIDFN[+1751.624]C[+57.021]TTSSVSSALANTKDSPVLIDFFEDTER.Y	HexNAc(4)Hex(4)NeuAc(1)	C[+57], N[+1752]	1358.6	4	5431.38	5430.37	1	0.1	103	Specific	236.88	150.59	44.92	3.72	479	>sp|HRG_rs1042464_493_N>I_0.480080	3	20220407_f1_um4_zou00006_sa_y1_hcd.ScanId;v=1;d1=16677.16677.4	controllerType=0 controllerNumber=1 scan=16677	51.5814	HEK293-rHRG-PI	hcd
1	R.VIDFN[+1914.697]C[+57.021]TTSSVSSALANTK.D	HexNAc(4)Hex(5)dHex(2)	C[+57], N[+1915]	983.178	4	3929.69	3929.67	0	4.1	103	Specific	186.65	176.66	176.66	3.73	479	>sp|HRG_rs1042464_493_N>I_0.480080	3	20220407_f1_um4_zou00006_sa_y1_hcd.ScanId;v=1;d1=9554.9554.4	controllerType=0 controllerNumber=1 scan=9554	33.1878	HEK293-rHRG-PI	hcd
1	R.IADAHLDRVEN[+2263.835]TTVYYLVLDVQESDC[+57.021]SVLSR.K	HexNAc(5)Hex(5)dHex(3)	C[+57], N[+2264]	1169.72	5	5844.59	5844.59	0	-0.8	35	Specific	337.7	120.95	101.77	3.75	311	>sp|HRG_rs1042464_493_N>I_0.480080	3	20220407_f1_um4_zou00006_sa_y1_shcd.ScanId;v=1;d1=12322.12322.5	controllerType=0 controllerNumber=1 scan=12322	44.8053	HEK293-rHRG-PI	shcd
1	R.HSHESQDLRVIDFN[+1872.651]C[+57.021]TTSSVSSALANTK.D	HexNAc(3)Hex(6)NeuAc(1)	C[+57], N[+1873]	1245.29	4	4978.12	4977.12	1	0.1	94	Specific	181.66	76.55	54.83	3.77	479	>sp|HRG_rs1042464_493_N>I_0.480080	3	20220407_f1_um4_zou00006_sa_y1_hcd.ScanId;v=1;d1=9396.9396.4	controllerType=0 controllerNumber=1 scan=9396	32.7855	HEK293-rHRG-PI	hcd
1	L.RIADAHLDRVEN[+2352.846]TTVYYLVLDVQESDC[+57.021]SVLSR.K	HexNAc(6)Hex(7)	C[+57], N[+2353]	1522.93	4	6088.71	6089.71	-1	1.1	34	NRagged	162.02	162.02	88.09	3.79	479	>sp|HRG_rs1042464_493_N>I_0.480080	3	20220407_f1_um4_zou00006_sa_y1_hcd.ScanId;v=1;d1=14031.14031.4	controllerType=0 controllerNumber=1 scan=14031	44.6366	HEK293-rHRG-PI	hcd
1	R.IADAHLDRVEN[+1752.645]TTVYYLVLDVQESDC[+57.021]SVLSR.K	HexNAc(4)Hex(4)dHex(2)	C[+57], N[+1753]	1067.29	5	5332.4	5333.4	-1	-0.2	35	Specific	212.93	147.67	12.26	3.79	479	>sp|HRG_rs1042464_493_N>I_0.480080	3	20220407_f1_um4_zou00006_sa_y1_hcd.ScanId;v=1;d1=14206.14206.5	controllerType=0 controllerNumber=1 scan=14206	45.0664	HEK293-rHRG-PI	hcd
1	R.IADAHLDRVEN[+1458.442]TTVYYLVLDVQESDC[+57.021]SVLSR.K	HexNAc(2)Hex(6)Phospho(1)	C[+57], N[+1458]	1008.44	5	5038.19	5039.2	-1	-1.9	35	Specific	224.51	224.51	40.72	3.79	311	>sp|HRG_rs1042464_493_N>I_0.480080	3	20220407_f1_um4_zou00006_sa_y1_shcd.ScanId;v=1;d1=13140.13140.5	controllerType=0 controllerNumber=1 scan=13140	47.4831	HEK293-rHRG-PI	shcd
1	R.IADAHLDRVEN[+2100.761]TTVYYLVLDVQESDC[+57.021]SVLSR.K	HexNAc(5)Hex(4)dHex(1)NeuAc(1)	C[+57], N[+2101]	1137.31	5	5682.52	5681.52	1	-0.5	35	Specific	257.86	106.65	50.45	3.79	311	>sp|HRG_rs1042464_493_N>I_0.480080	3	20220407_f1_um4_zou00006_sa_y1_shcd.ScanId;v=1;d1=12905.12905.5	controllerType=0 controllerNumber=1 scan=12905	46.7564	HEK293-rHRG-PI	shcd
1	R.IADAHLDRVEN[+2715.963]TTVYYLVLDVQESDC[+57.021]SVLSR.K	HexNAc(5)Hex(6)dHex(1)NeuAc(2)	C[+57], N[+2716]	1259.95	5	6295.72	6296.72	-1	0.6	35	Specific	192.47	141.34	141.34	3.81	311	>sp|HRG_rs1042464_493_N>I_0.480080	3	20220407_f1_um4_zou00006_sa_y1_shcd.ScanId;v=1;d1=13384.13384.5	controllerType=0 controllerNumber=1 scan=13384	48.2744	HEK293-rHRG-PI	shcd
1	D.LRVIDFN[+1620.495]C[+57.021]TTSSVSSALANTKDSPVLIDFFEDTER.Y	HexNAc(2)Hex(7)Phospho(1)	C[+57], N[+1620]	1392.86	4	5568.43	5568.43	0	0.2	101	NRagged	310.09	72.82	72.82	3.82	479	>sp|HRG_rs1042464_493_N>I_0.480080	3	20220407_f1_um4_zou00006_sa_y1_hcd.ScanId;v=1;d1=16612.16612.4	controllerType=0 controllerNumber=1 scan=16612	51.4155	HEK293-rHRG-PI	hcd
1	R.IADAHLDRVEN[+1620.495]TTVYYLVLDVQESDC[+57.021]SVLSR.K	HexNAc(2)Hex(7)Phospho(1)	C[+57], N[+1620]	1301.32	4	5202.26	5201.25	1	1.1	35	Specific	164.78	71.15	43.67	3.84	479	>sp|HRG_rs1042464_493_N>I_0.480080	3	20220407_f1_um4_zou00006_sa_y1_hcd.ScanId;v=1;d1=15028.15028.4	controllerType=0 controllerNumber=1 scan=15028	47.231	HEK293-rHRG-PI	hcd
1	D.AHLDRVEN[+2496.888]TTVYYLVLDVQESDC[+57.021]SVLSR.K	HexNAc(4)Hex(5)dHex(2)NeuAc(2)	C[+57], N[+2497]	1445.63	4	5779.5	5778.5	1	-0.1	38	NRagged	288.62	6.95	6.95	3.89	311	>sp|HRG_rs1042464_493_N>I_0.480080	3	20220407_f1_um4_zou00006_sa_y1_shcd.ScanId;v=1;d1=13557.13557.4	controllerType=0 controllerNumber=1 scan=13557	48.9404	HEK293-rHRG-PI	shcd
1	R.IADAHLDRVEN[+3517.228]TTVYYLVLDVQESDC[+57.021]SVLSR.K	HexNAc(6)Hex(7)NeuAc(4)	C[+57], N[+3517]	1420.41	5	7098.02	7097.99	0	4.6	35	Specific	210.4	210.4	12.13	3.92	479	>sp|HRG_rs1042464_493_N>I_0.480080	3	20220407_f1_um4_zou00006_sa_y1_hcd.ScanId;v=1;d1=15949.15949.5	controllerType=0 controllerNumber=1 scan=15949	49.6233	HEK293-rHRG-PI	hcd
1	R.IADAHLDRVEN[+1700.461]TTVYYLVLDVQESDC[+57.021]SVLSR.K	HexNAc(2)Hex(7)Phospho(2)	C[+57], N[+1700]	1320.81	4	5280.22	5281.22	-1	1.2	35	Specific	174.68	61.29	25.6	4.04	311	>sp|HRG_rs1042464_493_N>I_0.480080	3	20220407_f1_um4_zou00006_sa_y1_shcd.ScanId;v=1;d1=13776.13776.4	controllerType=0 controllerNumber=1 scan=13776	49.7636	HEK293-rHRG-PI	shcd
1	R.IADAHLDRVEN[+2117.777]TTVYYLVLDVQESDC[+57.021]SVLSRK.Y	HexNAc(5)Hex(5)dHex(2)	C[+57], N[+2118]	1166.13	5	5826.64	5826.63	0	1.4	35	Specific	190.46	190.46	155.04	4.05	479	>sp|HRG_rs1042464_493_N>I_0.480080	3	20220407_f1_um4_zou00006_sa_y1_hcd.ScanId;v=1;d1=13418.13418.5	controllerType=0 controllerNumber=1 scan=13418	43.0636	HEK293-rHRG-PI	hcd
1	R.IADAHLDRVEN[+2715.963]TTVYYLVLDVQESDC[+57.021]SVLSR.K	HexNAc(5)Hex(6)dHex(1)NeuAc(2)	C[+57], N[+2716]	1259.95	5	6295.73	6296.72	-1	1.8	35	Specific	201.6	85.08	85.08	4.05	479	>sp|HRG_rs1042464_493_N>I_0.480080	3	20220407_f1_um4_zou00006_sa_y1_hcd.ScanId;v=1;d1=15521.15521.5	controllerType=0 controllerNumber=1 scan=15521	48.4708	HEK293-rHRG-PI	hcd
1	L.LRIADAHLDRVEN[+2569.905]TTVY[+79.966]YLVLDVQESDC[+57.021]SVLSR.K	HexNAc(5)Hex(6)NeuAc(2)	C[+57], N[+2570], Y[+80]	1300.57	5	6498.81	6499.81	-1	0.5	33	NRagged	242.44	52.52	0	4.08	479	>sp|HRG_rs1042464_493_N>I_0.480080	3	20220407_f1_um4_zou00006_sa_y1_hcd.ScanId;v=1;d1=15390.15390.5	controllerType=0 controllerNumber=1 scan=15390	48.1487	HEK293-rHRG-PI	hcd
1	E.S[+79.966]QDLRVIDFN[+876.322]C[+57.021]TTSSVSSALANTKDSPVLIDFFEDTER.Y	HexNAc(2)Hex(2)dHex(1)	C[+57], N[+876], S[+80]	1309.58	4	5235.31	5234.34	1	-6.3	98	NRagged	354.97	354.97	68.89	4.08	479	>sp|HRG_rs1042464_493_N>I_0.480080	3	20220407_f1_um4_zou00006_sa_y1_hcd.ScanId;v=1;d1=16004.16004.4	controllerType=0 controllerNumber=1 scan=16004	49.7587	HEK293-rHRG-PI	hcd
1	A.DAHLDRVEN[+2392.877]TTVYYLVLDVQESDC[+57.021]SVLSR.K	HexNAc(5)Hex(4)dHex(3)NeuAc(1)	C[+57], N[+2393]	1447.89	4	5788.56	5789.51	-1	7.9	37	NRagged	271.34	76.26	76.26	4.09	311	>sp|HRG_rs1042464_493_N>I_0.480080	3	20220407_f1_um4_zou00006_sa_y1_shcd.ScanId;v=1;d1=12847.12847.4	controllerType=0 controllerNumber=1 scan=12847	46.5658	HEK293-rHRG-PI	shcd
1	R.IADAHLDRVEN[+2100.761]TTVYYLVLDVQESDC[+57.021]SVLSR.K	HexNAc(5)Hex(4)dHex(1)NeuAc(1)	C[+57], N[+2101]	1137.11	5	5681.53	5681.52	0	2.4	35	Specific	156	121.49	2.12	4.11	479	>sp|HRG_rs1042464_493_N>I_0.480080	3	20220407_f1_um4_zou00006_sa_y1_hcd.ScanId;v=1;d1=14166.14166.5	controllerType=0 controllerNumber=1 scan=14166	44.9683	HEK293-rHRG-PI	hcd
1	R.VIDFN[+1971.719]C[+57.021]TTSSVSSALANTKDSPVLIDFFEDTER.Y	HexNAc(5)Hex(5)dHex(1)	C[+57], N[+1972]	1130.9	5	5650.48	5650.47	0	3.1	103	Specific	233.07	176.52	176.52	4.13	479	>sp|HRG_rs1042464_493_N>I_0.480080	3	20220407_f1_um4_zou00006_sa_y1_hcd.ScanId;v=1;d1=15966.15966.5	controllerType=0 controllerNumber=1 scan=15966	49.6656	HEK293-rHRG-PI	hcd
1	R.VIDFN[+1622.582]C[+57.021]TTSSVSSALANTKDSPVLIDFFEDTERYR.K	HexNAc(4)Hex(5)	C[+57], N[+1623]	1405.88	4	5620.51	5620.49	0	3.2	103	Specific	238.29	150.68	150.68	4.13	479	>sp|HRG_rs1042464_493_N>I_0.480080	3	20220407_f1_um4_zou00006_sa_y1_hcd.ScanId;v=1;d1=15756.15756.4	controllerType=0 controllerNumber=1 scan=15756	49.1345	HEK293-rHRG-PI	hcd
1	R.HSHESQDLRVIDFN[+1663.608]C[+57.021]TTSSVSSALANTKDSPVLIDFFEDTER.Y	HexNAc(5)Hex(4)	C[+57], N[+1664]	1072.98	6	6432.86	6431.85	1	1.5	94	Specific	189.61	174.62	174.62	4.16	479	>sp|HRG_rs1042464_493_N>I_0.480080	3	20220407_f1_um4_zou00006_sa_y1_hcd.ScanId;v=1;d1=14314.14314.6	controllerType=0 controllerNumber=1 scan=14314	45.3314	HEK293-rHRG-PI	hcd
1	R.IADAHLDRVEN[+1913.677]TTVYYLVLDVQESDC[+57.021]SVLSR.K	HexNAc(4)Hex(5)NeuAc(1)	C[+57], N[+1914]	1374.62	4	5495.45	5494.44	1	1.1	35	Specific	155.31	102.9	13.38	4.2	479	>sp|HRG_rs1042464_493_N>I_0.480080	3	20220407_f1_um4_zou00006_sa_y1_hcd.ScanId;v=1;d1=14284.14284.4	controllerType=0 controllerNumber=1 scan=14284	45.2579	HEK293-rHRG-PI	hcd
1	R.IADAHLDRVEN[+1809.666]TTVYYLVLDVQESDC[+57.021]SVLSR.K	HexNAc(5)Hex(4)dHex(1)	C[+57], N[+1810]	1348.36	4	5390.43	5390.42	0	1.5	35	Specific	227.1	117.4	117.4	4.2	479	>sp|HRG_rs1042464_493_N>I_0.480080	3	20220407_f1_um4_zou00006_sa_y1_hcd.ScanId;v=1;d1=14133.14133.3	controllerType=0 controllerNumber=1 scan=14133	44.8865	HEK293-rHRG-PI	hcd
1	R.IADAHLDRVEN[+1955.724]TTVY[+79.966]YLVLDVQESDC[+57.021]SVLSR.K	HexNAc(5)Hex(4)dHex(2)	C[+57], N[+1956], Y[+80]	1404.62	4	5615.44	5616.45	-1	-0.9	35	Specific	242.58	96.72	0	4.2	311	>sp|HRG_rs1042464_493_N>I_0.480080	3	20220407_f1_um4_zou00006_sa_y1_shcd.ScanId;v=1;d1=12973.12973.4	controllerType=0 controllerNumber=1 scan=12973	46.9582	HEK293-rHRG-PI	shcd
1	R.VIDFN[+1913.677]C[+57.021]TTSSVSSALANTKDSPVLIDFFEDTERYRK.Q	HexNAc(4)Hex(5)NeuAc(1)	C[+57], N[+1914]	1208.94	5	6040.69	6039.68	1	-0.1	103	Specific	254.87	90.7	90.7	4.23	311	>sp|HRG_rs1042464_493_N>I_0.480080	3	20220407_f1_um4_zou00006_sa_y1_shcd.ScanId;v=1;d1=13233.13233.5	controllerType=0 controllerNumber=1 scan=13233	47.8003	HEK293-rHRG-PI	shcd
1	R.IADAHLDRVEN[+1458.442]TTVYYLVLDVQESDC[+57.021]SVLSR.K	HexNAc(2)Hex(6)Phospho(1)	C[+57], N[+1458]	1680.41	3	5039.2	5039.2	0	0.2	35	Specific	171.78	149.99	111.78	4.27	311	>sp|HRG_rs1042464_493_N>I_0.480080	3	20220407_f1_um4_zou00006_sa_y1_shcd.ScanId;v=1;d1=13125.13125.3	controllerType=0 controllerNumber=1 scan=13125	47.4327	HEK293-rHRG-PI	shcd
1	R.HSHESQDLRVIDFN[+1663.608]C[+57.021]TTSSVSSALANTK.D	HexNAc(5)Hex(4)	C[+57], N[+1664]	1193.03	4	4769.08	4768.08	1	0.7	94	Specific	185.2	158.55	158.55	4.27	311	>sp|HRG_rs1042464_493_N>I_0.480080	3	20220407_f1_um4_zou00006_sa_y1_shcd.ScanId;v=1;d1=7837.7837.4	controllerType=0 controllerNumber=1 scan=7837	31.2274	HEK293-rHRG-PI	shcd
1	R.HSHNNN[+2059.735]SSDLHPHKHHSHEQHPHGHHPHAHHPHEHDTHR.Q	HexNAc(4)Hex(5)dHex(1)NeuAc(1)	N[+2060]	962.409	7	6730.82	6729.81	1	1.2	322	Specific	261.81	199.4	1.2	4.37	479	>sp|HRG_rs1042464_493_N>I_0.480080	3	20220407_f1_um4_zou00006_sa_y1_hcd.ScanId;v=1;d1=1841.1841.5	controllerType=0 controllerNumber=1 scan=1841	13.3612	HEK293-rHRG-PI	hcd
1	R.HSHESQDLRVIDFN[+1663.608]C[+57.021]TTSSVSSALANTK.D	HexNAc(5)Hex(4)	C[+57], N[+1664]	954.422	5	4768.08	4768.08	0	0	94	Specific	193.42	79.13	79.13	4.43	311	>sp|HRG_rs1042464_493_N>I_0.480080	3	20220407_f1_um4_zou00006_sa_y1_shcd.ScanId;v=1;d1=7858.7858.5	controllerType=0 controllerNumber=1 scan=7858	31.2907	HEK293-rHRG-PI	shcd
1	R.IADAHLDRVEN[+3007.058]TTVYYLVLDVQESDC[+57.021]SVLSR.K	HexNAc(5)Hex(6)dHex(1)NeuAc(3)	C[+57], N[+3007]	1647.96	4	6588.82	6587.82	1	0.1	35	Specific	172.74	172.74	0.12	4.44	479	>sp|HRG_rs1042464_493_N>I_0.480080	3	20220407_f1_um4_zou00006_sa_y1_hcd.ScanId;v=1;d1=16109.16109.4	controllerType=0 controllerNumber=1 scan=16109	50.0182	HEK293-rHRG-PI	hcd
1	R.HSHESQDLRVIDFN[+1914.697]C[+57.021]TTSSVSSALANTK.D	HexNAc(4)Hex(5)dHex(2)	C[+57], N[+1915]	1255.79	4	5020.16	5019.17	1	-3	94	Specific	276.72	171.63	171.63	4.45	479	>sp|HRG_rs1042464_493_N>I_0.480080	3	20220407_f1_um4_zou00006_sa_y1_hcd.ScanId;v=1;d1=9345.9345.4	controllerType=0 controllerNumber=1 scan=9345	32.6372	HEK293-rHRG-PI	hcd
1	L.RVIDFN[+1589.571]C[+57.021]TTSSVSSALANTKDSPVLIDFFEDTER.Y	HexNAc(4)Hex(3)NeuAc(1)	C[+57], N[+1590]	1356.61	4	5423.4	5424.42	-1	-3.2	102	NRagged	278.27	234.98	234.98	4.47	479	>sp|HRG_rs1042464_493_N>I_0.480080	3	20220407_f1_um4_zou00006_sa_y1_hcd.ScanId;v=1;d1=15951.15951.4	controllerType=0 controllerNumber=1 scan=15951	49.6279	HEK293-rHRG-PI	hcd
1	R.HSHESQDLRVIDFN[+1710.598]C[+57.021]TTSSVSSALANTK.D	HexNAc(3)Hex(5)NeuAc(1)	C[+57], N[+1711]	1204.52	4	4815.07	4815.07	0	0.8	94	Specific	261.02	78.35	70.61	4.5	479	>sp|HRG_rs1042464_493_N>I_0.480080	3	20220407_f1_um4_zou00006_sa_y1_hcd.ScanId;v=1;d1=9431.9431.4	controllerType=0 controllerNumber=1 scan=9431	32.8796	HEK293-rHRG-PI	hcd
1	L.LRIADAHLDRVEN[+1809.666]TTVYY[+79.966]LVLDVQESDC[+57.021]SVLSR.K	HexNAc(5)Hex(4)dHex(1)	C[+57], N[+1810], Y[+80]	1435.9	4	5740.58	5739.58	1	0.5	33	NRagged	255.03	137.18	0.83	4.52	479	>sp|HRG_rs1042464_493_N>I_0.480080	3	20220407_f1_um4_zou00006_sa_y1_hcd.ScanId;v=1;d1=14094.14094.4	controllerType=0 controllerNumber=1 scan=14094	44.7907	HEK293-rHRG-PI	hcd
1	R.IADAHLDRVEN[+2172.783]TTVYYLVLDVQESDC[+57.021]SVLSR.K	HexNAc(4)Hex(3)dHex(2)NeuAc(2)	C[+57], N[+2173]	1439.38	4	5754.5	5753.54	1	-7.2	35	Specific	364.38	170.37	170.37	4.54	479	>sp|HRG_rs1042464_493_N>I_0.480080	3	20220407_f1_um4_zou00006_sa_y1_hcd.ScanId;v=1;d1=14931.14931.2	controllerType=0 controllerNumber=1 scan=14931	46.99	HEK293-rHRG-PI	hcd
1	R.IADAHLDRVEN[+1955.724]TTVY[+79.966]YLVLDVQESDC[+57.021]SVLSR.K	HexNAc(5)Hex(4)dHex(2)	C[+57], N[+1956], Y[+80]	1404.62	4	5615.44	5616.45	-1	-0.9	35	Specific	205.7	107.24	0	4.62	311	>sp|HRG_rs1042464_493_N>I_0.480080	3	20220407_f1_um4_zou00006_sa_y1_shcd.ScanId;v=1;d1=12970.12970.4	controllerType=0 controllerNumber=1 scan=12970	46.9497	HEK293-rHRG-PI	shcd
1	R.IADAHLDRVEN[+2100.761]TTVYY[+79.966]LVLDVQESDC[+57.021]SVLSR.K	HexNAc(5)Hex(4)dHex(1)NeuAc(1)	C[+57], N[+2101], Y[+80]	1441.12	4	5761.48	5761.49	0	-1.6	35	Specific	275.29	68.9	0	4.63	311	>sp|HRG_rs1042464_493_N>I_0.480080	3	20220407_f1_um4_zou00006_sa_y1_shcd.ScanId;v=1;d1=13554.13554.4	controllerType=0 controllerNumber=1 scan=13554	48.93	HEK293-rHRG-PI	shcd
1	R.IADAHLDRVEN[+2553.910]TTVYYLVLDVQESDC[+57.021]SVLSR.K	HexNAc(5)Hex(5)dHex(1)NeuAc(2)	C[+57], N[+2554]	1227.74	5	6134.67	6134.67	0	0.3	35	Specific	249.81	55.14	39.98	4.64	311	>sp|HRG_rs1042464_493_N>I_0.480080	3	20220407_f1_um4_zou00006_sa_y1_shcd.ScanId;v=1;d1=13463.13463.5	controllerType=0 controllerNumber=1 scan=13463	48.5449	HEK293-rHRG-PI	shcd
1	R.IADAHLDRVEN[+2116.756]TTVYY[+79.966]LVLDVQESDC[+57.021]SVLSR.K	HexNAc(5)Hex(5)NeuAc(1)	C[+57], N[+2117], Y[+80]	1445.38	4	5778.49	5777.48	1	1.5	35	Specific	290.2	21.97	0	4.64	311	>sp|HRG_rs1042464_493_N>I_0.480080	3	20220407_f1_um4_zou00006_sa_y1_shcd.ScanId;v=1;d1=13569.13569.4	controllerType=0 controllerNumber=1 scan=13569	48.9789	HEK293-rHRG-PI	shcd
1	R.VIDFN[+1913.677]C[+57.021]TTSSVSSALANTKDSPVLIDFFEDTER.Y	HexNAc(4)Hex(5)NeuAc(1)	C[+57], N[+1914]	1119.3	5	5592.45	5592.43	0	4.1	103	Specific	236.4	236.4	4.74	4.66	479	>sp|HRG_rs1042464_493_N>I_0.480080	3	20220407_f1_um4_zou00006_sa_y1_hcd.ScanId;v=1;d1=15887.15887.5	controllerType=0 controllerNumber=1 scan=15887	49.4689	HEK293-rHRG-PI	hcd
1	R.IADAHLDRVEN[+2116.756]TTVY[+79.966]YLVLDVQESDC[+57.021]SVLSR.K	HexNAc(5)Hex(5)NeuAc(1)	C[+57], N[+2117], Y[+80]	1445.38	4	5778.51	5777.48	1	4	35	Specific	304.95	23.27	6.03	4.69	479	>sp|HRG_rs1042464_493_N>I_0.480080	3	20220407_f1_um4_zou00006_sa_y1_hcd.ScanId;v=1;d1=15670.15670.4	controllerType=0 controllerNumber=1 scan=15670	48.917	HEK293-rHRG-PI	hcd
1	R.IADAHLDRVEN[+2553.910]TTVYYLVLDVQESDC[+57.021]SVLSR.K	HexNAc(5)Hex(5)dHex(1)NeuAc(2)	C[+57], N[+2554]	1227.74	5	6134.67	6134.67	0	0.4	35	Specific	196.03	83.85	6.87	4.71	311	>sp|HRG_rs1042464_493_N>I_0.480080	3	20220407_f1_um4_zou00006_sa_y1_shcd.ScanId;v=1;d1=13448.13448.5	controllerType=0 controllerNumber=1 scan=13448	48.4827	HEK293-rHRG-PI	shcd
1	R.IADAHLDRVEN[+2278.809]TTVYYLVLDVQESDC[+57.021]SVLSR.K	HexNAc(5)Hex(6)NeuAc(1)	C[+57], N[+2279]	1172.93	5	5860.61	5859.57	1	7.4	35	Specific	275.85	170.23	6.78	4.76	479	>sp|HRG_rs1042464_493_N>I_0.480080	3	20220407_f1_um4_zou00006_sa_y1_hcd.ScanId;v=1;d1=14878.14878.5	controllerType=0 controllerNumber=1 scan=14878	46.8596	HEK293-rHRG-PI	hcd
1	R.IADAHLDRVEN[+2100.761]TTVY[+79.966]YLVLDVQESDC[+57.021]SVLSR.K	HexNAc(5)Hex(4)dHex(1)NeuAc(1)	C[+57], N[+2101], Y[+80]	1441.12	4	5761.48	5761.49	0	-1.6	35	Specific	303.72	25.56	0	4.76	311	>sp|HRG_rs1042464_493_N>I_0.480080	3	20220407_f1_um4_zou00006_sa_y1_shcd.ScanId;v=1;d1=13552.13552.4	controllerType=0 controllerNumber=1 scan=13552	48.9231	HEK293-rHRG-PI	shcd
1	R.IADAHLDRVEN[+1499.469]TTVYYLVLDVQESDC[+57.021]SVLSR.K	HexNAc(3)Hex(5)Phospho(1)	C[+57], N[+1499]	1270.56	4	5079.24	5080.23	-1	2.3	35	Specific	185.62	151.39	109.61	4.79	479	>sp|HRG_rs1042464_493_N>I_0.480080	3	20220407_f1_um4_zou00006_sa_y1_hcd.ScanId;v=1;d1=15159.15159.4	controllerType=0 controllerNumber=1 scan=15159	47.553	HEK293-rHRG-PI	hcd
1	R.VIDFN[+1987.714]C[+57.021]TTSSVSSALANTKDSPVLIDFFEDTER.Y	HexNAc(5)Hex(6)	C[+57], N[+1988]	1417.63	4	5667.5	5666.46	1	5.9	103	Specific	255.08	236.41	236.41	4.84	479	>sp|HRG_rs1042464_493_N>I_0.480080	3	20220407_f1_um4_zou00006_sa_y1_hcd.ScanId;v=1;d1=15914.15914.4	controllerType=0 controllerNumber=1 scan=15914	49.5367	HEK293-rHRG-PI	hcd
1	R.VIDFN[+1825.661]C[+57.021]TTSSVSSALANTKDSPVLIDFFEDTER.Y	HexNAc(5)Hex(5)	C[+57], N[+1826]	1376.87	4	5504.44	5504.41	0	5.5	103	Specific	269.94	208.49	208.49	4.84	479	>sp|HRG_rs1042464_493_N>I_0.480080	3	20220407_f1_um4_zou00006_sa_y1_hcd.ScanId;v=1;d1=15913.15913.4	controllerType=0 controllerNumber=1 scan=15913	49.5344	HEK293-rHRG-PI	hcd
1	R.IADAHLDRVEN[+2059.735]TTVYYLVLDVQESDC[+57.021]SVLSR.K	HexNAc(4)Hex(5)dHex(1)NeuAc(1)	C[+57], N[+2060]	1411.14	4	5641.53	5640.49	1	5.8	35	Specific	326.89	140.97	10.26	4.85	479	>sp|HRG_rs1042464_493_N>I_0.480080	3	20220407_f1_um4_zou00006_sa_y1_hcd.ScanId;v=1;d1=14157.14157.4	controllerType=0 controllerNumber=1 scan=14157	44.945	HEK293-rHRG-PI	hcd
1	R.VIDFN[+1419.502]C[+57.021]TTSSVSSALANTKDSPVLIDFFEDTERYRK.Q	HexNAc(3)Hex(5)	C[+57], N[+1420]	1110.11	5	5546.5	5545.51	1	-2.2	103	Specific	310.07	181.77	181.77	4.87	479	>sp|HRG_rs1042464_493_N>I_0.480080	3	20220407_f1_um4_zou00006_sa_y1_hcd.ScanId;v=1;d1=14777.14777.5	controllerType=0 controllerNumber=1 scan=14777	46.6026	HEK293-rHRG-PI	hcd
1	R.HSHESQDLRVIDFN[+1663.608]C[+57.021]TTSSVSSALANTK.D	HexNAc(5)Hex(4)	C[+57], N[+1664]	1192.77	4	4768.07	4768.08	0	-0.8	94	Specific	244.78	114.26	114.26	4.88	479	>sp|HRG_rs1042464_493_N>I_0.480080	3	20220407_f1_um4_zou00006_sa_y1_hcd.ScanId;v=1;d1=8776.8776.4	controllerType=0 controllerNumber=1 scan=8776	31.1844	HEK293-rHRG-PI	hcd
1	R.VIDFN[+1378.476]C[+57.021]TTSSVSSALANTKDSPVLIDFFEDTER.Y	HexNAc(2)Hex(6)	C[+57], N[+1378]	1264.81	4	5056.23	5057.22	-1	2.7	103	Specific	234.09	230.22	230.22	4.92	479	>sp|HRG_rs1042464_493_N>I_0.480080	3	20220407_f1_um4_zou00006_sa_y1_hcd.ScanId;v=1;d1=16184.16184.4	controllerType=0 controllerNumber=1 scan=16184	50.2225	HEK293-rHRG-PI	hcd
1	R.IADAHLDRVEN[+2553.910]TTVYYLVLDVQESDC[+57.021]SVLSR.K	HexNAc(5)Hex(5)dHex(1)NeuAc(2)	C[+57], N[+2554]	1227.74	5	6134.67	6134.67	0	0.9	35	Specific	323.75	77.82	7.68	4.92	311	>sp|HRG_rs1042464_493_N>I_0.480080	3	20220407_f1_um4_zou00006_sa_y1_shcd.ScanId;v=1;d1=13440.13440.5	controllerType=0 controllerNumber=1 scan=13440	48.4559	HEK293-rHRG-PI	shcd
1	R.IADAHLDRVEN[+2116.756]TTVYY[+79.966]LVLDVQESDC[+57.021]SVLSR.K	HexNAc(5)Hex(5)NeuAc(1)	C[+57], N[+2117], Y[+80]	1445.38	4	5778.49	5777.48	1	1	35	Specific	281.02	7.52	0	4.93	311	>sp|HRG_rs1042464_493_N>I_0.480080	3	20220407_f1_um4_zou00006_sa_y1_shcd.ScanId;v=1;d1=13576.13576.4	controllerType=0 controllerNumber=1 scan=13576	49.0009	HEK293-rHRG-PI	shcd
1	R.IADAHLDRVEN[+2408.872]TTVYYLVLDVQESDC[+57.021]SVLSR.K	HexNAc(5)Hex(5)dHex(2)NeuAc(1)	C[+57], N[+2409]	1198.94	5	5990.65	5989.63	1	3.1	35	Specific	264.55	91.16	49.3	5.02	311	>sp|HRG_rs1042464_493_N>I_0.480080	3	20220407_f1_um4_zou00006_sa_y1_shcd.ScanId;v=1;d1=13433.13433.5	controllerType=0 controllerNumber=1 scan=13433	48.4335	HEK293-rHRG-PI	shcd
1	R.VIDFN[+1565.560]C[+57.021]TTSSVSSALANTKDSPVLIDFFEDTER.Y	HexNAc(3)Hex(5)dHex(1)	C[+57], N[+1566]	1311.84	4	5244.32	5244.31	0	2.1	103	Specific	280.15	147.75	147.75	5.05	311	>sp|HRG_rs1042464_493_N>I_0.480080	3	20220407_f1_um4_zou00006_sa_y1_shcd.ScanId;v=1;d1=13786.13786.4	controllerType=0 controllerNumber=1 scan=13786	49.7959	HEK293-rHRG-PI	shcd
1	R.IADAHLDRVEN[+1914.697]TTVYYLVLDVQESDC[+57.021]SVLSR.K	HexNAc(4)Hex(5)dHex(2)	C[+57], N[+1915]	1099.9	5	5495.46	5495.46	0	0.7	35	Specific	294.71	160.57	120.99	5.12	311	>sp|HRG_rs1042464_493_N>I_0.480080	3	20220407_f1_um4_zou00006_sa_y1_shcd.ScanId;v=1;d1=12357.12357.5	controllerType=0 controllerNumber=1 scan=12357	44.9134	HEK293-rHRG-PI	shcd
1	R.IADAHLDRVEN[+2351.851]TTVYYLVLDVQESDC[+57.021]SVLSRK.Y	HexNAc(4)Hex(5)dHex(3)NeuAc(1)	C[+57], N[+2352]	1213.15	5	6061.71	6060.7	1	0.2	35	Specific	209.79	207.68	125.48	5.13	311	>sp|HRG_rs1042464_493_N>I_0.480080	3	20220407_f1_um4_zou00006_sa_y1_shcd.ScanId;v=1;d1=12789.12789.5	controllerType=0 controllerNumber=1 scan=12789	46.2965	HEK293-rHRG-PI	shcd
1	R.IADAHLDRVEN[+1971.719]TTVYYLVLDVQESDC[+57.021]SVLSRK.Y	HexNAc(5)Hex(5)dHex(1)	C[+57], N[+1972]	1136.92	5	5680.59	5680.57	0	2.3	35	Specific	246.89	109.93	109.93	5.15	479	>sp|HRG_rs1042464_493_N>I_0.480080	3	20220407_f1_um4_zou00006_sa_y1_hcd.ScanId;v=1;d1=13417.13417.5	controllerType=0 controllerNumber=1 scan=13417	43.0608	HEK293-rHRG-PI	hcd
1	R.IADAHLDRVEN[+2350.830]TTVYYLVLDVQESDC[+57.021]SVLSR.K	HexNAc(4)Hex(5)dHex(1)NeuAc(2)	C[+57], N[+2351]	1483.9	4	5932.58	5931.59	1	-1.5	35	Specific	170.09	130.45	9.2	5.17	311	>sp|HRG_rs1042464_493_N>I_0.480080	3	20220407_f1_um4_zou00006_sa_y1_shcd.ScanId;v=1;d1=13361.13361.4	controllerType=0 controllerNumber=1 scan=13361	48.2028	HEK293-rHRG-PI	shcd
1	R.IADAHLDRVEN[+1590.592]TTVYYLVLDVQESDC[+57.021]SVLSR.K	HexNAc(4)Hex(3)dHex(2)	C[+57], N[+1591]	1293.59	4	5171.35	5171.35	0	-0.9	35	Specific	177.48	141.12	88.82	5.17	311	>sp|HRG_rs1042464_493_N>I_0.480080	3	20220407_f1_um4_zou00006_sa_y1_shcd.ScanId;v=1;d1=12469.12469.4	controllerType=0 controllerNumber=1 scan=12469	45.2513	HEK293-rHRG-PI	shcd
1	R.VIDFN[+1971.719]C[+57.021]TTSSVSSALANTKDSPVLIDFFEDTER.Y	HexNAc(5)Hex(5)dHex(1)	C[+57], N[+1972]	1413.63	4	5651.49	5650.47	1	4.3	103	Specific	402.06	227.36	227.36	5.17	479	>sp|HRG_rs1042464_493_N>I_0.480080	3	20220407_f1_um4_zou00006_sa_y1_hcd.ScanId;v=1;d1=15891.15891.4	controllerType=0 controllerNumber=1 scan=15891	49.4783	HEK293-rHRG-PI	hcd
1	R.VIDFN[+1971.719]C[+57.021]TTSSVSSALANTKDSPVLIDFFEDTER.Y	HexNAc(5)Hex(5)dHex(1)	C[+57], N[+1972]	1130.91	5	5650.5	5650.47	0	5.5	103	Specific	442.93	234.32	234.32	5.17	479	>sp|HRG_rs1042464_493_N>I_0.480080	3	20220407_f1_um4_zou00006_sa_y1_hcd.ScanId;v=1;d1=15910.15910.5	controllerType=0 controllerNumber=1 scan=15910	49.5262	HEK293-rHRG-PI	hcd
1	R.IADAHLDRVEN[+2246.819]TTVYYLVLDVQESDC[+57.021]SVLSR.K	HexNAc(5)Hex(4)dHex(2)NeuAc(1)	C[+57], N[+2247]	1457.65	4	5827.57	5827.58	0	-0.8	35	Specific	383.05	93.65	24.3	5.18	311	>sp|HRG_rs1042464_493_N>I_0.480080	3	20220407_f1_um4_zou00006_sa_y1_shcd.ScanId;v=1;d1=12895.12895.4	controllerType=0 controllerNumber=1 scan=12895	46.7257	HEK293-rHRG-PI	shcd
1	R.IADAHLDRVEN[+1752.645]TTVYYLVLDVQESDC[+57.021]SVLSR.K	HexNAc(4)Hex(4)dHex(2)	C[+57], N[+1753]	1334.11	4	5333.4	5333.4	0	-0.7	35	Specific	346.33	140.34	137.35	5.19	311	>sp|HRG_rs1042464_493_N>I_0.480080	3	20220407_f1_um4_zou00006_sa_y1_shcd.ScanId;v=1;d1=12443.12443.4	controllerType=0 controllerNumber=1 scan=12443	45.1705	HEK293-rHRG-PI	shcd
1	R.IADAHLDRVEN[+2246.819]TTVYYLVLDVQESDC[+57.021]SVLSR.K	HexNAc(5)Hex(4)dHex(2)NeuAc(1)	C[+57], N[+2247]	1166.12	5	5826.57	5827.58	-1	-0.9	35	Specific	416.38	147.72	6.27	5.19	311	>sp|HRG_rs1042464_493_N>I_0.480080	3	20220407_f1_um4_zou00006_sa_y1_shcd.ScanId;v=1;d1=12859.12859.5	controllerType=0 controllerNumber=1 scan=12859	46.6081	HEK293-rHRG-PI	shcd
1	R.IADAHLDRVEN[+2554.930]TTVYYLVLDVQESDC[+57.021]SVLSR.K	HexNAc(5)Hex(5)dHex(3)NeuAc(1)	C[+57], N[+2555]	1227.74	5	6134.68	6135.69	-1	-1.6	35	Specific	271.85	125.05	8.64	5.2	479	>sp|HRG_rs1042464_493_N>I_0.480080	3	20220407_f1_um4_zou00006_sa_y1_hcd.ScanId;v=1;d1=14826.14826.5	controllerType=0 controllerNumber=1 scan=14826	46.7287	HEK293-rHRG-PI	hcd
1	R.VIDFN[+1768.640]C[+57.021]TTSSVSSALANTKDSPVLIDFFEDTER.Y	HexNAc(4)Hex(5)dHex(1)	C[+57], N[+1769]	1362.6	4	5447.39	5447.39	0	0	103	Specific	307.41	206.98	206.98	5.2	311	>sp|HRG_rs1042464_493_N>I_0.480080	3	20220407_f1_um4_zou00006_sa_y1_shcd.ScanId;v=1;d1=13718.13718.4	controllerType=0 controllerNumber=1 scan=13718	49.5707	HEK293-rHRG-PI	shcd
1	R.IADAHLDRVEN[+2060.755]TTVYYLVLDVQESDC[+57.021]SVLSR.K	HexNAc(4)Hex(5)dHex(3)	C[+57], N[+2061]	1129.11	5	5641.52	5641.51	0	0.4	35	Specific	247.97	115.05	3.32	5.21	479	>sp|HRG_rs1042464_493_N>I_0.480080	3	20220407_f1_um4_zou00006_sa_y1_hcd.ScanId;v=1;d1=14123.14123.5	controllerType=0 controllerNumber=1 scan=14123	44.8619	HEK293-rHRG-PI	hcd
1	R.IADAHLDRVEN[+2262.814]TTVYYLVLDVQESDC[+57.021]SVLSR.K	HexNAc(5)Hex(5)dHex(1)NeuAc(1)	C[+57], N[+2263]	1169.72	5	5844.58	5843.57	1	0.4	35	Specific	263.85	109.49	42.32	5.21	479	>sp|HRG_rs1042464_493_N>I_0.480080	3	20220407_f1_um4_zou00006_sa_y1_hcd.ScanId;v=1;d1=14918.14918.5	controllerType=0 controllerNumber=1 scan=14918	46.96	HEK293-rHRG-PI	hcd
1	R.IADAHLDRVEN[+2262.814]TTVYYLVLDVQESDC[+57.021]SVLSR.K	HexNAc(5)Hex(5)dHex(1)NeuAc(1)	C[+57], N[+2263]	1169.53	5	5843.6	5843.57	0	4.5	35	Specific	495.5	195.26	36.26	5.21	479	>sp|HRG_rs1042464_493_N>I_0.480080	3	20220407_f1_um4_zou00006_sa_y1_hcd.ScanId;v=1;d1=14765.14765.5	controllerType=0 controllerNumber=1 scan=14765	46.57	HEK293-rHRG-PI	hcd
1	R.IADAHLDRVEN[+2571.946]TTVYYLVLDVQESDC[+57.021]SVLSR.K	HexNAc(5)Hex(6)dHex(4)	C[+57], N[+2572]	1231.55	5	6153.72	6152.7	1	1.5	35	Specific	211.88	211.88	211.88	5.23	479	>sp|HRG_rs1042464_493_N>I_0.480080	3	20220407_f1_um4_zou00006_sa_y1_hcd.ScanId;v=1;d1=15573.15573.5	controllerType=0 controllerNumber=1 scan=15573	48.6028	HEK293-rHRG-PI	hcd
1	R.IADAHLDRVEN[+1458.442]TTVYYLVLDVQESDC[+57.021]SVLSR.K	HexNAc(2)Hex(6)Phospho(1)	C[+57], N[+1458]	1260.81	4	5040.21	5039.2	1	1.8	35	Specific	247.77	77.28	36.79	5.24	479	>sp|HRG_rs1042464_493_N>I_0.480080	3	20220407_f1_um4_zou00006_sa_y1_hcd.ScanId;v=1;d1=15692.15692.4	controllerType=0 controllerNumber=1 scan=15692	48.9733	HEK293-rHRG-PI	hcd
1	R.HSHESQDLRVIDFN[+1663.608]C[+57.021]TTSSVSSALANTK.D	HexNAc(5)Hex(4)	C[+57], N[+1664]	954.422	5	4768.08	4768.08	0	0	94	Specific	298.81	85.6	85.6	5.24	311	>sp|HRG_rs1042464_493_N>I_0.480080	3	20220407_f1_um4_zou00006_sa_y1_shcd.ScanId;v=1;d1=7861.7861.5	controllerType=0 controllerNumber=1 scan=7861	31.2989	HEK293-rHRG-PI	shcd
1	R.VIDFN[+1622.582]C[+57.021]TTSSVSSALANTKDSPVLIDFFEDTER.Y	HexNAc(4)Hex(5)	C[+57], N[+1623]	1326.09	4	5301.33	5301.33	0	0.6	103	Specific	384.86	137.14	137.14	5.24	311	>sp|HRG_rs1042464_493_N>I_0.480080	3	20220407_f1_um4_zou00006_sa_y1_shcd.ScanId;v=1;d1=13807.13807.4	controllerType=0 controllerNumber=1 scan=13807	49.8634	HEK293-rHRG-PI	shcd
1	R.HSHESQDLRVIDFN[+1565.560]C[+57.021]TTSSVSSALANTKDSPVLIDFFEDTER.Y	HexNAc(3)Hex(5)dHex(1)	C[+57], N[+1566]	1267.77	5	6334.81	6333.8	1	0.9	94	Specific	222.68	222.68	222.68	5.28	479	>sp|HRG_rs1042464_493_N>I_0.480080	3	20220407_f1_um4_zou00006_sa_y1_hcd.ScanId;v=1;d1=14342.14342.5	controllerType=0 controllerNumber=1 scan=14342	45.403	HEK293-rHRG-PI	hcd
1	R.VIDFN[+1955.724]C[+57.021]TTSSVSSALANTK.D	HexNAc(5)Hex(4)dHex(2)	C[+57], N[+1956]	1324.24	3	3970.7	3970.7	0	0.7	103	Specific	235.48	235.48	235.48	5.28	479	>sp|HRG_rs1042464_493_N>I_0.480080	3	20220407_f1_um4_zou00006_sa_y1_hcd.ScanId;v=1;d1=9566.9566.3	controllerType=0 controllerNumber=1 scan=9566	33.2159	HEK293-rHRG-PI	hcd
1	R.HSHESQDLRVIDFN[+1540.529]C[+57.021]TTSSVSSALANTK.D	HexNAc(2)Hex(7)	C[+57], N[+1541]	1162	4	4645	4645	0	-0.3	94	Specific	244.9	134.11	134.11	5.28	479	>sp|HRG_rs1042464_493_N>I_0.480080	3	20220407_f1_um4_zou00006_sa_y1_hcd.ScanId;v=1;d1=8738.8738.4	controllerType=0 controllerNumber=1 scan=8738	31.0909	HEK293-rHRG-PI	hcd
1	R.IADAHLDRVEN[+2715.963]TTVYYLVLDVQESDC[+57.021]SVLSR.K	HexNAc(5)Hex(6)dHex(1)NeuAc(2)	C[+57], N[+2716]	1260.15	5	6296.72	6296.72	0	-0.1	35	Specific	280.29	89.86	9.2	5.28	311	>sp|HRG_rs1042464_493_N>I_0.480080	3	20220407_f1_um4_zou00006_sa_y1_shcd.ScanId;v=1;d1=13360.13360.5	controllerType=0 controllerNumber=1 scan=13360	48.2004	HEK293-rHRG-PI	shcd
1	R.IADAHLDRVEN[+2060.755]TTVYYLVLDVQESDC[+57.021]SVLSR.K	HexNAc(4)Hex(5)dHex(3)	C[+57], N[+2061]	1411.13	4	5641.51	5641.51	0	-0.7	35	Specific	421.44	107.78	107.78	5.32	311	>sp|HRG_rs1042464_493_N>I_0.480080	3	20220407_f1_um4_zou00006_sa_y1_shcd.ScanId;v=1;d1=12309.12309.4	controllerType=0 controllerNumber=1 scan=12309	44.7662	HEK293-rHRG-PI	shcd
1	R.IADAHLDRVEN[+1955.724]TTVY[+79.966]YLVLDVQESDC[+57.021]SVLSR.K	HexNAc(5)Hex(4)dHex(2)	C[+57], N[+1956], Y[+80]	1404.87	4	5616.45	5616.45	0	0.2	35	Specific	272.15	150.14	4.36	5.36	479	>sp|HRG_rs1042464_493_N>I_0.480080	3	20220407_f1_um4_zou00006_sa_y1_hcd.ScanId;v=1;d1=14912.14912.4	controllerType=0 controllerNumber=1 scan=14912	46.9434	HEK293-rHRG-PI	hcd
1	R.IADAHLDRVEN[+1768.640]TTVYYLVLDVQESDC[+57.021]SVLSR.K	HexNAc(4)Hex(5)dHex(1)	C[+57], N[+1769]	1338.36	4	5350.41	5349.4	1	1.8	35	Specific	170.91	116.46	116.46	5.38	311	>sp|HRG_rs1042464_493_N>I_0.480080	3	20220407_f1_um4_zou00006_sa_y1_shcd.ScanId;v=1;d1=12426.12426.4	controllerType=0 controllerNumber=1 scan=12426	45.1197	HEK293-rHRG-PI	shcd
1	R.IADAHLDRVEN[+2715.963]TTVYYLVLDVQESDC[+57.021]SVLSR.K	HexNAc(5)Hex(6)dHex(1)NeuAc(2)	C[+57], N[+2716]	1260.15	5	6296.72	6296.72	0	0	35	Specific	391.18	111.35	8.91	5.41	479	>sp|HRG_rs1042464_493_N>I_0.480080	3	20220407_f1_um4_zou00006_sa_y1_hcd.ScanId;v=1;d1=15427.15427.5	controllerType=0 controllerNumber=1 scan=15427	48.2394	HEK293-rHRG-PI	hcd
1	R.IADAHLDRVEN[+2554.930]TTVYYLVLDVQESDC[+57.021]SVLSR.K	HexNAc(5)Hex(5)dHex(3)NeuAc(1)	C[+57], N[+2555]	1534.43	4	6134.68	6135.69	-1	-0.9	35	Specific	397.27	118.69	2.12	5.42	479	>sp|HRG_rs1042464_493_N>I_0.480080	3	20220407_f1_um4_zou00006_sa_y1_hcd.ScanId;v=1;d1=15506.15506.4	controllerType=0 controllerNumber=1 scan=15506	48.4334	HEK293-rHRG-PI	hcd
1	R.IADAHLDRVEN[+2409.893]TTVYYLVLDVQESDC[+57.021]SVLSR.K	HexNAc(5)Hex(5)dHex(4)	C[+57], N[+2410]	1199.14	5	5991.65	5990.65	1	-1.4	35	Specific	318.52	197.95	197.95	5.44	479	>sp|HRG_rs1042464_493_N>I_0.480080	3	20220407_f1_um4_zou00006_sa_y1_hcd.ScanId;v=1;d1=14747.14747.5	controllerType=0 controllerNumber=1 scan=14747	46.5233	HEK293-rHRG-PI	hcd
1	R.IADAHLDRVEN[+2408.872]TTVYYLVLDVQESDC[+57.021]SVLSR.K	HexNAc(5)Hex(5)dHex(2)NeuAc(1)	C[+57], N[+2409]	1498.41	4	5990.63	5989.63	1	0	35	Specific	342.39	151.49	45.79	5.5	479	>sp|HRG_rs1042464_493_N>I_0.480080	3	20220407_f1_um4_zou00006_sa_y1_hcd.ScanId;v=1;d1=14881.14881.4	controllerType=0 controllerNumber=1 scan=14881	46.8663	HEK293-rHRG-PI	hcd
1	R.IADAHLDRVEN[+2117.777]TTVYYLVLDVQESDC[+57.021]SVLSR.K	HexNAc(5)Hex(5)dHex(2)	C[+57], N[+2118]	1140.52	5	5698.55	5698.54	0	2.7	35	Specific	286.52	158.63	29.83	5.53	479	>sp|HRG_rs1042464_493_N>I_0.480080	3	20220407_f1_um4_zou00006_sa_y1_hcd.ScanId;v=1;d1=14167.14167.5	controllerType=0 controllerNumber=1 scan=14167	44.9707	HEK293-rHRG-PI	hcd
1	R.IADAHLDRVEN[+2279.830]TTVYYLVLDVQESDC[+57.021]SVLSR.K	HexNAc(5)Hex(6)dHex(2)	C[+57], N[+2280]	1173.13	5	5861.61	5860.59	1	3.5	35	Specific	290.53	157.12	157.12	5.53	479	>sp|HRG_rs1042464_493_N>I_0.480080	3	20220407_f1_um4_zou00006_sa_y1_hcd.ScanId;v=1;d1=14108.14108.5	controllerType=0 controllerNumber=1 scan=14108	44.8258	HEK293-rHRG-PI	hcd
1	R.IADAHLDRVEN[+2116.756]TTVY[+79.966]YLVLDVQESDC[+57.021]SVLSR.K	HexNAc(5)Hex(5)NeuAc(1)	C[+57], N[+2117], Y[+80]	1445.38	4	5778.49	5777.48	1	1	35	Specific	300.5	21.47	0	5.53	311	>sp|HRG_rs1042464_493_N>I_0.480080	3	20220407_f1_um4_zou00006_sa_y1_shcd.ScanId;v=1;d1=13573.13573.4	controllerType=0 controllerNumber=1 scan=13573	48.9939	HEK293-rHRG-PI	shcd
1	R.IADAHLDRVEN[+2116.756]TTVY[+79.966]YLVLDVQESDC[+57.021]SVLSR.K	HexNAc(5)Hex(5)NeuAc(1)	C[+57], N[+2117], Y[+80]	1445.38	4	5778.49	5777.48	1	1.5	35	Specific	319.29	20.89	0	5.53	311	>sp|HRG_rs1042464_493_N>I_0.480080	3	20220407_f1_um4_zou00006_sa_y1_shcd.ScanId;v=1;d1=13566.13566.4	controllerType=0 controllerNumber=1 scan=13566	48.9705	HEK293-rHRG-PI	shcd
1	R.HSHESQDLRVIDFN[+1622.582]C[+57.021]TTSSVSSALANTK.D	HexNAc(4)Hex(5)	C[+57], N[+1623]	1182.52	4	4727.06	4727.05	0	1.2	94	Specific	279.69	116.84	116.84	5.55	479	>sp|HRG_rs1042464_493_N>I_0.480080	3	20220407_f1_um4_zou00006_sa_y1_hcd.ScanId;v=1;d1=8825.8825.4	controllerType=0 controllerNumber=1 scan=8825	31.3059	HEK293-rHRG-PI	hcd
1	R.IADAHLDRVEN[+2117.777]TTVYYLVLDVQESDC[+57.021]SVLSR.K	HexNAc(5)Hex(5)dHex(2)	C[+57], N[+2118]	1425.64	4	5699.55	5698.54	1	2.7	35	Specific	261.17	118.89	118.89	5.56	479	>sp|HRG_rs1042464_493_N>I_0.480080	3	20220407_f1_um4_zou00006_sa_y1_hcd.ScanId;v=1;d1=14213.14213.4	controllerType=0 controllerNumber=1 scan=14213	45.0827	HEK293-rHRG-PI	hcd
1	R.HSHESQDLRVIDFN[+2116.756]C[+57.021]TTSSVSSALANTK.D	HexNAc(5)Hex(5)NeuAc(1)	C[+57], N[+2117]	1045.05	5	5221.23	5221.23	0	0.5	94	Specific	290.74	187.21	50.56	5.56	479	>sp|HRG_rs1042464_493_N>I_0.480080	3	20220407_f1_um4_zou00006_sa_y1_hcd.ScanId;v=1;d1=9344.9344.5	controllerType=0 controllerNumber=1 scan=9344	32.6335	HEK293-rHRG-PI	hcd
1	R.IADAHLDRVEN[+2116.756]TTVYYLVLDVQESDC[+57.021]SVLSR.K	HexNAc(5)Hex(5)NeuAc(1)	C[+57], N[+2117]	1424.87	4	5696.46	5697.52	-1	-9.7	35	Specific	462.9	227.86	227.86	5.6	479	>sp|HRG_rs1042464_493_N>I_0.480080	3	20220407_f1_um4_zou00006_sa_y1_hcd.ScanId;v=1;d1=14937.14937.4	controllerType=0 controllerNumber=1 scan=14937	47.0064	HEK293-rHRG-PI	hcd
1	R.IADAHLDRVEN[+1458.442]TTVYYLVLDVQESDC[+57.021]SVLSR.K	HexNAc(2)Hex(6)Phospho(1)	C[+57], N[+1458]	1260.31	4	5038.2	5039.2	-1	0.7	35	Specific	184.2	184.2	35.64	5.61	311	>sp|HRG_rs1042464_493_N>I_0.480080	3	20220407_f1_um4_zou00006_sa_y1_shcd.ScanId;v=1;d1=13191.13191.4	controllerType=0 controllerNumber=1 scan=13191	47.668	HEK293-rHRG-PI	shcd
1	R.IADAHLDRVEN[+3663.286]TTVYYLVLDVQESDC[+57.021]SVLSR.K	HexNAc(6)Hex(7)dHex(1)NeuAc(4)	C[+57], N[+3663]	1449.62	5	7244.05	7244.04	0	1	35	Specific	243.36	122.73	2.02	5.61	479	>sp|HRG_rs1042464_493_N>I_0.480080	3	20220407_f1_um4_zou00006_sa_y1_hcd.ScanId;v=1;d1=16530.16530.5	controllerType=0 controllerNumber=1 scan=16530	51.198	HEK293-rHRG-PI	hcd
1	R.IADAHLDRVEN[+2554.930]TTVYYLVLDVQESDC[+57.021]SVLSR.K	HexNAc(5)Hex(5)dHex(3)NeuAc(1)	C[+57], N[+2555]	1534.42	4	6134.68	6135.69	-1	-1.3	35	Specific	317.33	135.07	0.16	5.61	479	>sp|HRG_rs1042464_493_N>I_0.480080	3	20220407_f1_um4_zou00006_sa_y1_hcd.ScanId;v=1;d1=15454.15454.4	controllerType=0 controllerNumber=1 scan=15454	48.3048	HEK293-rHRG-PI	hcd
1	R.VIDFN[+1971.719]C[+57.021]TTSSVSSALANTKDSPVLIDFFEDTERYR.K	HexNAc(5)Hex(5)dHex(1)	C[+57], N[+1972]	1493.16	4	5969.62	5969.63	0	-1.2	103	Specific	347.78	188.98	188.98	5.61	479	>sp|HRG_rs1042464_493_N>I_0.480080	3	20220407_f1_um4_zou00006_sa_y1_hcd.ScanId;v=1;d1=15688.15688.2	controllerType=0 controllerNumber=1 scan=15688	48.9614	HEK293-rHRG-PI	hcd
1	R.VIDFN[+1751.624]C[+57.021]TTSSVSSALANTKDSPVLIDFFEDTER.Y	HexNAc(4)Hex(4)NeuAc(1)	C[+57], N[+1752]	1086.88	5	5430.38	5430.37	0	1.3	103	Specific	286.77	195.5	50.12	5.62	479	>sp|HRG_rs1042464_493_N>I_0.480080	3	20220407_f1_um4_zou00006_sa_y1_hcd.ScanId;v=1;d1=16691.16691.5	controllerType=0 controllerNumber=1 scan=16691	51.6168	HEK293-rHRG-PI	hcd
1	R.IADAHLDRVEN[+1700.461]TTVYYLVLDVQESDC[+57.021]SVLSR.K	HexNAc(2)Hex(7)Phospho(2)	C[+57], N[+1700]	1321.06	4	5281.23	5281.22	0	1	35	Specific	201.03	201.03	25.6	5.65	479	>sp|HRG_rs1042464_493_N>I_0.480080	3	20220407_f1_um4_zou00006_sa_y1_hcd.ScanId;v=1;d1=15871.15871.4	controllerType=0 controllerNumber=1 scan=15871	49.4267	HEK293-rHRG-PI	hcd
1	R.IADAHLDRVEN[+1590.592]TTVYYLVLDVQESDC[+57.021]SVLSR.K	HexNAc(4)Hex(3)dHex(2)	C[+57], N[+1591]	1293.59	4	5171.35	5171.35	0	-0.9	35	Specific	330.2	152.62	123.64	5.66	311	>sp|HRG_rs1042464_493_N>I_0.480080	3	20220407_f1_um4_zou00006_sa_y1_shcd.ScanId;v=1;d1=12472.12472.4	controllerType=0 controllerNumber=1 scan=12472	45.2608	HEK293-rHRG-PI	shcd
1	R.VIDFN[+1825.661]C[+57.021]TTSSVSSALANTKDSPVLIDFFEDTER.Y	HexNAc(5)Hex(5)	C[+57], N[+1826]	1376.86	4	5504.42	5504.41	0	1.9	103	Specific	302.19	214.46	214.46	5.67	311	>sp|HRG_rs1042464_493_N>I_0.480080	3	20220407_f1_um4_zou00006_sa_y1_shcd.ScanId;v=1;d1=13741.13741.4	controllerType=0 controllerNumber=1 scan=13741	49.6544	HEK293-rHRG-PI	shcd
1	R.IADAHLDRVEN[+1458.442]TTVYYLVLDVQESDC[+57.021]SVLSR.K	HexNAc(2)Hex(6)Phospho(1)	C[+57], N[+1458]	1680.4	3	5039.2	5039.2	0	-0.2	35	Specific	222.34	222.34	168.79	5.72	311	>sp|HRG_rs1042464_493_N>I_0.480080	3	20220407_f1_um4_zou00006_sa_y1_shcd.ScanId;v=1;d1=13128.13128.3	controllerType=0 controllerNumber=1 scan=13128	47.4434	HEK293-rHRG-PI	shcd
1	R.VIDFN[+1216.423]C[+57.021]TTSSVSSALANTKDSPVLIDFFEDTERYR.K	HexNAc(2)Hex(5)	C[+57], N[+1216]	1043.67	5	5214.34	5214.34	0	1.2	103	Specific	245.03	195.28	195.28	5.72	479	>sp|HRG_rs1042464_493_N>I_0.480080	3	20220407_f1_um4_zou00006_sa_y1_hcd.ScanId;v=1;d1=15811.15811.5	controllerType=0 controllerNumber=1 scan=15811	49.2709	HEK293-rHRG-PI	hcd
1	R.VIDFN[+1606.587]C[+57.021]TTSSVSSALANTKDSPVLIDFFEDTER.Y	HexNAc(4)Hex(4)dHex(1)	C[+57], N[+1607]	1321.84	4	5284.33	5285.33	-1	-0.2	103	Specific	255.42	166.95	166.95	5.73	311	>sp|HRG_rs1042464_493_N>I_0.480080	3	20220407_f1_um4_zou00006_sa_y1_shcd.ScanId;v=1;d1=13773.13773.4	controllerType=0 controllerNumber=1 scan=13773	49.7553	HEK293-rHRG-PI	shcd
1	R.IADAHLDRVEN[+2863.041]TTVYYLVLDVQESDC[+57.021]SVLSR.K	HexNAc(5)Hex(6)dHex(4)NeuAc(1)	C[+57], N[+2863]	1289.56	5	6443.79	6443.8	0	-1.5	35	Specific	260.32	241.73	14.62	5.74	311	>sp|HRG_rs1042464_493_N>I_0.480080	3	20220407_f1_um4_zou00006_sa_y1_shcd.ScanId;v=1;d1=13351.13351.5	controllerType=0 controllerNumber=1 scan=13351	48.1726	HEK293-rHRG-PI	shcd
1	R.IADAHLDRVEN[+2100.761]TTVYYLVLDVQESDC[+57.021]SVLSR.K	HexNAc(5)Hex(4)dHex(1)NeuAc(1)	C[+57], N[+2101]	1137.11	5	5681.53	5681.52	0	2	35	Specific	321.22	133.18	37.49	5.75	479	>sp|HRG_rs1042464_493_N>I_0.480080	3	20220407_f1_um4_zou00006_sa_y1_hcd.ScanId;v=1;d1=14839.14839.5	controllerType=0 controllerNumber=1 scan=14839	46.76	HEK293-rHRG-PI	hcd
1	R.IADAHLDRVEN[+2278.809]TTVYYLVLDVQESDC[+57.021]SVLSR.K	HexNAc(5)Hex(6)NeuAc(1)	C[+57], N[+2279]	1172.92	5	5860.58	5859.57	1	1.7	35	Specific	347.49	158.01	28.43	5.75	479	>sp|HRG_rs1042464_493_N>I_0.480080	3	20220407_f1_um4_zou00006_sa_y1_hcd.ScanId;v=1;d1=14888.14888.5	controllerType=0 controllerNumber=1 scan=14888	46.8837	HEK293-rHRG-PI	hcd
1	R.IADAHLDRVEN[+2100.761]TTVYYLVLDVQESDC[+57.021]SVLSR.K	HexNAc(5)Hex(4)dHex(1)NeuAc(1)	C[+57], N[+2101]	1137.31	5	5682.52	5681.52	1	-0.5	35	Specific	256.11	128.36	49.53	5.79	311	>sp|HRG_rs1042464_493_N>I_0.480080	3	20220407_f1_um4_zou00006_sa_y1_shcd.ScanId;v=1;d1=12902.12902.5	controllerType=0 controllerNumber=1 scan=12902	46.7481	HEK293-rHRG-PI	shcd
1	R.IADAHLDRVEN[+2391.857]TTVYYLVLDVQESDC[+57.021]SVLSR.K	HexNAc(5)Hex(4)dHex(1)NeuAc(2)	C[+57], N[+2392]	1195.53	5	5973.62	5972.62	1	-0.3	35	Specific	268.63	146.08	9.2	5.79	311	>sp|HRG_rs1042464_493_N>I_0.480080	3	20220407_f1_um4_zou00006_sa_y1_shcd.ScanId;v=1;d1=13442.13442.5	controllerType=0 controllerNumber=1 scan=13442	48.4629	HEK293-rHRG-PI	shcd
1	R.VIDFN[+1751.624]C[+57.021]TTSSVSSALANTKDSPVLIDFFEDTERYRK.Q	HexNAc(4)Hex(4)NeuAc(1)	C[+57], N[+1752]	1176.33	5	5877.64	5877.63	0	2.2	103	Specific	330.96	157.39	36.62	5.8	479	>sp|HRG_rs1042464_493_N>I_0.480080	3	20220407_f1_um4_zou00006_sa_y1_hcd.ScanId;v=1;d1=15311.15311.5	controllerType=0 controllerNumber=1 scan=15311	47.9508	HEK293-rHRG-PI	hcd
1	R.IADAHLDRVEN[+2059.735]TTVYYLVLDVQESDC[+57.021]SVLSR.K	HexNAc(4)Hex(5)dHex(1)NeuAc(1)	C[+57], N[+2060]	1128.9	5	5640.49	5640.49	0	0.1	35	Specific	387.36	150.75	47.03	5.81	479	>sp|HRG_rs1042464_493_N>I_0.480080	3	20220407_f1_um4_zou00006_sa_y1_hcd.ScanId;v=1;d1=14778.14778.5	controllerType=0 controllerNumber=1 scan=14778	46.6052	HEK293-rHRG-PI	hcd
1	R.IADAHLDRVEN[+2060.755]TTVYYLVLDVQESDC[+57.021]SVLSR.K	HexNAc(4)Hex(5)dHex(3)	C[+57], N[+2061]	1129.11	5	5641.52	5641.51	0	1.4	35	Specific	384.29	146.32	115.55	5.82	311	>sp|HRG_rs1042464_493_N>I_0.480080	3	20220407_f1_um4_zou00006_sa_y1_shcd.ScanId;v=1;d1=12321.12321.5	controllerType=0 controllerNumber=1 scan=12321	44.8014	HEK293-rHRG-PI	shcd
1	R.IADAHLDRVEN[+2262.814]TTVYYLVLDVQESDC[+57.021]SVLSR.K	HexNAc(5)Hex(5)dHex(1)NeuAc(1)	C[+57], N[+2263]	1461.4	4	5842.58	5843.57	-1	1.9	35	Specific	296.29	95.38	95.38	5.88	479	>sp|HRG_rs1042464_493_N>I_0.480080	3	20220407_f1_um4_zou00006_sa_y1_hcd.ScanId;v=1;d1=14980.14980.4	controllerType=0 controllerNumber=1 scan=14980	47.1115	HEK293-rHRG-PI	hcd
1	R.VIDFN[+1913.677]C[+57.021]TTSSVSSALANTKDSPVLIDFFEDTER.Y	HexNAc(4)Hex(5)NeuAc(1)	C[+57], N[+1914]	1398.86	4	5592.43	5592.43	0	0.6	103	Specific	252.82	173.54	70.88	5.9	311	>sp|HRG_rs1042464_493_N>I_0.480080	3	20220407_f1_um4_zou00006_sa_y1_shcd.ScanId;v=1;d1=14145.14145.4	controllerType=0 controllerNumber=1 scan=14145	51.4105	HEK293-rHRG-PI	shcd
1	R.IADAHLDRVEN[+2334.835]TTVYYLVLDVQESDC[+57.021]SVLSR.K	HexNAc(4)Hex(4)dHex(2)NeuAc(2)	C[+57], N[+2335]	1479.91	4	5916.61	5915.59	1	1.4	35	Specific	152	128.22	128.22	5.93	311	>sp|HRG_rs1042464_493_N>I_0.480080	3	20220407_f1_um4_zou00006_sa_y1_shcd.ScanId;v=1;d1=12270.12270.4	controllerType=0 controllerNumber=1 scan=12270	44.6501	HEK293-rHRG-PI	shcd
1	R.IADAHLDRVEN[+2100.761]TTVYYLVLDVQESDC[+57.021]SVLSR.K	HexNAc(5)Hex(4)dHex(1)NeuAc(1)	C[+57], N[+2101]	1421.14	4	5681.52	5681.52	0	0	35	Specific	366.53	112.83	96.05	5.94	311	>sp|HRG_rs1042464_493_N>I_0.480080	3	20220407_f1_um4_zou00006_sa_y1_shcd.ScanId;v=1;d1=12883.12883.4	controllerType=0 controllerNumber=1 scan=12883	46.6896	HEK293-rHRG-PI	shcd
1	R.IADAHLDRVEN[+2553.910]TTVYYLVLDVQESDC[+57.021]SVLSR.K	HexNAc(5)Hex(5)dHex(1)NeuAc(2)	C[+57], N[+2554]	1227.74	5	6134.67	6134.67	0	0.8	35	Specific	404.1	128.85	4.43	5.94	479	>sp|HRG_rs1042464_493_N>I_0.480080	3	20220407_f1_um4_zou00006_sa_y1_hcd.ScanId;v=1;d1=15552.15552.5	controllerType=0 controllerNumber=1 scan=15552	48.5504	HEK293-rHRG-PI	hcd
1	R.IADAHLDRVEN[+2425.887]TTVYYLVLDVQESDC[+57.021]SVLSR.K	HexNAc(5)Hex(6)dHex(3)	C[+57], N[+2426]	1502.67	4	6007.67	6006.65	1	3.1	35	Specific	295.12	156.16	156.16	5.95	479	>sp|HRG_rs1042464_493_N>I_0.480080	3	20220407_f1_um4_zou00006_sa_y1_hcd.ScanId;v=1;d1=14098.14098.4	controllerType=0 controllerNumber=1 scan=14098	44.8001	HEK293-rHRG-PI	hcd
1	R.IADAHLDRVEN[+2424.867]TTVYYLVLDVQESDC[+57.021]SVLSR.K	HexNAc(5)Hex(6)dHex(1)NeuAc(1)	C[+57], N[+2425]	1201.73	5	6004.64	6005.63	-1	2.7	35	Specific	321.48	148.53	148.53	5.95	479	>sp|HRG_rs1042464_493_N>I_0.480080	3	20220407_f1_um4_zou00006_sa_y1_hcd.ScanId;v=1;d1=14848.14848.5	controllerType=0 controllerNumber=1 scan=14848	46.7847	HEK293-rHRG-PI	hcd
1	R.IADAHLDRVEN[+2279.830]TTVYYLVLDVQESDC[+57.021]SVLSR.K	HexNAc(5)Hex(6)dHex(2)	C[+57], N[+2280]	1466.16	4	5861.6	5860.59	1	2.2	35	Specific	278.76	127.87	127.87	5.96	479	>sp|HRG_rs1042464_493_N>I_0.480080	3	20220407_f1_um4_zou00006_sa_y1_hcd.ScanId;v=1;d1=14894.14894.4	controllerType=0 controllerNumber=1 scan=14894	46.899	HEK293-rHRG-PI	hcd
1	R.IADAHLDRVEN[+2101.782]TTVYYLVLDVQESDC[+57.021]SVLSR.K	HexNAc(5)Hex(4)dHex(3)	C[+57], N[+2102]	1137.11	5	5681.54	5682.54	-1	-0.3	35	Specific	352.31	135.88	1.41	5.99	311	>sp|HRG_rs1042464_493_N>I_0.480080	3	20220407_f1_um4_zou00006_sa_y1_shcd.ScanId;v=1;d1=12336.12336.5	controllerType=0 controllerNumber=1 scan=12336	44.8495	HEK293-rHRG-PI	shcd
1	R.IADAHLDRVEN[+1444.534]TTVYYLVLDVQESDC[+57.021]SVLSR.K	HexNAc(4)Hex(3)dHex(1)	C[+57], N[+1445]	1256.83	4	5024.29	5025.29	-1	0.4	35	Specific	357.67	99.15	99.15	5.99	311	>sp|HRG_rs1042464_493_N>I_0.480080	3	20220407_f1_um4_zou00006_sa_y1_shcd.ScanId;v=1;d1=12471.12471.4	controllerType=0 controllerNumber=1 scan=12471	45.2574	HEK293-rHRG-PI	shcd
1	R.VIDFN[+1378.476]C[+57.021]TTSSVSSALANTKDSPVLIDFFEDTERYR.K	HexNAc(2)Hex(6)	C[+57], N[+1378]	1344.85	4	5376.39	5376.39	0	0.5	103	Specific	165.85	165.85	165.85	6	311	>sp|HRG_rs1042464_493_N>I_0.480080	3	20220407_f1_um4_zou00006_sa_y1_shcd.ScanId;v=1;d1=13628.13628.4	controllerType=0 controllerNumber=1 scan=13628	49.1699	HEK293-rHRG-PI	shcd
1	R.IADAHLDRVEN[+2553.910]TTVYYLVLDVQESDC[+57.021]SVLSR.K	HexNAc(5)Hex(5)dHex(1)NeuAc(2)	C[+57], N[+2554]	1227.74	5	6134.67	6134.67	0	0.9	35	Specific	244.51	82.08	3.82	6	311	>sp|HRG_rs1042464_493_N>I_0.480080	3	20220407_f1_um4_zou00006_sa_y1_shcd.ScanId;v=1;d1=13438.13438.5	controllerType=0 controllerNumber=1 scan=13438	48.4491	HEK293-rHRG-PI	shcd
1	R.IADAHLDRVEN[+2553.910]TTVYYLVLDVQESDC[+57.021]SVLSR.K	HexNAc(5)Hex(5)dHex(1)NeuAc(2)	C[+57], N[+2554]	1227.74	5	6134.67	6134.67	0	0.3	35	Specific	246.45	82.1	7.48	6	311	>sp|HRG_rs1042464_493_N>I_0.480080	3	20220407_f1_um4_zou00006_sa_y1_shcd.ScanId;v=1;d1=13462.13462.5	controllerType=0 controllerNumber=1 scan=13462	48.5381	HEK293-rHRG-PI	shcd
1	R.IADAHLDRVEN[+1897.682]TTVYYLVLDVQESDC[+57.021]SVLSR.K	HexNAc(4)Hex(4)dHex(1)NeuAc(1)	C[+57], N[+1898]	1370.37	4	5478.44	5478.44	0	-0.1	35	Specific	339.9	172.89	41.86	6.01	479	>sp|HRG_rs1042464_493_N>I_0.480080	3	20220407_f1_um4_zou00006_sa_y1_hcd.ScanId;v=1;d1=14883.14883.2	controllerType=0 controllerNumber=1 scan=14883	46.871	HEK293-rHRG-PI	hcd
1	R.IADAHLDRVEN[+1458.442]TTVYYLVLDVQESDC[+57.021]SVLSR.K	HexNAc(2)Hex(6)Phospho(1)	C[+57], N[+1458]	1260.56	4	5039.21	5039.2	0	2	35	Specific	310.14	145.66	73.15	6.02	479	>sp|HRG_rs1042464_493_N>I_0.480080	3	20220407_f1_um4_zou00006_sa_y1_hcd.ScanId;v=1;d1=15181.15181.4	controllerType=0 controllerNumber=1 scan=15181	47.609	HEK293-rHRG-PI	hcd
1	R.IADAHLDRVEN[+2101.782]TTVYYLVLDVQESDC[+57.021]SVLSR.K	HexNAc(5)Hex(4)dHex(3)	C[+57], N[+2102]	1421.39	4	5682.55	5682.54	0	1.5	35	Specific	312.58	158.15	3.86	6.02	479	>sp|HRG_rs1042464_493_N>I_0.480080	3	20220407_f1_um4_zou00006_sa_y1_hcd.ScanId;v=1;d1=14176.14176.4	controllerType=0 controllerNumber=1 scan=14176	44.9917	HEK293-rHRG-PI	hcd
1	R.HSHESQDLRVIDFN[+1914.697]C[+57.021]TTSSVSSALANTK.D	HexNAc(4)Hex(5)dHex(2)	C[+57], N[+1915]	1004.64	5	5019.17	5019.17	0	1.3	94	Specific	255	121.73	8.14	6.03	479	>sp|HRG_rs1042464_493_N>I_0.480080	3	20220407_f1_um4_zou00006_sa_y1_hcd.ScanId;v=1;d1=8658.8658.5	controllerType=0 controllerNumber=1 scan=8658	30.8946	HEK293-rHRG-PI	hcd
1	R.IADAHLDRVEN[+1955.724]TTVYYLVLDVQESDC[+57.021]SVLSR.K	HexNAc(5)Hex(4)dHex(2)	C[+57], N[+1956]	1385.13	4	5537.49	5536.48	1	1.2	35	Specific	277.06	123.2	123.2	6.03	479	>sp|HRG_rs1042464_493_N>I_0.480080	3	20220407_f1_um4_zou00006_sa_y1_hcd.ScanId;v=1;d1=14244.14244.4	controllerType=0 controllerNumber=1 scan=14244	45.1598	HEK293-rHRG-PI	hcd
1	R.VIDFN[+1727.613]C[+57.021]TTSSVSSALANTKDSPVLIDFFEDTER.Y	HexNAc(3)Hex(6)dHex(1)	C[+57], N[+1728]	1352.35	4	5406.37	5406.36	0	0.9	103	Specific	306.82	205.38	205.38	6.08	311	>sp|HRG_rs1042464_493_N>I_0.480080	3	20220407_f1_um4_zou00006_sa_y1_shcd.ScanId;v=1;d1=13733.13733.4	controllerType=0 controllerNumber=1 scan=13733	49.6247	HEK293-rHRG-PI	shcd
1	R.HSHESQDLRVIDFN[+1216.423]C[+57.021]TTSSVSSALANTKDSPVLIDFFEDTER.Y	HexNAc(2)Hex(5)	C[+57], N[+1216]	1197.74	5	5984.68	5984.67	0	2.5	94	Specific	248.22	161.32	161.32	6.1	479	>sp|HRG_rs1042464_493_N>I_0.480080	3	20220407_f1_um4_zou00006_sa_y1_hcd.ScanId;v=1;d1=14385.14385.5	controllerType=0 controllerNumber=1 scan=14385	45.5079	HEK293-rHRG-PI	hcd
1	R.VIDFN[+1378.476]C[+57.021]TTSSVSSALANTK.D	HexNAc(2)Hex(6)	C[+57], N[+1378]	849.118	4	3393.45	3393.45	0	-0.1	103	Specific	304.27	304.27	217.15	6.13	479	>sp|HRG_rs1042464_493_N>I_0.480080	3	20220407_f1_um4_zou00006_sa_y1_hcd.ScanId;v=1;d1=9732.9732.4	controllerType=0 controllerNumber=1 scan=9732	33.6247	HEK293-rHRG-PI	hcd
1	R.VIDFN[+1727.613]C[+57.021]TTSSVSSALANTKDSPVLIDFFEDTERYR.K	HexNAc(3)Hex(6)dHex(1)	C[+57], N[+1728]	1432.14	4	5725.53	5725.53	0	1.1	103	Specific	249.82	170.57	170.57	6.14	479	>sp|HRG_rs1042464_493_N>I_0.480080	3	20220407_f1_um4_zou00006_sa_y1_hcd.ScanId;v=1;d1=15706.15706.4	controllerType=0 controllerNumber=1 scan=15706	49.0081	HEK293-rHRG-PI	hcd
1	R.VIDFN[+1216.423]C[+57.021]TTSSVSSALANTKDSPVLIDFFEDTER.Y	HexNAc(2)Hex(5)	C[+57], N[+1216]	1224.55	4	4895.18	4895.17	0	1.4	103	Specific	291.57	201.99	201.99	6.16	479	>sp|HRG_rs1042464_493_N>I_0.480080	3	20220407_f1_um4_zou00006_sa_y1_hcd.ScanId;v=1;d1=16136.16136.4	controllerType=0 controllerNumber=1 scan=16136	50.0886	HEK293-rHRG-PI	hcd
1	R.IADAHLDRVEN[+2101.782]TTVYYLVLDVQESDC[+57.021]SVLSR.K	HexNAc(5)Hex(4)dHex(3)	C[+57], N[+2102]	1421.39	4	5682.54	5682.54	0	0.3	35	Specific	416.38	152.36	108.77	6.16	311	>sp|HRG_rs1042464_493_N>I_0.480080	3	20220407_f1_um4_zou00006_sa_y1_shcd.ScanId;v=1;d1=12310.12310.4	controllerType=0 controllerNumber=1 scan=12310	44.7697	HEK293-rHRG-PI	shcd
1	R.IADAHLDRVEN[+1647.613]TTVYYLVLDVQESDC[+57.021]SVLSR.K	HexNAc(5)Hex(3)dHex(1)	C[+57], N[+1648]	1307.85	4	5228.38	5228.37	0	2	35	Specific	330.27	128.6	128.6	6.18	479	>sp|HRG_rs1042464_493_N>I_0.480080	3	20220407_f1_um4_zou00006_sa_y1_hcd.ScanId;v=1;d1=14241.14241.4	controllerType=0 controllerNumber=1 scan=14241	45.1531	HEK293-rHRG-PI	hcd
1	R.IADAHLDRVEN[+1444.534]TTVYYLVLDVQESDC[+57.021]SVLSR.K	HexNAc(4)Hex(3)dHex(1)	C[+57], N[+1445]	1257.08	4	5025.3	5025.29	0	1.8	35	Specific	341.51	149.69	149.69	6.18	479	>sp|HRG_rs1042464_493_N>I_0.480080	3	20220407_f1_um4_zou00006_sa_y1_hcd.ScanId;v=1;d1=14283.14283.4	controllerType=0 controllerNumber=1 scan=14283	45.2556	HEK293-rHRG-PI	hcd
1	R.IADAHLDRVEN[+2570.925]TTVYYLVLDVQESDC[+57.021]SVLSR.K	HexNAc(5)Hex(6)dHex(2)NeuAc(1)	C[+57], N[+2571]	1231.15	5	6151.7	6151.68	0	3	35	Specific	331.59	176.47	15.63	6.19	479	>sp|HRG_rs1042464_493_N>I_0.480080	3	20220407_f1_um4_zou00006_sa_y1_hcd.ScanId;v=1;d1=15566.15566.5	controllerType=0 controllerNumber=1 scan=15566	48.5857	HEK293-rHRG-PI	hcd
1	R.IADAHLDRVEN[+1971.719]TTVYYLVLDVQESDC[+57.021]SVLSR.K	HexNAc(5)Hex(5)dHex(1)	C[+57], N[+1972]	1388.88	4	5552.49	5552.48	0	2.3	35	Specific	466.48	103.53	103.53	6.21	311	>sp|HRG_rs1042464_493_N>I_0.480080	3	20220407_f1_um4_zou00006_sa_y1_shcd.ScanId;v=1;d1=12369.12369.4	controllerType=0 controllerNumber=1 scan=12369	44.947	HEK293-rHRG-PI	shcd
1	R.VIDFN[+1378.476]C[+57.021]TTSSVSSALANTKDSPVLIDFFEDTER.Y	HexNAc(2)Hex(6)	C[+57], N[+1378]	1265.06	4	5057.24	5057.22	0	2.6	103	Specific	293.43	271.71	260.94	6.22	479	>sp|HRG_rs1042464_493_N>I_0.480080	3	20220407_f1_um4_zou00006_sa_y1_hcd.ScanId;v=1;d1=16143.16143.4	controllerType=0 controllerNumber=1 scan=16143	50.1061	HEK293-rHRG-PI	hcd
1	R.VIDFN[+1872.651]C[+57.021]TTSSVSSALANTKDSPVLIDFFEDTERYRK.Q	HexNAc(3)Hex(6)NeuAc(1)	C[+57], N[+1873]	1000.45	6	5997.66	5998.66	-1	1.6	103	Specific	335.86	170.22	170.22	6.22	479	>sp|HRG_rs1042464_493_N>I_0.480080	3	20220407_f1_um4_zou00006_sa_y1_hcd.ScanId;v=1;d1=15279.15279.6	controllerType=0 controllerNumber=1 scan=15279	47.869	HEK293-rHRG-PI	hcd
1	R.IADAHLDRVEN[+2205.793]TTVYYLVLDVQESDC[+57.021]SVLSR.K	HexNAc(4)Hex(5)dHex(2)NeuAc(1)	C[+57], N[+2206]	1158.12	5	5786.56	5786.55	0	1	35	Specific	353.76	179.98	27.46	6.27	479	>sp|HRG_rs1042464_493_N>I_0.480080	3	20220407_f1_um4_zou00006_sa_y1_hcd.ScanId;v=1;d1=14726.14726.5	controllerType=0 controllerNumber=1 scan=14726	46.4638	HEK293-rHRG-PI	hcd
1	R.IADAHLDRVEN[+1606.587]TTVYYLVLDVQESDC[+57.021]SVLSR.K	HexNAc(4)Hex(4)dHex(1)	C[+57], N[+1607]	1297.34	4	5186.35	5187.35	-1	1.8	35	Specific	303.32	155.62	155.62	6.29	479	>sp|HRG_rs1042464_493_N>I_0.480080	3	20220407_f1_um4_zou00006_sa_y1_hcd.ScanId;v=1;d1=14173.14173.4	controllerType=0 controllerNumber=1 scan=14173	44.9847	HEK293-rHRG-PI	hcd
1	R.HSHESQDLRVIDFN[+1872.651]C[+57.021]TTSSVSSALANTK.D	HexNAc(3)Hex(6)NeuAc(1)	C[+57], N[+1873]	1244.79	4	4976.13	4977.12	-1	2.5	94	Specific	344.8	158.04	158.04	6.29	479	>sp|HRG_rs1042464_493_N>I_0.480080	3	20220407_f1_um4_zou00006_sa_y1_hcd.ScanId;v=1;d1=9374.9374.4	controllerType=0 controllerNumber=1 scan=9374	32.7217	HEK293-rHRG-PI	hcd
1	R.HSHESQDLRVIDFN[+1872.651]C[+57.021]TTSSVSSALANTK.D	HexNAc(3)Hex(6)NeuAc(1)	C[+57], N[+1873]	1245.04	4	4977.12	4977.12	0	-0.5	94	Specific	284.05	132.98	65.71	6.31	311	>sp|HRG_rs1042464_493_N>I_0.480080	3	20220407_f1_um4_zou00006_sa_y1_shcd.ScanId;v=1;d1=8351.8351.4	controllerType=0 controllerNumber=1 scan=8351	32.778	HEK293-rHRG-PI	shcd
1	R.IADAHLDRVEN[+2205.793]TTVYYLVLDVQESDC[+57.021]SVLSR.K	HexNAc(4)Hex(5)dHex(2)NeuAc(1)	C[+57], N[+2206]	1158.12	5	5786.56	5786.55	0	1.3	35	Specific	395.63	176.87	27.5	6.32	479	>sp|HRG_rs1042464_493_N>I_0.480080	3	20220407_f1_um4_zou00006_sa_y1_hcd.ScanId;v=1;d1=14786.14786.5	controllerType=0 controllerNumber=1 scan=14786	46.626	HEK293-rHRG-PI	hcd
1	R.VIDFN[+2116.756]C[+57.021]TTSSVSSALANTKDSPVLIDFFEDTER.Y	HexNAc(5)Hex(5)NeuAc(1)	C[+57], N[+2117]	1160.11	5	5796.52	5795.5	1	2.6	103	Specific	350.67	290.68	41.41	6.34	479	>sp|HRG_rs1042464_493_N>I_0.480080	3	20220407_f1_um4_zou00006_sa_y1_hcd.ScanId;v=1;d1=16611.16611.5	controllerType=0 controllerNumber=1 scan=16611	51.413	HEK293-rHRG-PI	hcd
1	R.VIDFN[+1622.582]C[+57.021]TTSSVSSALANTKDSPVLIDFFEDTERYRK.Q	HexNAc(4)Hex(5)	C[+57], N[+1623]	1150.52	5	5748.59	5748.59	0	-0.4	103	Specific	395.71	318.86	318.86	6.41	479	>sp|HRG_rs1042464_493_N>I_0.480080	3	20220407_f1_um4_zou00006_sa_y1_hcd.ScanId;v=1;d1=14738.14738.5	controllerType=0 controllerNumber=1 scan=14738	46.4977	HEK293-rHRG-PI	hcd
1	R.HSHESQDLRVIDFN[+1768.640]C[+57.021]TTSSVSSALANTK.D	HexNAc(4)Hex(5)dHex(1)	C[+57], N[+1769]	975.429	5	4873.11	4873.11	0	1.1	94	Specific	350.87	153.81	153.81	6.42	311	>sp|HRG_rs1042464_493_N>I_0.480080	3	20220407_f1_um4_zou00006_sa_y1_shcd.ScanId;v=1;d1=7772.7772.5	controllerType=0 controllerNumber=1 scan=7772	31.0335	HEK293-rHRG-PI	shcd
1	R.VIDFN[+1565.560]C[+57.021]TTSSVSSALANTKDSPVLIDFFEDTER.Y	HexNAc(3)Hex(5)dHex(1)	C[+57], N[+1566]	1049.87	5	5245.32	5244.31	1	2.1	103	Specific	468.87	231.48	231.48	6.43	479	>sp|HRG_rs1042464_493_N>I_0.480080	3	20220407_f1_um4_zou00006_sa_y1_hcd.ScanId;v=1;d1=16016.16016.5	controllerType=0 controllerNumber=1 scan=16016	49.7891	HEK293-rHRG-PI	hcd
1	R.VIDFN[+1710.598]C[+57.021]TTSSVSSALANTKDSPVLIDFFEDTERYRK.Q	HexNAc(3)Hex(5)NeuAc(1)	C[+57], N[+1711]	973.608	6	5836.61	5836.6	0	0.9	103	Specific	288.88	284.61	49.13	6.44	479	>sp|HRG_rs1042464_493_N>I_0.480080	3	20220407_f1_um4_zou00006_sa_y1_hcd.ScanId;v=1;d1=15289.15289.3	controllerType=0 controllerNumber=1 scan=15289	47.8947	HEK293-rHRG-PI	hcd
1	R.VIDFN[+1768.640]C[+57.021]TTSSVSSALANTKDSPVLIDFFEDTERYRK.Q	HexNAc(4)Hex(5)dHex(1)	C[+57], N[+1769]	1179.74	5	5894.65	5894.65	0	0.5	103	Specific	362.62	187.26	187.26	6.44	479	>sp|HRG_rs1042464_493_N>I_0.480080	3	20220407_f1_um4_zou00006_sa_y1_hcd.ScanId;v=1;d1=14694.14694.5	controllerType=0 controllerNumber=1 scan=14694	46.357	HEK293-rHRG-PI	hcd
1	R.VIDFN[+1768.640]C[+57.021]TTSSVSSALANTKDSPVLIDFFEDTERYRK.Q	HexNAc(4)Hex(5)dHex(1)	C[+57], N[+1769]	1179.74	5	5894.65	5894.65	0	1.3	103	Specific	376.46	173.5	173.5	6.44	479	>sp|HRG_rs1042464_493_N>I_0.480080	3	20220407_f1_um4_zou00006_sa_y1_hcd.ScanId;v=1;d1=14700.14700.5	controllerType=0 controllerNumber=1 scan=14700	46.3766	HEK293-rHRG-PI	hcd
1	R.HSHESQDLRVIDFN[+1872.651]C[+57.021]TTSSVSSALANTK.D	HexNAc(3)Hex(6)NeuAc(1)	C[+57], N[+1873]	1245.04	4	4977.12	4977.12	0	-0.5	94	Specific	299.96	230.49	84.7	6.45	311	>sp|HRG_rs1042464_493_N>I_0.480080	3	20220407_f1_um4_zou00006_sa_y1_shcd.ScanId;v=1;d1=8354.8354.4	controllerType=0 controllerNumber=1 scan=8354	32.787	HEK293-rHRG-PI	shcd
1	R.IADAHLDRVEN[+1752.645]TTVYYLVLDVQESDC[+57.021]SVLSR.K	HexNAc(4)Hex(4)dHex(2)	C[+57], N[+1753]	1334.11	4	5333.4	5333.4	0	-0.7	35	Specific	250.11	157.85	115.31	6.46	311	>sp|HRG_rs1042464_493_N>I_0.480080	3	20220407_f1_um4_zou00006_sa_y1_shcd.ScanId;v=1;d1=12440.12440.4	controllerType=0 controllerNumber=1 scan=12440	45.1635	HEK293-rHRG-PI	shcd
1	R.IADAHLDRVEN[+1823.574]TTVYYLVLDVQESDC[+57.021]SVLSR.K	HexNAc(3)Hex(7)Phospho(1)	C[+57], N[+1824]	1351.84	4	5404.35	5404.33	0	3.2	35	Specific	297.6	188.47	188.47	6.46	479	>sp|HRG_rs1042464_493_N>I_0.480080	3	20220407_f1_um4_zou00006_sa_y1_hcd.ScanId;v=1;d1=14992.14992.4	controllerType=0 controllerNumber=1 scan=14992	47.1419	HEK293-rHRG-PI	hcd
1	R.IADAHLDRVEN[+2262.814]TTVYYLVLDVQESDC[+57.021]SVLSR.K	HexNAc(5)Hex(5)dHex(1)NeuAc(1)	C[+57], N[+2263]	1169.52	5	5843.59	5843.57	0	2.9	35	Specific	484.97	197.51	30.7	6.46	479	>sp|HRG_rs1042464_493_N>I_0.480080	3	20220407_f1_um4_zou00006_sa_y1_hcd.ScanId;v=1;d1=14877.14877.5	controllerType=0 controllerNumber=1 scan=14877	46.857	HEK293-rHRG-PI	hcd
1	R.VIDFN[+1622.582]C[+57.021]TTSSVSSALANTKDSPVLIDFFEDTER.Y	HexNAc(4)Hex(5)	C[+57], N[+1623]	1326.09	4	5301.33	5301.33	0	0.6	103	Specific	250.77	192.09	192.09	6.5	311	>sp|HRG_rs1042464_493_N>I_0.480080	3	20220407_f1_um4_zou00006_sa_y1_shcd.ScanId;v=1;d1=13805.13805.4	controllerType=0 controllerNumber=1 scan=13805	49.8566	HEK293-rHRG-PI	shcd
1	R.VIDFN[+1768.640]C[+57.021]TTSSVSSALANTKDSPVLIDFFEDTER.Y	HexNAc(4)Hex(5)dHex(1)	C[+57], N[+1769]	1090.49	5	5448.4	5447.39	1	2.1	103	Specific	415.23	207.12	207.12	6.5	479	>sp|HRG_rs1042464_493_N>I_0.480080	3	20220407_f1_um4_zou00006_sa_y1_hcd.ScanId;v=1;d1=15984.15984.5	controllerType=0 controllerNumber=1 scan=15984	49.7097	HEK293-rHRG-PI	hcd
1	R.HSHESQDLRVIDFN[+1913.677]C[+57.021]TTSSVSSALANTK.D	HexNAc(4)Hex(5)NeuAc(1)	C[+57], N[+1914]	1004.64	5	5019.15	5018.15	1	0.9	94	Specific	304.37	173.4	57.88	6.53	479	>sp|HRG_rs1042464_493_N>I_0.480080	3	20220407_f1_um4_zou00006_sa_y1_hcd.ScanId;v=1;d1=9324.9324.5	controllerType=0 controllerNumber=1 scan=9324	32.5729	HEK293-rHRG-PI	hcd
1	R.HSHESQDLRVIDFN[+1622.582]C[+57.021]TTSSVSSALANTK.D	HexNAc(4)Hex(5)	C[+57], N[+1623]	946.218	5	4727.06	4727.05	0	1.9	94	Specific	318.16	190.42	190.42	6.53	479	>sp|HRG_rs1042464_493_N>I_0.480080	3	20220407_f1_um4_zou00006_sa_y1_hcd.ScanId;v=1;d1=8786.8786.5	controllerType=0 controllerNumber=1 scan=8786	31.2101	HEK293-rHRG-PI	hcd
1	R.IADAHLDRVEN[+2246.819]TTVYYLVLDVQESDC[+57.021]SVLSR.K	HexNAc(5)Hex(4)dHex(2)NeuAc(1)	C[+57], N[+2247]	1457.9	4	5828.59	5827.58	1	1.3	35	Specific	259.68	167.87	37.53	6.54	479	>sp|HRG_rs1042464_493_N>I_0.480080	3	20220407_f1_um4_zou00006_sa_y1_hcd.ScanId;v=1;d1=14998.14998.4	controllerType=0 controllerNumber=1 scan=14998	47.1559	HEK293-rHRG-PI	hcd
1	R.VIDFN[+1378.476]C[+57.021]TTSSVSSALANTKDSPVLIDFFEDTER.Y	HexNAc(2)Hex(6)	C[+57], N[+1378]	1264.81	4	5056.23	5057.22	-1	2	103	Specific	293.04	248.36	248.36	6.56	479	>sp|HRG_rs1042464_493_N>I_0.480080	3	20220407_f1_um4_zou00006_sa_y1_hcd.ScanId;v=1;d1=15555.15555.4	controllerType=0 controllerNumber=1 scan=15555	48.5574	HEK293-rHRG-PI	hcd
1	R.IADAHLDRVEN[+1873.671]TTVYYLVLDVQESDC[+57.021]SVLSR.K	HexNAc(3)Hex(6)dHex(2)	C[+57], N[+1874]	1364.36	4	5454.43	5454.43	0	-0.1	35	Specific	348.72	201.5	132.81	6.56	479	>sp|HRG_rs1042464_493_N>I_0.480080	3	20220407_f1_um4_zou00006_sa_y1_hcd.ScanId;v=1;d1=14174.14174.4	controllerType=0 controllerNumber=1 scan=14174	44.987	HEK293-rHRG-PI	hcd
1	R.VIDFN[+1710.598]C[+57.021]TTSSVSSALANTKDSPVLIDFFEDTER.Y	HexNAc(3)Hex(5)NeuAc(1)	C[+57], N[+1711]	1348.1	4	5389.36	5389.35	0	2.7	103	Specific	426.38	264.18	45.36	6.56	479	>sp|HRG_rs1042464_493_N>I_0.480080	3	20220407_f1_um4_zou00006_sa_y1_hcd.ScanId;v=1;d1=16646.16646.4	controllerType=0 controllerNumber=1 scan=16646	51.5021	HEK293-rHRG-PI	hcd
1	R.IADAHLDRVEN[+2100.761]TTVYYLVLDVQESDC[+57.021]SVLSR.K	HexNAc(5)Hex(4)dHex(1)NeuAc(1)	C[+57], N[+2101]	1420.89	4	5680.52	5681.52	-1	0.3	35	Specific	395.31	130.04	130.04	6.57	311	>sp|HRG_rs1042464_493_N>I_0.480080	3	20220407_f1_um4_zou00006_sa_y1_shcd.ScanId;v=1;d1=12873.12873.4	controllerType=0 controllerNumber=1 scan=12873	46.6563	HEK293-rHRG-PI	shcd
1	R.VIDFN[+1622.582]C[+57.021]TTSSVSSALANTKDSPVLIDFFEDTERYRK.Q	HexNAc(4)Hex(5)	C[+57], N[+1623]	1150.52	5	5748.59	5748.59	0	-0.4	103	Specific	468.49	257.93	257.93	6.57	479	>sp|HRG_rs1042464_493_N>I_0.480080	3	20220407_f1_um4_zou00006_sa_y1_hcd.ScanId;v=1;d1=14743.14743.5	controllerType=0 controllerNumber=1 scan=14743	46.5103	HEK293-rHRG-PI	hcd
1	R.IADAHLDRVEN[+2351.851]TTVYYLVLDVQESDC[+57.021]SVLSR.K	HexNAc(4)Hex(5)dHex(3)NeuAc(1)	C[+57], N[+2352]	1187.13	5	5931.6	5932.61	-1	-1.2	35	Specific	449.86	232.28	0.6	6.58	479	>sp|HRG_rs1042464_493_N>I_0.480080	3	20220407_f1_um4_zou00006_sa_y1_hcd.ScanId;v=1;d1=15485.15485.5	controllerType=0 controllerNumber=1 scan=15485	48.382	HEK293-rHRG-PI	hcd
1	R.IADAHLDRVEN[+1661.521]TTVYYLVLDVQESDC[+57.021]SVLSR.K	HexNAc(3)Hex(6)Phospho(1)	C[+57], N[+1662]	1049.27	5	5242.3	5242.28	0	3.2	35	Specific	248.2	236.56	71.64	6.59	479	>sp|HRG_rs1042464_493_N>I_0.480080	3	20220407_f1_um4_zou00006_sa_y1_hcd.ScanId;v=1;d1=15096.15096.5	controllerType=0 controllerNumber=1 scan=15096	47.3976	HEK293-rHRG-PI	hcd
1	R.IADAHLDRVEN[+1914.697]TTVYYLVLDVQESDC[+57.021]SVLSR.K	HexNAc(4)Hex(5)dHex(2)	C[+57], N[+1915]	1099.9	5	5495.46	5495.46	0	0.7	35	Specific	300.18	150.2	107.45	6.59	311	>sp|HRG_rs1042464_493_N>I_0.480080	3	20220407_f1_um4_zou00006_sa_y1_shcd.ScanId;v=1;d1=12355.12355.5	controllerType=0 controllerNumber=1 scan=12355	44.908	HEK293-rHRG-PI	shcd
1	R.HSHESQDLRVIDFN[+1622.582]C[+57.021]TTSSVSSALANTK.D	HexNAc(4)Hex(5)	C[+57], N[+1623]	1182.52	4	4727.06	4727.05	0	1.3	94	Specific	329.97	173.25	173.25	6.61	479	>sp|HRG_rs1042464_493_N>I_0.480080	3	20220407_f1_um4_zou00006_sa_y1_hcd.ScanId;v=1;d1=8755.8755.4	controllerType=0 controllerNumber=1 scan=8755	31.133	HEK293-rHRG-PI	hcd
1	R.IADAHLDRVEN[+2334.835]TTVYYLVLDVQESDC[+57.021]SVLSR.K	HexNAc(4)Hex(4)dHex(2)NeuAc(2)	C[+57], N[+2335]	1479.91	4	5916.62	5915.59	1	3.6	35	Specific	326.53	181.17	181.17	6.62	479	>sp|HRG_rs1042464_493_N>I_0.480080	3	20220407_f1_um4_zou00006_sa_y1_hcd.ScanId;v=1;d1=14011.14011.4	controllerType=0 controllerNumber=1 scan=14011	44.5876	HEK293-rHRG-PI	hcd
1	R.IADAHLDRVEN[+1809.666]TTVYYLVLDVQESDC[+57.021]SVLSR.K	HexNAc(5)Hex(4)dHex(1)	C[+57], N[+1810]	1348.37	4	5390.44	5390.42	0	2.8	35	Specific	343.69	170.66	170.66	6.62	479	>sp|HRG_rs1042464_493_N>I_0.480080	3	20220407_f1_um4_zou00006_sa_y1_hcd.ScanId;v=1;d1=14243.14243.4	controllerType=0 controllerNumber=1 scan=14243	45.1575	HEK293-rHRG-PI	hcd
1	R.VIDFN[+1710.598]C[+57.021]TTSSVSSALANTKDSPVLIDFFEDTERYRK.Q	HexNAc(3)Hex(5)NeuAc(1)	C[+57], N[+1711]	973.607	6	5836.61	5836.6	0	0.6	103	Specific	343.43	244.37	51.85	6.63	479	>sp|HRG_rs1042464_493_N>I_0.480080	3	20220407_f1_um4_zou00006_sa_y1_hcd.ScanId;v=1;d1=15315.15315.6	controllerType=0 controllerNumber=1 scan=15315	47.9638	HEK293-rHRG-PI	hcd
1	R.HSHESQDLRVIDFN[+1768.640]C[+57.021]TTSSVSSALANTKDSPVLIDFFEDTER.Y	HexNAc(4)Hex(5)dHex(1)	C[+57], N[+1769]	1090.32	6	6536.89	6536.88	0	1.4	94	Specific	324.57	324.57	324.57	6.64	479	>sp|HRG_rs1042464_493_N>I_0.480080	3	20220407_f1_um4_zou00006_sa_y1_hcd.ScanId;v=1;d1=14256.14256.6	controllerType=0 controllerNumber=1 scan=14256	45.1902	HEK293-rHRG-PI	hcd
1	R.VIDFN[+1872.651]C[+57.021]TTSSVSSALANTKDSPVLIDFFEDTER.Y	HexNAc(3)Hex(6)NeuAc(1)	C[+57], N[+1873]	1388.36	4	5550.42	5551.4	-1	3.9	103	Specific	343.09	261.12	261.12	6.64	479	>sp|HRG_rs1042464_493_N>I_0.480080	3	20220407_f1_um4_zou00006_sa_y1_hcd.ScanId;v=1;d1=16590.16590.4	controllerType=0 controllerNumber=1 scan=16590	51.3593	HEK293-rHRG-PI	hcd
1	R.VIDFN[+1913.677]C[+57.021]TTSSVSSALANTKDSPVLIDFFEDTER.Y	HexNAc(4)Hex(5)NeuAc(1)	C[+57], N[+1914]	1398.61	4	5591.43	5592.43	-1	0.6	103	Specific	368.64	222.41	222.41	6.64	479	>sp|HRG_rs1042464_493_N>I_0.480080	3	20220407_f1_um4_zou00006_sa_y1_hcd.ScanId;v=1;d1=16574.16574.4	controllerType=0 controllerNumber=1 scan=16574	51.3162	HEK293-rHRG-PI	hcd
1	R.IADAHLDRVEN[+2117.777]TTVYYLVLDVQESDC[+57.021]SVLSR.K	HexNAc(5)Hex(5)dHex(2)	C[+57], N[+2118]	1425.39	4	5698.54	5698.54	0	0.3	35	Specific	428.33	150.09	146.81	6.64	311	>sp|HRG_rs1042464_493_N>I_0.480080	3	20220407_f1_um4_zou00006_sa_y1_shcd.ScanId;v=1;d1=12329.12329.4	controllerType=0 controllerNumber=1 scan=12329	44.825	HEK293-rHRG-PI	shcd
1	R.VIDFN[+1768.640]C[+57.021]TTSSVSSALANTK.D	HexNAc(4)Hex(5)dHex(1)	C[+57], N[+1769]	946.659	4	3783.61	3783.61	0	0.1	103	Specific	461.62	222.4	222.4	6.65	311	>sp|HRG_rs1042464_493_N>I_0.480080	3	20220407_f1_um4_zou00006_sa_y1_shcd.ScanId;v=1;d1=8566.8566.4	controllerType=0 controllerNumber=1 scan=8566	33.4179	HEK293-rHRG-PI	shcd
1	R.IADAHLDRVEN[+2246.819]TTVYYLVLDVQESDC[+57.021]SVLSR.K	HexNAc(5)Hex(4)dHex(2)NeuAc(1)	C[+57], N[+2247]	1166.12	5	5826.57	5827.58	-1	-0.9	35	Specific	367.51	178.78	28.22	6.66	311	>sp|HRG_rs1042464_493_N>I_0.480080	3	20220407_f1_um4_zou00006_sa_y1_shcd.ScanId;v=1;d1=12856.12856.5	controllerType=0 controllerNumber=1 scan=12856	46.5995	HEK293-rHRG-PI	shcd
1	R.HSHESQDLRVIDFN[+1710.598]C[+57.021]TTSSVSSALANTK.D	HexNAc(3)Hex(5)NeuAc(1)	C[+57], N[+1711]	1204.52	4	4815.07	4815.07	0	-0.1	94	Specific	400.47	215.06	70.98	6.67	479	>sp|HRG_rs1042464_493_N>I_0.480080	3	20220407_f1_um4_zou00006_sa_y1_hcd.ScanId;v=1;d1=9421.9421.4	controllerType=0 controllerNumber=1 scan=9421	32.8539	HEK293-rHRG-PI	hcd
1	R.IADAHLDRVEN[+1444.534]TTVYYLVLDVQESDC[+57.021]SVLSR.K	HexNAc(4)Hex(3)dHex(1)	C[+57], N[+1445]	1256.83	4	5024.29	5025.29	-1	0.4	35	Specific	250.33	114.92	114.92	6.68	311	>sp|HRG_rs1042464_493_N>I_0.480080	3	20220407_f1_um4_zou00006_sa_y1_shcd.ScanId;v=1;d1=12468.12468.4	controllerType=0 controllerNumber=1 scan=12468	45.2492	HEK293-rHRG-PI	shcd
1	R.IADAHLDRVEN[+2101.782]TTVYYLVLDVQESDC[+57.021]SVLSRK.Y	HexNAc(5)Hex(4)dHex(3)	C[+57], N[+2102]	1162.93	5	5810.64	5810.64	0	1.4	35	Specific	310.21	230.76	97.55	6.68	479	>sp|HRG_rs1042464_493_N>I_0.480080	3	20220407_f1_um4_zou00006_sa_y1_hcd.ScanId;v=1;d1=13380.13380.5	controllerType=0 controllerNumber=1 scan=13380	42.9697	HEK293-rHRG-PI	hcd
1	R.IADAHLDRVEN[+1499.469]TTVYYLVLDVQESDC[+57.021]SVLSR.K	HexNAc(3)Hex(5)Phospho(1)	C[+57], N[+1499]	1270.82	4	5080.24	5080.23	0	2.2	35	Specific	363.42	195.44	150.24	6.68	479	>sp|HRG_rs1042464_493_N>I_0.480080	3	20220407_f1_um4_zou00006_sa_y1_hcd.ScanId;v=1;d1=15142.15142.4	controllerType=0 controllerNumber=1 scan=15142	47.511	HEK293-rHRG-PI	hcd
1	R.VIDFN[+1825.661]C[+57.021]TTSSVSSALANTKDSPVLIDFFEDTER.Y	HexNAc(5)Hex(5)	C[+57], N[+1826]	1377.11	4	5505.42	5504.41	1	1	103	Specific	328.2	328.13	328.13	6.69	479	>sp|HRG_rs1042464_493_N>I_0.480080	3	20220407_f1_um4_zou00006_sa_y1_hcd.ScanId;v=1;d1=16037.16037.4	controllerType=0 controllerNumber=1 scan=16037	49.8407	HEK293-rHRG-PI	hcd
1	R.IADAHLDRVEN[+1296.389]TTVYYLVLDVQESDC[+57.021]SVLSR.K	HexNAc(2)Hex(5)Phospho(1)	C[+57], N[+1296]	1220.05	4	4877.16	4877.15	0	3.2	35	Specific	332.47	332.47	72.23	6.69	311	>sp|HRG_rs1042464_493_N>I_0.480080	3	20220407_f1_um4_zou00006_sa_y1_shcd.ScanId;v=1;d1=13167.13167.4	controllerType=0 controllerNumber=1 scan=13167	47.5825	HEK293-rHRG-PI	shcd
1	R.HSHESQDLRVIDFN[+1606.587]C[+57.021]TTSSVSSALANTK.D	HexNAc(4)Hex(4)dHex(1)	C[+57], N[+1607]	943.019	5	4711.06	4711.06	0	1.7	94	Specific	348.27	231.83	231.83	6.69	311	>sp|HRG_rs1042464_493_N>I_0.480080	3	20220407_f1_um4_zou00006_sa_y1_shcd.ScanId;v=1;d1=7844.7844.5	controllerType=0 controllerNumber=1 scan=7844	31.2495	HEK293-rHRG-PI	shcd
1	R.VIDFN[+1913.677]C[+57.021]TTSSVSSALANTKDSPVLIDFFEDTERYRK.Q	HexNAc(4)Hex(5)NeuAc(1)	C[+57], N[+1914]	1007.29	6	6038.69	6039.68	-1	1.1	103	Specific	309.84	280.54	280.54	6.71	479	>sp|HRG_rs1042464_493_N>I_0.480080	3	20220407_f1_um4_zou00006_sa_y1_hcd.ScanId;v=1;d1=15269.15269.6	controllerType=0 controllerNumber=1 scan=15269	47.841	HEK293-rHRG-PI	hcd
1	R.HSHESQDLRVIDFN[+1565.560]C[+57.021]TTSSVSSALANTK.D	HexNAc(3)Hex(5)dHex(1)	C[+57], N[+1566]	934.812	5	4670.03	4670.03	0	-0.3	94	Specific	392.34	305.57	305.57	6.71	479	>sp|HRG_rs1042464_493_N>I_0.480080	3	20220407_f1_um4_zou00006_sa_y1_hcd.ScanId;v=1;d1=8770.8770.5	controllerType=0 controllerNumber=1 scan=8770	31.1703	HEK293-rHRG-PI	hcd
1	R.IADAHLDRVEN[+1971.719]TTVYYLVLDVQESDC[+57.021]SVLSR.K	HexNAc(5)Hex(5)dHex(1)	C[+57], N[+1972]	1388.87	4	5552.48	5552.48	0	-0.1	35	Specific	419.19	124.69	124.69	6.71	311	>sp|HRG_rs1042464_493_N>I_0.480080	3	20220407_f1_um4_zou00006_sa_y1_shcd.ScanId;v=1;d1=12399.12399.4	controllerType=0 controllerNumber=1 scan=12399	45.0389	HEK293-rHRG-PI	shcd
1	R.VIDFN[+1606.587]C[+57.021]TTSSVSSALANTK.D	HexNAc(4)Hex(4)dHex(1)	C[+57], N[+1607]	1207.86	3	3621.56	3621.56	0	0.7	103	Specific	252.4	227.82	227.82	6.72	479	>sp|HRG_rs1042464_493_N>I_0.480080	3	20220407_f1_um4_zou00006_sa_y1_hcd.ScanId;v=1;d1=9741.9741.3	controllerType=0 controllerNumber=1 scan=9741	33.6457	HEK293-rHRG-PI	hcd
1	R.VIDFN[+1565.560]C[+57.021]TTSSVSSALANTK.D	HexNAc(3)Hex(5)dHex(1)	C[+57], N[+1566]	1194.18	3	3580.54	3580.54	0	1.2	103	Specific	265.74	200.54	200.54	6.72	479	>sp|HRG_rs1042464_493_N>I_0.480080	3	20220407_f1_um4_zou00006_sa_y1_hcd.ScanId;v=1;d1=9721.9721.3	controllerType=0 controllerNumber=1 scan=9721	33.5967	HEK293-rHRG-PI	hcd
1	R.IADAHLDRVEN[+2262.814]TTVYYLVLDVQESDC[+57.021]SVLSR.K	HexNAc(5)Hex(5)dHex(1)NeuAc(1)	C[+57], N[+2263]	1169.72	5	5844.59	5843.57	1	2.2	35	Specific	346.81	153.95	0.4	6.75	311	>sp|HRG_rs1042464_493_N>I_0.480080	3	20220407_f1_um4_zou00006_sa_y1_shcd.ScanId;v=1;d1=12319.12319.5	controllerType=0 controllerNumber=1 scan=12319	44.7973	HEK293-rHRG-PI	shcd
1	R.IADAHLDRVEN[+2570.925]TTVYYLVLDVQESDC[+57.021]SVLSR.K	HexNAc(5)Hex(6)dHex(2)NeuAc(1)	C[+57], N[+2571]	1538.68	4	6151.69	6151.68	0	0.8	35	Specific	363.58	176.54	45.2	6.75	479	>sp|HRG_rs1042464_493_N>I_0.480080	3	20220407_f1_um4_zou00006_sa_y1_hcd.ScanId;v=1;d1=15558.15558.4	controllerType=0 controllerNumber=1 scan=15558	48.5644	HEK293-rHRG-PI	hcd
1	R.IADAHLDRVEN[+2408.872]TTVYYLVLDVQESDC[+57.021]SVLSR.K	HexNAc(5)Hex(5)dHex(2)NeuAc(1)	C[+57], N[+2409]	1498.16	4	5989.64	5989.63	0	1.2	35	Specific	373.79	182.02	23.51	6.75	479	>sp|HRG_rs1042464_493_N>I_0.480080	3	20220407_f1_um4_zou00006_sa_y1_hcd.ScanId;v=1;d1=14818.14818.4	controllerType=0 controllerNumber=1 scan=14818	46.7077	HEK293-rHRG-PI	hcd
1	R.HSHESQDLRVIDFN[+1663.608]C[+57.021]TTSSVSSALANTK.D	HexNAc(5)Hex(4)	C[+57], N[+1664]	954.624	5	4769.09	4768.08	1	1.9	94	Specific	389.29	170.23	170.23	6.75	479	>sp|HRG_rs1042464_493_N>I_0.480080	3	20220407_f1_um4_zou00006_sa_y1_hcd.ScanId;v=1;d1=8752.8752.5	controllerType=0 controllerNumber=1 scan=8752	31.126	HEK293-rHRG-PI	hcd
1	R.VIDFN[+1727.613]C[+57.021]TTSSVSSALANTKDSPVLIDFFEDTER.Y	HexNAc(3)Hex(6)dHex(1)	C[+57], N[+1728]	1352.35	4	5406.38	5406.36	0	2.6	103	Specific	552.55	255.05	255.05	6.77	479	>sp|HRG_rs1042464_493_N>I_0.480080	3	20220407_f1_um4_zou00006_sa_y1_hcd.ScanId;v=1;d1=16660.16660.4	controllerType=0 controllerNumber=1 scan=16660	51.5369	HEK293-rHRG-PI	hcd
1	R.VIDFN[+1914.697]C[+57.021]TTSSVSSALANTK.D	HexNAc(4)Hex(5)dHex(2)	C[+57], N[+1915]	1310.57	3	3929.68	3929.67	0	2.1	103	Specific	241.79	241.79	241.79	6.78	479	>sp|HRG_rs1042464_493_N>I_0.480080	3	20220407_f1_um4_zou00006_sa_y1_hcd.ScanId;v=1;d1=9548.9548.3	controllerType=0 controllerNumber=1 scan=9548	33.1715	HEK293-rHRG-PI	hcd
1	R.VIDFN[+1540.529]C[+57.021]TTSSVSSALANTK.D	HexNAc(2)Hex(7)	C[+57], N[+1541]	1185.84	3	3555.51	3555.5	0	2.4	103	Specific	264.23	264.23	264.23	6.78	479	>sp|HRG_rs1042464_493_N>I_0.480080	3	20220407_f1_um4_zou00006_sa_y1_hcd.ScanId;v=1;d1=9683.9683.3	controllerType=0 controllerNumber=1 scan=9683	33.5032	HEK293-rHRG-PI	hcd
1	R.IADAHLDRVEN[+3518.248]TTVYYLVLDVQESDC[+57.021]SVLSR.K	HexNAc(6)Hex(7)dHex(2)NeuAc(3)	C[+57], N[+3518]	1420.61	5	7099.01	7099.01	0	0.4	35	Specific	257.58	257.58	1.2	6.8	479	>sp|HRG_rs1042464_493_N>I_0.480080	3	20220407_f1_um4_zou00006_sa_y1_hcd.ScanId;v=1;d1=15911.15911.5	controllerType=0 controllerNumber=1 scan=15911	49.5298	HEK293-rHRG-PI	hcd
1	R.IADAHLDRVEN[+1971.719]TTVYYLVLDVQESDC[+57.021]SVLSR.K	HexNAc(5)Hex(5)dHex(1)	C[+57], N[+1972]	1388.88	4	5552.49	5552.48	0	2.6	35	Specific	428.5	176.77	176.77	6.8	479	>sp|HRG_rs1042464_493_N>I_0.480080	3	20220407_f1_um4_zou00006_sa_y1_hcd.ScanId;v=1;d1=14131.14131.4	controllerType=0 controllerNumber=1 scan=14131	44.8819	HEK293-rHRG-PI	hcd
1	R.IADAHLDRVEN[+1914.697]TTVYYLVLDVQESDC[+57.021]SVLSR.K	HexNAc(4)Hex(5)dHex(2)	C[+57], N[+1915]	1374.62	4	5495.47	5495.46	0	2.6	35	Specific	452.59	186.86	108.23	6.8	479	>sp|HRG_rs1042464_493_N>I_0.480080	3	20220407_f1_um4_zou00006_sa_y1_hcd.ScanId;v=1;d1=14112.14112.4	controllerType=0 controllerNumber=1 scan=14112	44.8351	HEK293-rHRG-PI	hcd
1	R.IADAHLDRVEN[+2350.830]TTVYYLVLDVQESDC[+57.021]SVLSR.K	HexNAc(4)Hex(5)dHex(1)NeuAc(2)	C[+57], N[+2351]	1186.92	5	5930.59	5931.59	-1	0.9	35	Specific	398.08	318.56	318.56	6.82	311	>sp|HRG_rs1042464_493_N>I_0.480080	3	20220407_f1_um4_zou00006_sa_y1_shcd.ScanId;v=1;d1=13435.13435.5	controllerType=0 controllerNumber=1 scan=13435	48.4384	HEK293-rHRG-PI	shcd
1	R.VIDFN[+1216.423]C[+57.021]TTSSVSSALANTKDSPVLIDFFEDTERYRK.Q	HexNAc(2)Hex(5)	C[+57], N[+1216]	1336.36	4	5342.43	5342.43	0	0.6	103	Specific	249.38	249.38	249.38	6.84	479	>sp|HRG_rs1042464_493_N>I_0.480080	3	20220407_f1_um4_zou00006_sa_y1_hcd.ScanId;v=1;d1=14828.14828.4	controllerType=0 controllerNumber=1 scan=14828	46.7333	HEK293-rHRG-PI	hcd
1	R.VIDFN[+1955.724]C[+57.021]TTSSVSSALANTK.D	HexNAc(5)Hex(4)dHex(2)	C[+57], N[+1956]	993.431	4	3970.7	3970.7	0	1	103	Specific	263.65	263.65	263.65	6.85	479	>sp|HRG_rs1042464_493_N>I_0.480080	3	20220407_f1_um4_zou00006_sa_y1_hcd.ScanId;v=1;d1=9555.9555.4	controllerType=0 controllerNumber=1 scan=9555	33.1902	HEK293-rHRG-PI	hcd
1	R.VIDFN[+1378.476]C[+57.021]TTSSVSSALANTK.D	HexNAc(2)Hex(6)	C[+57], N[+1378]	1131.82	3	3393.46	3393.45	0	2.3	103	Specific	362.41	232.82	232.82	6.85	479	>sp|HRG_rs1042464_493_N>I_0.480080	3	20220407_f1_um4_zou00006_sa_y1_hcd.ScanId;v=1;d1=9808.9808.3	controllerType=0 controllerNumber=1 scan=9808	33.8115	HEK293-rHRG-PI	hcd
1	R.IADAHLDRVEN[+3007.058]TTVYYLVLDVQESDC[+57.021]SVLSR.K	HexNAc(5)Hex(6)dHex(1)NeuAc(3)	C[+57], N[+3007]	1318.37	5	6587.83	6587.82	0	1.4	35	Specific	364.83	212.54	0.2	6.87	479	>sp|HRG_rs1042464_493_N>I_0.480080	3	20220407_f1_um4_zou00006_sa_y1_hcd.ScanId;v=1;d1=16036.16036.5	controllerType=0 controllerNumber=1 scan=16036	49.8381	HEK293-rHRG-PI	hcd
1	R.IADAHLDRVEN[+1809.666]TTVYYLVLDVQESDC[+57.021]SVLSR.K	HexNAc(5)Hex(4)dHex(1)	C[+57], N[+1810]	1078.89	5	5390.43	5390.42	0	1.1	35	Specific	399.53	227.13	227.13	6.87	479	>sp|HRG_rs1042464_493_N>I_0.480080	3	20220407_f1_um4_zou00006_sa_y1_hcd.ScanId;v=1;d1=14164.14164.5	controllerType=0 controllerNumber=1 scan=14164	44.9637	HEK293-rHRG-PI	hcd
1	R.IADAHLDRVEN[+2059.735]TTVYYLVLDVQESDC[+57.021]SVLSR.K	HexNAc(4)Hex(5)dHex(1)NeuAc(1)	C[+57], N[+2060]	1410.88	4	5640.49	5640.49	0	0.2	35	Specific	408.19	182.11	44.61	6.87	479	>sp|HRG_rs1042464_493_N>I_0.480080	3	20220407_f1_um4_zou00006_sa_y1_hcd.ScanId;v=1;d1=14880.14880.4	controllerType=0 controllerNumber=1 scan=14880	46.864	HEK293-rHRG-PI	hcd
1	R.IADAHLDRVEN[+2409.893]TTVYYLVLDVQESDC[+57.021]SVLSR.K	HexNAc(5)Hex(5)dHex(4)	C[+57], N[+2410]	1498.42	4	5990.66	5990.65	0	2	35	Specific	454.47	166.27	2.66	6.87	479	>sp|HRG_rs1042464_493_N>I_0.480080	3	20220407_f1_um4_zou00006_sa_y1_hcd.ScanId;v=1;d1=14050.14050.4	controllerType=0 controllerNumber=1 scan=14050	44.6833	HEK293-rHRG-PI	hcd
1	R.IADAHLDRVEN[+2100.761]TTVYYLVLDVQESDC[+57.021]SVLSR.K	HexNAc(5)Hex(4)dHex(1)NeuAc(1)	C[+57], N[+2101]	1421.14	4	5681.52	5681.52	0	0.4	35	Specific	462.35	169.44	40.78	6.87	479	>sp|HRG_rs1042464_493_N>I_0.480080	3	20220407_f1_um4_zou00006_sa_y1_hcd.ScanId;v=1;d1=14779.14779.4	controllerType=0 controllerNumber=1 scan=14779	46.6073	HEK293-rHRG-PI	hcd
1	R.IADAHLDRVEN[+2205.793]TTVYYLVLDVQESDC[+57.021]SVLSR.K	HexNAc(4)Hex(5)dHex(2)NeuAc(1)	C[+57], N[+2206]	1447.64	4	5787.56	5786.55	1	0.6	35	Specific	473.97	181.91	181.91	6.87	479	>sp|HRG_rs1042464_493_N>I_0.480080	3	20220407_f1_um4_zou00006_sa_y1_hcd.ScanId;v=1;d1=14724.14724.4	controllerType=0 controllerNumber=1 scan=14724	46.4558	HEK293-rHRG-PI	hcd
1	R.IADAHLDRVEN[+2496.888]TTVYYLVLDVQESDC[+57.021]SVLSR.K	HexNAc(4)Hex(5)dHex(2)NeuAc(2)	C[+57], N[+2497]	1520.16	4	6077.64	6077.65	0	-1.7	35	Specific	439.53	264.06	264.06	6.88	479	>sp|HRG_rs1042464_493_N>I_0.480080	3	20220407_f1_um4_zou00006_sa_y1_hcd.ScanId;v=1;d1=15452.15452.4	controllerType=0 controllerNumber=1 scan=15452	48.3002	HEK293-rHRG-PI	hcd
1	R.VIDFN[+1378.476]C[+57.021]TTSSVSSALANTKDSPVLIDFFEDTERYR.K	HexNAc(2)Hex(6)	C[+57], N[+1378]	1344.85	4	5376.39	5376.39	0	0.5	103	Specific	347.75	301.9	243.12	6.92	311	>sp|HRG_rs1042464_493_N>I_0.480080	3	20220407_f1_um4_zou00006_sa_y1_shcd.ScanId;v=1;d1=13631.13631.4	controllerType=0 controllerNumber=1 scan=13631	49.1781	HEK293-rHRG-PI	shcd
1	R.IADAHLDRVEN[+2117.777]TTVYYLVLDVQESDC[+57.021]SVLSR.K	HexNAc(5)Hex(5)dHex(2)	C[+57], N[+2118]	1140.52	5	5698.55	5698.54	0	3.1	35	Specific	473.76	223.65	119.24	6.92	479	>sp|HRG_rs1042464_493_N>I_0.480080	3	20220407_f1_um4_zou00006_sa_y1_hcd.ScanId;v=1;d1=14106.14106.5	controllerType=0 controllerNumber=1 scan=14106	44.8211	HEK293-rHRG-PI	hcd
1	R.IADAHLDRVEN[+2246.819]TTVYYLVLDVQESDC[+57.021]SVLSR.K	HexNAc(5)Hex(4)dHex(2)NeuAc(1)	C[+57], N[+2247]	1166.32	5	5827.59	5827.58	0	2.1	35	Specific	420.22	227.27	29.51	6.93	479	>sp|HRG_rs1042464_493_N>I_0.480080	3	20220407_f1_um4_zou00006_sa_y1_hcd.ScanId;v=1;d1=14757.14757.5	controllerType=0 controllerNumber=1 scan=14757	46.5476	HEK293-rHRG-PI	hcd
1	R.VIDFN[+1710.598]C[+57.021]TTSSVSSALANTK.D	HexNAc(3)Hex(5)NeuAc(1)	C[+57], N[+1711]	1242.53	3	3725.57	3725.57	0	-1.5	103	Specific	541.84	351.63	351.63	6.94	479	>sp|HRG_rs1042464_493_N>I_0.480080	3	20220407_f1_um4_zou00006_sa_y1_hcd.ScanId;v=1;d1=10396.10396.3	controllerType=0 controllerNumber=1 scan=10396	35.3832	HEK293-rHRG-PI	hcd
1	R.VIDFN[+1825.661]C[+57.021]TTSSVSSALANTKDSPVLIDFFEDTER.Y	HexNAc(5)Hex(5)	C[+57], N[+1826]	1101.49	5	5503.41	5504.41	-1	1.6	103	Specific	506.06	308.92	308.92	6.95	479	>sp|HRG_rs1042464_493_N>I_0.480080	3	20220407_f1_um4_zou00006_sa_y1_hcd.ScanId;v=1;d1=15987.15987.5	controllerType=0 controllerNumber=1 scan=15987	49.7167	HEK293-rHRG-PI	hcd
1	R.VIDFN[+1825.661]C[+57.021]TTSSVSSALANTKDSPVLIDFFEDTER.Y	HexNAc(5)Hex(5)	C[+57], N[+1826]	1376.61	4	5503.41	5504.41	-1	0.5	103	Specific	516.95	313.51	313.51	6.95	479	>sp|HRG_rs1042464_493_N>I_0.480080	3	20220407_f1_um4_zou00006_sa_y1_hcd.ScanId;v=1;d1=15992.15992.4	controllerType=0 controllerNumber=1 scan=15992	49.7283	HEK293-rHRG-PI	hcd
1	R.HSHESQDLRVIDFN[+2116.756]C[+57.021]TTSSVSSALANTKDSPVLIDFFEDTER.Y	HexNAc(5)Hex(5)NeuAc(1)	C[+57], N[+2117]	1377.81	5	6885	6885	0	0.4	94	Specific	343.57	286.75	48.34	6.96	479	>sp|HRG_rs1042464_493_N>I_0.480080	3	20220407_f1_um4_zou00006_sa_y1_hcd.ScanId;v=1;d1=14864.14864.5	controllerType=0 controllerNumber=1 scan=14864	46.8243	HEK293-rHRG-PI	hcd
1	R.IADAHLDRVEN[+2862.021]TTVYYLVLDVQESDC[+57.021]SVLSR.K	HexNAc(5)Hex(6)dHex(2)NeuAc(2)	C[+57], N[+2862]	1289.36	5	6442.79	6442.78	0	1.3	35	Specific	362.12	314.59	1.15	6.97	479	>sp|HRG_rs1042464_493_N>I_0.480080	3	20220407_f1_um4_zou00006_sa_y1_hcd.ScanId;v=1;d1=15410.15410.5	controllerType=0 controllerNumber=1 scan=15410	48.1974	HEK293-rHRG-PI	hcd
1	R.IADAHLDRVEN[+1296.389]TTVYYLVLDVQESDC[+57.021]SVLSR.K	HexNAc(2)Hex(5)Phospho(1)	C[+57], N[+1296]	1220.05	4	4877.16	4877.15	0	3.2	35	Specific	240.42	240.42	27.95	6.98	311	>sp|HRG_rs1042464_493_N>I_0.480080	3	20220407_f1_um4_zou00006_sa_y1_shcd.ScanId;v=1;d1=13165.13165.4	controllerType=0 controllerNumber=1 scan=13165	47.5756	HEK293-rHRG-PI	shcd
1	R.HSHESQDLRVIDFN[+1872.651]C[+57.021]TTSSVSSALANTK.D	HexNAc(3)Hex(6)NeuAc(1)	C[+57], N[+1873]	996.23	5	4977.12	4977.12	0	0	94	Specific	385.25	323.6	43.84	6.99	479	>sp|HRG_rs1042464_493_N>I_0.480080	3	20220407_f1_um4_zou00006_sa_y1_hcd.ScanId;v=1;d1=9384.9384.5	controllerType=0 controllerNumber=1 scan=9384	32.753	HEK293-rHRG-PI	hcd
1	R.IADAHLDRVEN[+2059.735]TTVYYLVLDVQESDC[+57.021]SVLSR.K	HexNAc(4)Hex(5)dHex(1)NeuAc(1)	C[+57], N[+2060]	1128.91	5	5640.5	5640.49	0	1.6	35	Specific	443.85	224.31	35.43	6.99	479	>sp|HRG_rs1042464_493_N>I_0.480080	3	20220407_f1_um4_zou00006_sa_y1_hcd.ScanId;v=1;d1=14770.14770.5	controllerType=0 controllerNumber=1 scan=14770	46.5827	HEK293-rHRG-PI	hcd
1	R.IADAHLDRVEN[+2350.830]TTVYYLVLDVQESDC[+57.021]SVLSR.K	HexNAc(4)Hex(5)dHex(1)NeuAc(2)	C[+57], N[+2351]	1187.12	5	5931.59	5931.59	0	0.1	35	Specific	459.29	239.33	8.55	6.99	479	>sp|HRG_rs1042464_493_N>I_0.480080	3	20220407_f1_um4_zou00006_sa_y1_hcd.ScanId;v=1;d1=15446.15446.5	controllerType=0 controllerNumber=1 scan=15446	48.2862	HEK293-rHRG-PI	hcd
1	R.IADAHLDRVEN[+2059.735]TTVYYLVLDVQESDC[+57.021]SVLSR.K	HexNAc(4)Hex(5)dHex(1)NeuAc(1)	C[+57], N[+2060]	1410.88	4	5640.49	5640.49	0	-0.4	35	Specific	548.79	184.29	86.32	6.99	311	>sp|HRG_rs1042464_493_N>I_0.480080	3	20220407_f1_um4_zou00006_sa_y1_shcd.ScanId;v=1;d1=12867.12867.4	controllerType=0 controllerNumber=1 scan=12867	46.6375	HEK293-rHRG-PI	shcd
1	R.HSHESQDLRVIDFN[+1710.598]C[+57.021]TTSSVSSALANTKDSPVLIDFFEDTER.Y	HexNAc(3)Hex(5)NeuAc(1)	C[+57], N[+1711]	1080.65	6	6478.86	6478.84	0	2.2	94	Specific	337.43	253.4	41.76	7	479	>sp|HRG_rs1042464_493_N>I_0.480080	3	20220407_f1_um4_zou00006_sa_y1_hcd.ScanId;v=1;d1=14925.14925.3	controllerType=0 controllerNumber=1 scan=14925	46.9761	HEK293-rHRG-PI	hcd
1	R.IADAHLDRVEN[+2246.819]TTVYYLVLDVQESDC[+57.021]SVLSR.K	HexNAc(5)Hex(4)dHex(2)NeuAc(1)	C[+57], N[+2247]	1166.52	5	5828.59	5827.58	1	1.5	35	Specific	413.07	230.51	43.03	7	479	>sp|HRG_rs1042464_493_N>I_0.480080	3	20220407_f1_um4_zou00006_sa_y1_hcd.ScanId;v=1;d1=14764.14764.5	controllerType=0 controllerNumber=1 scan=14764	46.5664	HEK293-rHRG-PI	hcd
1	R.IADAHLDRVEN[+2205.793]TTVYYLVLDVQESDC[+57.021]SVLSR.K	HexNAc(4)Hex(5)dHex(2)NeuAc(1)	C[+57], N[+2206]	1447.14	4	5785.55	5786.55	-1	0.4	35	Specific	393.13	185.99	43.72	7.01	479	>sp|HRG_rs1042464_493_N>I_0.480080	3	20220407_f1_um4_zou00006_sa_y1_hcd.ScanId;v=1;d1=14879.14879.4	controllerType=0 controllerNumber=1 scan=14879	46.8617	HEK293-rHRG-PI	hcd
1	R.HSHESQDLRVIDFN[+2116.756]C[+57.021]TTSSVSSALANTK.D	HexNAc(5)Hex(5)NeuAc(1)	C[+57], N[+2117]	1045.05	5	5221.23	5221.23	0	1.2	94	Specific	355.82	192.73	60.65	7.03	311	>sp|HRG_rs1042464_493_N>I_0.480080	3	20220407_f1_um4_zou00006_sa_y1_shcd.ScanId;v=1;d1=8338.8338.5	controllerType=0 controllerNumber=1 scan=8338	32.7261	HEK293-rHRG-PI	shcd
1	R.VIDFN[+1378.476]C[+57.021]TTSSVSSALANTKDSPVLIDFFEDTERYRK.Q	HexNAc(2)Hex(6)	C[+57], N[+1378]	1101.7	5	5504.49	5504.48	0	1.1	103	Specific	339.92	242.67	242.67	7.06	479	>sp|HRG_rs1042464_493_N>I_0.480080	3	20220407_f1_um4_zou00006_sa_y1_hcd.ScanId;v=1;d1=13171.13171.5	controllerType=0 controllerNumber=1 scan=13171	42.4536	HEK293-rHRG-PI	hcd
1	R.VIDFN[+1216.423]C[+57.021]TTSSVSSALANTKDSPVLIDFFEDTERYRK.Q	HexNAc(2)Hex(5)	C[+57], N[+1216]	1069.49	5	5343.42	5342.43	1	-3.4	103	Specific	503.38	438.73	438.73	7.06	479	>sp|HRG_rs1042464_493_N>I_0.480080	3	20220407_f1_um4_zou00006_sa_y1_hcd.ScanId;v=1;d1=14438.14438.5	controllerType=0 controllerNumber=1 scan=14438	45.639	HEK293-rHRG-PI	hcd
1	R.VIDFN[+1622.582]C[+57.021]TTSSVSSALANTK.D	HexNAc(4)Hex(5)	C[+57], N[+1623]	910.147	4	3637.57	3637.56	0	2.6	103	Specific	451.67	293.88	293.88	7.07	479	>sp|HRG_rs1042464_493_N>I_0.480080	3	20220407_f1_um4_zou00006_sa_y1_hcd.ScanId;v=1;d1=9672.9672.4	controllerType=0 controllerNumber=1 scan=9672	33.4775	HEK293-rHRG-PI	hcd
1	R.VIDFN[+1872.651]C[+57.021]TTSSVSSALANTKDSPVLIDFFEDTER.Y	HexNAc(3)Hex(6)NeuAc(1)	C[+57], N[+1873]	1111.29	5	5552.4	5551.4	1	0.3	103	Specific	543.69	324.37	50.25	7.07	479	>sp|HRG_rs1042464_493_N>I_0.480080	3	20220407_f1_um4_zou00006_sa_y1_hcd.ScanId;v=1;d1=16610.16610.5	controllerType=0 controllerNumber=1 scan=16610	51.4094	HEK293-rHRG-PI	hcd
1	R.VIDFN[+1378.476]C[+57.021]TTSSVSSALANTK.D	HexNAc(2)Hex(6)	C[+57], N[+1378]	849.118	4	3393.45	3393.45	0	0.4	103	Specific	247.5	234.29	234.29	7.08	311	>sp|HRG_rs1042464_493_N>I_0.480080	3	20220407_f1_um4_zou00006_sa_y1_shcd.ScanId;v=1;d1=8655.8655.4	controllerType=0 controllerNumber=1 scan=8655	33.6759	HEK293-rHRG-PI	shcd
1	R.HSHESQDLRVIDFN[+1622.582]C[+57.021]TTSSVSSALANTKDSPVLIDFFEDTER.Y	HexNAc(4)Hex(5)	C[+57], N[+1623]	1065.98	6	6390.84	6390.82	0	1.9	94	Specific	337.47	249.39	249.39	7.08	479	>sp|HRG_rs1042464_493_N>I_0.480080	3	20220407_f1_um4_zou00006_sa_y1_hcd.ScanId;v=1;d1=14340.14340.6	controllerType=0 controllerNumber=1 scan=14340	45.3968	HEK293-rHRG-PI	hcd
1	R.VIDFN[+1606.587]C[+57.021]TTSSVSSALANTKDSPVLIDFFEDTERYRK.Q	HexNAc(4)Hex(4)dHex(1)	C[+57], N[+1607]	1147.33	5	5732.6	5732.59	0	1.7	103	Specific	458.04	223.93	223.93	7.11	479	>sp|HRG_rs1042464_493_N>I_0.480080	3	20220407_f1_um4_zou00006_sa_y1_hcd.ScanId;v=1;d1=14785.14785.5	controllerType=0 controllerNumber=1 scan=14785	46.6238	HEK293-rHRG-PI	hcd
1	R.VIDFN[+1711.618]C[+57.021]TTSSVSSALANTK.D	HexNAc(3)Hex(5)dHex(2)	C[+57], N[+1712]	1242.87	3	3726.58	3726.59	0	-3	103	Specific	524.72	375.16	375.16	7.11	479	>sp|HRG_rs1042464_493_N>I_0.480080	3	20220407_f1_um4_zou00006_sa_y1_hcd.ScanId;v=1;d1=10384.10384.3	controllerType=0 controllerNumber=1 scan=10384	35.3454	HEK293-rHRG-PI	hcd
1	R.IADAHLDRVEN[+1458.442]TTVYYLVLDVQESDC[+57.021]SVLSR.K	HexNAc(2)Hex(6)Phospho(1)	C[+57], N[+1458]	1260.56	4	5039.21	5039.2	0	2.1	35	Specific	315.83	253.82	91.51	7.14	479	>sp|HRG_rs1042464_493_N>I_0.480080	3	20220407_f1_um4_zou00006_sa_y1_hcd.ScanId;v=1;d1=15067.15067.4	controllerType=0 controllerNumber=1 scan=15067	47.3264	HEK293-rHRG-PI	hcd
1	R.IADAHLDRVEN[+1971.719]TTVYYLVLDVQESDC[+57.021]SVLSR.K	HexNAc(5)Hex(5)dHex(1)	C[+57], N[+1972]	1111.3	5	5552.49	5552.48	0	2.1	35	Specific	516.14	241.61	241.61	7.14	479	>sp|HRG_rs1042464_493_N>I_0.480080	3	20220407_f1_um4_zou00006_sa_y1_hcd.ScanId;v=1;d1=14151.14151.5	controllerType=0 controllerNumber=1 scan=14151	44.9309	HEK293-rHRG-PI	hcd
1	R.HSHESQDLRVIDFN[+1622.582]C[+57.021]TTSSVSSALANTK.D	HexNAc(4)Hex(5)	C[+57], N[+1623]	1182.77	4	4728.06	4727.05	1	0.8	94	Specific	277.84	243.66	243.66	7.15	479	>sp|HRG_rs1042464_493_N>I_0.480080	3	20220407_f1_um4_zou00006_sa_y1_hcd.ScanId;v=1;d1=8789.8789.4	controllerType=0 controllerNumber=1 scan=8789	31.2171	HEK293-rHRG-PI	hcd
1	R.VIDFN[+1606.587]C[+57.021]TTSSVSSALANTKDSPVLIDFFEDTERYR.K	HexNAc(4)Hex(4)dHex(1)	C[+57], N[+1607]	1401.63	4	5603.51	5604.5	-1	2.8	103	Specific	349.37	265.66	265.66	7.16	479	>sp|HRG_rs1042464_493_N>I_0.480080	3	20220407_f1_um4_zou00006_sa_y1_hcd.ScanId;v=1;d1=15757.15757.4	controllerType=0 controllerNumber=1 scan=15757	49.1366	HEK293-rHRG-PI	hcd
1	R.VIDFN[+1727.613]C[+57.021]TTSSVSSALANTK.D	HexNAc(3)Hex(6)dHex(1)	C[+57], N[+1728]	936.404	4	3742.59	3742.59	0	1.3	103	Specific	432.97	267.32	267.32	7.18	479	>sp|HRG_rs1042464_493_N>I_0.480080	3	20220407_f1_um4_zou00006_sa_y1_hcd.ScanId;v=1;d1=9637.9637.4	controllerType=0 controllerNumber=1 scan=9637	33.3911	HEK293-rHRG-PI	hcd
1	R.VIDFN[+1378.476]C[+57.021]TTSSVSSALANTK.D	HexNAc(2)Hex(6)	C[+57], N[+1378]	849.118	4	3393.45	3393.45	0	0.4	103	Specific	245.85	245.85	245.85	7.22	311	>sp|HRG_rs1042464_493_N>I_0.480080	3	20220407_f1_um4_zou00006_sa_y1_shcd.ScanId;v=1;d1=8652.8652.4	controllerType=0 controllerNumber=1 scan=8652	33.6681	HEK293-rHRG-PI	shcd
1	R.IADAHLDRVEN[+1296.389]TTVYYLVLDVQESDC[+57.021]SVLSR.K	HexNAc(2)Hex(5)Phospho(1)	C[+57], N[+1296]	1220.04	4	4877.16	4877.15	0	2	35	Specific	253.63	253.63	33.57	7.22	479	>sp|HRG_rs1042464_493_N>I_0.480080	3	20220407_f1_um4_zou00006_sa_y1_hcd.ScanId;v=1;d1=15207.15207.4	controllerType=0 controllerNumber=1 scan=15207	47.679	HEK293-rHRG-PI	hcd
1	R.IADAHLDRVEN[+1752.645]TTVYYLVLDVQESDC[+57.021]SVLSR.K	HexNAc(4)Hex(4)dHex(2)	C[+57], N[+1753]	1334.11	4	5333.42	5333.4	0	2.9	35	Specific	373	228.17	129.96	7.22	479	>sp|HRG_rs1042464_493_N>I_0.480080	3	20220407_f1_um4_zou00006_sa_y1_hcd.ScanId;v=1;d1=14242.14242.4	controllerType=0 controllerNumber=1 scan=14242	45.1551	HEK293-rHRG-PI	hcd
1	R.HSHESQDLRVIDFN[+1727.613]C[+57.021]TTSSVSSALANTK.D	HexNAc(3)Hex(6)dHex(1)	C[+57], N[+1728]	1208.78	4	4832.09	4832.08	0	2	94	Specific	379.46	207.2	207.2	7.22	479	>sp|HRG_rs1042464_493_N>I_0.480080	3	20220407_f1_um4_zou00006_sa_y1_hcd.ScanId;v=1;d1=8715.8715.4	controllerType=0 controllerNumber=1 scan=8715	31.0348	HEK293-rHRG-PI	hcd
1	R.HSHESQDLRVIDFN[+1710.598]C[+57.021]TTSSVSSALANTK.D	HexNAc(3)Hex(5)NeuAc(1)	C[+57], N[+1711]	1204.52	4	4815.07	4815.07	0	0.8	94	Specific	335.98	129.58	64.27	7.23	311	>sp|HRG_rs1042464_493_N>I_0.480080	3	20220407_f1_um4_zou00006_sa_y1_shcd.ScanId;v=1;d1=8386.8386.4	controllerType=0 controllerNumber=1 scan=8386	32.8895	HEK293-rHRG-PI	shcd
1	R.IADAHLDRVEN[+2862.021]TTVYYLVLDVQESDC[+57.021]SVLSR.K	HexNAc(5)Hex(6)dHex(2)NeuAc(2)	C[+57], N[+2862]	1611.7	4	6443.79	6442.78	1	0.9	35	Specific	355.12	225.33	1.73	7.23	479	>sp|HRG_rs1042464_493_N>I_0.480080	3	20220407_f1_um4_zou00006_sa_y1_hcd.ScanId;v=1;d1=15353.15353.4	controllerType=0 controllerNumber=1 scan=15353	48.0572	HEK293-rHRG-PI	hcd
1	R.HSHESQDLRVIDFN[+1913.677]C[+57.021]TTSSVSSALANTKDSPVLIDFFEDTER.Y	HexNAc(4)Hex(5)NeuAc(1)	C[+57], N[+1914]	1336.99	5	6680.93	6681.92	-1	1.6	94	Specific	350.43	251.3	251.3	7.26	479	>sp|HRG_rs1042464_493_N>I_0.480080	3	20220407_f1_um4_zou00006_sa_y1_hcd.ScanId;v=1;d1=14863.14863.5	controllerType=0 controllerNumber=1 scan=14863	46.822	HEK293-rHRG-PI	hcd
1	R.IADAHLDRVEN[+1458.442]TTVYYLVLDVQESDC[+57.021]SVLSR.K	HexNAc(2)Hex(6)Phospho(1)	C[+57], N[+1458]	1260.31	4	5038.21	5039.2	-1	2.6	35	Specific	257.34	209.99	63.15	7.28	479	>sp|HRG_rs1042464_493_N>I_0.480080	3	20220407_f1_um4_zou00006_sa_y1_hcd.ScanId;v=1;d1=15208.15208.4	controllerType=0 controllerNumber=1 scan=15208	47.6816	HEK293-rHRG-PI	hcd
1	R.VIDFN[+1540.529]C[+57.021]TTSSVSSALANTKDSPVLIDFFEDTERYRK.Q	HexNAc(2)Hex(7)	C[+57], N[+1541]	1134.11	5	5666.54	5666.54	0	1	103	Specific	500.93	300.8	300.8	7.29	479	>sp|HRG_rs1042464_493_N>I_0.480080	3	20220407_f1_um4_zou00006_sa_y1_hcd.ScanId;v=1;d1=14737.14737.5	controllerType=0 controllerNumber=1 scan=14737	46.4941	HEK293-rHRG-PI	hcd
1	R.HSHESQDLRVIDFN[+1825.661]C[+57.021]TTSSVSSALANTK.D	HexNAc(5)Hex(5)	C[+57], N[+1826]	986.833	5	4930.14	4930.13	0	1.3	94	Specific	377.27	240.38	240.38	7.31	311	>sp|HRG_rs1042464_493_N>I_0.480080	3	20220407_f1_um4_zou00006_sa_y1_shcd.ScanId;v=1;d1=7825.7825.5	controllerType=0 controllerNumber=1 scan=7825	31.1918	HEK293-rHRG-PI	shcd
1	R.IADAHLDRVEN[+2205.793]TTVYYLVLDVQESDC[+57.021]SVLSR.K	HexNAc(4)Hex(5)dHex(2)NeuAc(1)	C[+57], N[+2206]	1447.15	4	5785.56	5786.55	-1	1.9	35	Specific	480.76	166.03	70.35	7.33	311	>sp|HRG_rs1042464_493_N>I_0.480080	3	20220407_f1_um4_zou00006_sa_y1_shcd.ScanId;v=1;d1=12837.12837.4	controllerType=0 controllerNumber=1 scan=12837	46.5266	HEK293-rHRG-PI	shcd
1	R.IADAHLDRVEN[+2205.793]TTVYYLVLDVQESDC[+57.021]SVLSR.K	HexNAc(4)Hex(5)dHex(2)NeuAc(1)	C[+57], N[+2206]	1447.39	4	5786.55	5786.55	0	0.5	35	Specific	486.01	200.6	42.74	7.33	311	>sp|HRG_rs1042464_493_N>I_0.480080	3	20220407_f1_um4_zou00006_sa_y1_shcd.ScanId;v=1;d1=12850.12850.4	controllerType=0 controllerNumber=1 scan=12850	46.5747	HEK293-rHRG-PI	shcd
1	R.VIDFN[+1768.640]C[+57.021]TTSSVSSALANTKDSPVLIDFFEDTER.Y	HexNAc(4)Hex(5)dHex(1)	C[+57], N[+1769]	1362.6	4	5447.39	5447.39	0	0.7	103	Specific	592.85	274.49	274.49	7.34	479	>sp|HRG_rs1042464_493_N>I_0.480080	3	20220407_f1_um4_zou00006_sa_y1_hcd.ScanId;v=1;d1=15953.15953.4	controllerType=0 controllerNumber=1 scan=15953	49.6326	HEK293-rHRG-PI	hcd
1	R.IADAHLDRVEN[+2350.830]TTVYYLVLDVQESDC[+57.021]SVLSR.K	HexNAc(4)Hex(5)dHex(1)NeuAc(2)	C[+57], N[+2351]	1483.65	4	5931.59	5931.59	0	0.5	35	Specific	366.05	208.7	43.04	7.35	311	>sp|HRG_rs1042464_493_N>I_0.480080	3	20220407_f1_um4_zou00006_sa_y1_shcd.ScanId;v=1;d1=13385.13385.4	controllerType=0 controllerNumber=1 scan=13385	48.278	HEK293-rHRG-PI	shcd
1	R.IADAHLDRVEN[+1955.724]TTVYYLVLDVQESDC[+57.021]SVLSR.K	HexNAc(5)Hex(4)dHex(2)	C[+57], N[+1956]	1384.88	4	5536.5	5536.48	0	3	35	Specific	470.97	219.24	120.19	7.35	479	>sp|HRG_rs1042464_493_N>I_0.480080	3	20220407_f1_um4_zou00006_sa_y1_hcd.ScanId;v=1;d1=14130.14130.4	controllerType=0 controllerNumber=1 scan=14130	44.8795	HEK293-rHRG-PI	hcd
1	R.HSHESQDLRVIDFN[+1913.677]C[+57.021]TTSSVSSALANTKDSPVLIDFFEDTER.Y	HexNAc(4)Hex(5)NeuAc(1)	C[+57], N[+1914]	1114.33	6	6680.92	6681.92	-1	0.8	94	Specific	395.37	289.44	289.44	7.36	479	>sp|HRG_rs1042464_493_N>I_0.480080	3	20220407_f1_um4_zou00006_sa_y1_hcd.ScanId;v=1;d1=14853.14853.3	controllerType=0 controllerNumber=1 scan=14853	46.7964	HEK293-rHRG-PI	hcd
1	R.IADAHLDRVEN[+2425.887]TTVYYLVLDVQESDC[+57.021]SVLSR.K	HexNAc(5)Hex(6)dHex(3)	C[+57], N[+2426]	1502.42	4	6006.65	6006.65	0	0.5	35	Specific	337.82	251.76	95.15	7.37	479	>sp|HRG_rs1042464_493_N>I_0.480080	3	20220407_f1_um4_zou00006_sa_y1_hcd.ScanId;v=1;d1=14009.14009.4	controllerType=0 controllerNumber=1 scan=14009	44.5829	HEK293-rHRG-PI	hcd
1	R.VIDFN[+1809.666]C[+57.021]TTSSVSSALANTK.D	HexNAc(5)Hex(4)dHex(1)	C[+57], N[+1810]	956.915	4	3824.64	3824.64	0	-0.9	103	Specific	404.82	363.43	363.43	7.37	311	>sp|HRG_rs1042464_493_N>I_0.480080	3	20220407_f1_um4_zou00006_sa_y1_shcd.ScanId;v=1;d1=8553.8553.4	controllerType=0 controllerNumber=1 scan=8553	33.3797	HEK293-rHRG-PI	shcd
1	R.HSHESQDLRVIDFN[+1606.587]C[+57.021]TTSSVSSALANTK.D	HexNAc(4)Hex(4)dHex(1)	C[+57], N[+1607]	943.018	5	4711.06	4711.06	0	1	94	Specific	382.53	306.55	306.55	7.39	479	>sp|HRG_rs1042464_493_N>I_0.480080	3	20220407_f1_um4_zou00006_sa_y1_hcd.ScanId;v=1;d1=8785.8785.5	controllerType=0 controllerNumber=1 scan=8785	31.2064	HEK293-rHRG-PI	hcd
1	R.VIDFN[+1809.666]C[+57.021]TTSSVSSALANTK.D	HexNAc(5)Hex(4)dHex(1)	C[+57], N[+1810]	956.916	4	3824.64	3824.64	0	0.1	103	Specific	455.18	336.42	336.42	7.41	479	>sp|HRG_rs1042464_493_N>I_0.480080	3	20220407_f1_um4_zou00006_sa_y1_hcd.ScanId;v=1;d1=9617.9617.4	controllerType=0 controllerNumber=1 scan=9617	33.3421	HEK293-rHRG-PI	hcd
1	R.IADAHLDRVEN[+1458.442]TTVYYLVLDVQESDC[+57.021]SVLSR.K	HexNAc(2)Hex(6)Phospho(1)	C[+57], N[+1458]	1260.31	4	5038.2	5039.2	-1	1	35	Specific	335.45	306.98	35.28	7.42	311	>sp|HRG_rs1042464_493_N>I_0.480080	3	20220407_f1_um4_zou00006_sa_y1_shcd.ScanId;v=1;d1=13168.13168.4	controllerType=0 controllerNumber=1 scan=13168	47.5862	HEK293-rHRG-PI	shcd
1	R.IADAHLDRVEN[+1444.534]TTVYYLVLDVQESDC[+57.021]SVLSR.K	HexNAc(4)Hex(3)dHex(1)	C[+57], N[+1445]	1257.08	4	5025.3	5025.29	0	1.7	35	Specific	429.37	203.25	203.25	7.42	479	>sp|HRG_rs1042464_493_N>I_0.480080	3	20220407_f1_um4_zou00006_sa_y1_hcd.ScanId;v=1;d1=14264.14264.4	controllerType=0 controllerNumber=1 scan=14264	45.2089	HEK293-rHRG-PI	hcd
1	R.HSHESQDLRVIDFN[+1872.651]C[+57.021]TTSSVSSALANTK.D	HexNAc(3)Hex(6)NeuAc(1)	C[+57], N[+1873]	996.231	5	4977.13	4977.12	0	1.2	94	Specific	369.13	270.65	53.29	7.43	479	>sp|HRG_rs1042464_493_N>I_0.480080	3	20220407_f1_um4_zou00006_sa_y1_hcd.ScanId;v=1;d1=9373.9373.5	controllerType=0 controllerNumber=1 scan=9373	32.7181	HEK293-rHRG-PI	hcd
1	R.IADAHLDRVEN[+1971.719]TTVYYLVLDVQESDC[+57.021]SVLSR.K	HexNAc(5)Hex(5)dHex(1)	C[+57], N[+1972]	1388.88	4	5552.49	5552.48	0	2.3	35	Specific	495.45	205.17	205.17	7.43	479	>sp|HRG_rs1042464_493_N>I_0.480080	3	20220407_f1_um4_zou00006_sa_y1_hcd.ScanId;v=1;d1=14114.14114.4	controllerType=0 controllerNumber=1 scan=14114	44.8398	HEK293-rHRG-PI	hcd
1	R.HSHESQDLRVIDFN[+1710.598]C[+57.021]TTSSVSSALANTK.D	HexNAc(3)Hex(5)NeuAc(1)	C[+57], N[+1711]	1204.52	4	4815.07	4815.07	0	0.8	94	Specific	385.79	219.11	101.21	7.44	311	>sp|HRG_rs1042464_493_N>I_0.480080	3	20220407_f1_um4_zou00006_sa_y1_shcd.ScanId;v=1;d1=8388.8388.4	controllerType=0 controllerNumber=1 scan=8388	32.8957	HEK293-rHRG-PI	shcd
1	R.HSHESQDLRVIDFN[+1727.613]C[+57.021]TTSSVSSALANTK.D	HexNAc(3)Hex(6)dHex(1)	C[+57], N[+1728]	967.224	5	4832.09	4832.08	0	2.1	94	Specific	419.03	232.78	232.78	7.45	311	>sp|HRG_rs1042464_493_N>I_0.480080	3	20220407_f1_um4_zou00006_sa_y1_shcd.ScanId;v=1;d1=7789.7789.5	controllerType=0 controllerNumber=1 scan=7789	31.0817	HEK293-rHRG-PI	shcd
1	R.IADAHLDRVEN[+2246.819]TTVYYLVLDVQESDC[+57.021]SVLSR.K	HexNAc(5)Hex(4)dHex(2)NeuAc(1)	C[+57], N[+2247]	1457.65	4	5827.57	5827.58	0	-0.8	35	Specific	405.83	186.04	37.75	7.48	311	>sp|HRG_rs1042464_493_N>I_0.480080	3	20220407_f1_um4_zou00006_sa_y1_shcd.ScanId;v=1;d1=12892.12892.4	controllerType=0 controllerNumber=1 scan=12892	46.7162	HEK293-rHRG-PI	shcd
1	R.VIDFN[+1727.613]C[+57.021]TTSSVSSALANTKDSPVLIDFFEDTERYRK.Q	HexNAc(3)Hex(6)dHex(1)	C[+57], N[+1728]	1171.53	5	5853.62	5853.62	0	0.5	103	Specific	472.16	359.93	359.93	7.48	479	>sp|HRG_rs1042464_493_N>I_0.480080	3	20220407_f1_um4_zou00006_sa_y1_hcd.ScanId;v=1;d1=14727.14727.5	controllerType=0 controllerNumber=1 scan=14727	46.4673	HEK293-rHRG-PI	hcd
1	R.IADAHLDRVEN[+2060.755]TTVYYLVLDVQESDC[+57.021]SVLSR.K	HexNAc(4)Hex(5)dHex(3)	C[+57], N[+2061]	1129.11	5	5641.52	5641.51	0	1.4	35	Specific	358.01	208.6	97.55	7.49	311	>sp|HRG_rs1042464_493_N>I_0.480080	3	20220407_f1_um4_zou00006_sa_y1_shcd.ScanId;v=1;d1=12318.12318.5	controllerType=0 controllerNumber=1 scan=12318	44.794	HEK293-rHRG-PI	shcd
1	R.VIDFN[+1913.677]C[+57.021]TTSSVSSALANTK.D	HexNAc(4)Hex(5)NeuAc(1)	C[+57], N[+1914]	982.919	4	3928.66	3928.65	0	1.1	103	Specific	437.66	205.28	205.28	7.49	311	>sp|HRG_rs1042464_493_N>I_0.480080	3	20220407_f1_um4_zou00006_sa_y1_shcd.ScanId;v=1;d1=9145.9145.4	controllerType=0 controllerNumber=1 scan=9145	35.1488	HEK293-rHRG-PI	shcd
1	R.IADAHLDRVEN[+2059.735]TTVYYLVLDVQESDC[+57.021]SVLSR.K	HexNAc(4)Hex(5)dHex(1)NeuAc(1)	C[+57], N[+2060]	1410.88	4	5640.49	5640.49	0	-0.4	35	Specific	487.2	185.2	55.4	7.49	311	>sp|HRG_rs1042464_493_N>I_0.480080	3	20220407_f1_um4_zou00006_sa_y1_shcd.ScanId;v=1;d1=12866.12866.4	controllerType=0 controllerNumber=1 scan=12866	46.6302	HEK293-rHRG-PI	shcd
1	R.VIDFN[+1622.582]C[+57.021]TTSSVSSALANTK.D	HexNAc(4)Hex(5)	C[+57], N[+1623]	910.146	4	3637.56	3637.56	0	1.7	103	Specific	481.01	355.84	355.84	7.5	479	>sp|HRG_rs1042464_493_N>I_0.480080	3	20220407_f1_um4_zou00006_sa_y1_hcd.ScanId;v=1;d1=9772.9772.2	controllerType=0 controllerNumber=1 scan=9772	33.7227	HEK293-rHRG-PI	hcd
1	R.IADAHLDRVEN[+2246.819]TTVYYLVLDVQESDC[+57.021]SVLSR.K	HexNAc(5)Hex(4)dHex(2)NeuAc(1)	C[+57], N[+2247]	1457.9	4	5828.59	5827.58	1	1.1	35	Specific	515.41	233.11	46.53	7.51	479	>sp|HRG_rs1042464_493_N>I_0.480080	3	20220407_f1_um4_zou00006_sa_y1_hcd.ScanId;v=1;d1=14741.14741.4	controllerType=0 controllerNumber=1 scan=14741	46.5047	HEK293-rHRG-PI	hcd
1	R.IADAHLDRVEN[+2262.814]TTVYYLVLDVQESDC[+57.021]SVLSR.K	HexNAc(5)Hex(5)dHex(1)NeuAc(1)	C[+57], N[+2263]	1461.65	4	5843.58	5843.57	0	0.4	35	Specific	518.83	214.82	54.55	7.51	479	>sp|HRG_rs1042464_493_N>I_0.480080	3	20220407_f1_um4_zou00006_sa_y1_hcd.ScanId;v=1;d1=14773.14773.4	controllerType=0 controllerNumber=1 scan=14773	46.591	HEK293-rHRG-PI	hcd
1	R.IADAHLDRVEN[+2350.830]TTVYYLVLDVQESDC[+57.021]SVLSR.K	HexNAc(4)Hex(5)dHex(1)NeuAc(2)	C[+57], N[+2351]	1186.92	5	5930.59	5931.59	-1	0.9	35	Specific	292.13	292.13	292.13	7.52	311	>sp|HRG_rs1042464_493_N>I_0.480080	3	20220407_f1_um4_zou00006_sa_y1_shcd.ScanId;v=1;d1=13432.13432.5	controllerType=0 controllerNumber=1 scan=13432	48.4299	HEK293-rHRG-PI	shcd
1	R.IADAHLDRVEN[+2862.021]TTVYYLVLDVQESDC[+57.021]SVLSR.K	HexNAc(5)Hex(6)dHex(2)NeuAc(2)	C[+57], N[+2862]	1289.56	5	6443.79	6442.78	1	1.2	35	Specific	307.84	307.84	0.34	7.52	311	>sp|HRG_rs1042464_493_N>I_0.480080	3	20220407_f1_um4_zou00006_sa_y1_shcd.ScanId;v=1;d1=13348.13348.5	controllerType=0 controllerNumber=1 scan=13348	48.1643	HEK293-rHRG-PI	shcd
1	R.IADAHLDRVEN[+2060.755]TTVYYLVLDVQESDC[+57.021]SVLSR.K	HexNAc(4)Hex(5)dHex(3)	C[+57], N[+2061]	1411.13	4	5641.51	5641.51	0	-0.7	35	Specific	440.19	185.29	93.33	7.52	311	>sp|HRG_rs1042464_493_N>I_0.480080	3	20220407_f1_um4_zou00006_sa_y1_shcd.ScanId;v=1;d1=12306.12306.4	controllerType=0 controllerNumber=1 scan=12306	44.757	HEK293-rHRG-PI	shcd
1	R.HSHESQDLRVIDFN[+1727.613]C[+57.021]TTSSVSSALANTK.D	HexNAc(3)Hex(6)dHex(1)	C[+57], N[+1728]	967.225	5	4832.1	4832.08	0	2.6	94	Specific	356.43	334.68	334.68	7.53	479	>sp|HRG_rs1042464_493_N>I_0.480080	3	20220407_f1_um4_zou00006_sa_y1_hcd.ScanId;v=1;d1=8708.8708.5	controllerType=0 controllerNumber=1 scan=8708	31.0188	HEK293-rHRG-PI	hcd
1	R.HSHESQDLRVIDFN[+1768.640]C[+57.021]TTSSVSSALANTK.D	HexNAc(4)Hex(5)dHex(1)	C[+57], N[+1769]	975.429	5	4873.11	4873.11	0	1.1	94	Specific	328.76	223.03	223.03	7.57	311	>sp|HRG_rs1042464_493_N>I_0.480080	3	20220407_f1_um4_zou00006_sa_y1_shcd.ScanId;v=1;d1=7769.7769.5	controllerType=0 controllerNumber=1 scan=7769	31.024	HEK293-rHRG-PI	shcd
1	R.VIDFN[+1378.476]C[+57.021]TTSSVSSALANTKDSPVLIDFFEDTERYRK.Q	HexNAc(2)Hex(6)	C[+57], N[+1378]	1101.7	5	5504.49	5504.48	0	1.3	103	Specific	481.95	320.37	320.37	7.57	479	>sp|HRG_rs1042464_493_N>I_0.480080	3	20220407_f1_um4_zou00006_sa_y1_hcd.ScanId;v=1;d1=14746.14746.5	controllerType=0 controllerNumber=1 scan=14746	46.5197	HEK293-rHRG-PI	hcd
1	R.VIDFN[+1216.423]C[+57.021]TTSSVSSALANTKDSPVLIDFFEDTERYRK.Q	HexNAc(2)Hex(5)	C[+57], N[+1216]	1069.29	5	5342.43	5342.43	0	0.8	103	Specific	504.16	330.56	330.56	7.57	479	>sp|HRG_rs1042464_493_N>I_0.480080	3	20220407_f1_um4_zou00006_sa_y1_hcd.ScanId;v=1;d1=14776.14776.5	controllerType=0 controllerNumber=1 scan=14776	46.5991	HEK293-rHRG-PI	hcd
1	R.VIDFN[+1663.608]C[+57.021]TTSSVSSALANTKDSPVLIDFFEDTER.Y	HexNAc(5)Hex(4)	C[+57], N[+1664]	1336.35	4	5342.36	5342.36	0	1.3	103	Specific	565.99	336.56	336.56	7.58	479	>sp|HRG_rs1042464_493_N>I_0.480080	3	20220407_f1_um4_zou00006_sa_y1_hcd.ScanId;v=1;d1=16006.16006.4	controllerType=0 controllerNumber=1 scan=16006	49.7634	HEK293-rHRG-PI	hcd
1	R.IADAHLDRVEN[+1549.565]TTVYYLVLDVQESDC[+57.021]SVLSR.K	HexNAc(3)Hex(4)dHex(2)	C[+57], N[+1550]	1283.09	4	5129.33	5130.32	-1	1.5	35	Specific	341.38	309.44	20.61	7.59	479	>sp|HRG_rs1042464_493_N>I_0.480080	3	20220407_f1_um4_zou00006_sa_y1_hcd.ScanId;v=1;d1=14265.14265.4	controllerType=0 controllerNumber=1 scan=14265	45.2112	HEK293-rHRG-PI	hcd
1	R.IADAHLDRVEN[+1458.442]TTVYYLVLDVQESDC[+57.021]SVLSR.K	HexNAc(2)Hex(6)Phospho(1)	C[+57], N[+1458]	1680.41	3	5039.21	5039.2	0	0.9	35	Specific	364.75	325.84	192.9	7.59	479	>sp|HRG_rs1042464_493_N>I_0.480080	3	20220407_f1_um4_zou00006_sa_y1_hcd.ScanId;v=1;d1=15130.15130.3	controllerType=0 controllerNumber=1 scan=15130	47.4806	HEK293-rHRG-PI	hcd
1	R.VIDFN[+1216.423]C[+57.021]TTSSVSSALANTKDSPVLIDFFEDTER.Y	HexNAc(2)Hex(5)	C[+57], N[+1216]	979.841	5	4895.18	4895.17	0	1.2	103	Specific	372.88	372.88	372.88	7.59	479	>sp|HRG_rs1042464_493_N>I_0.480080	3	20220407_f1_um4_zou00006_sa_y1_hcd.ScanId;v=1;d1=16091.16091.5	controllerType=0 controllerNumber=1 scan=16091	49.9738	HEK293-rHRG-PI	hcd
1	R.VIDFN[+1663.608]C[+57.021]TTSSVSSALANTK.D	HexNAc(5)Hex(4)	C[+57], N[+1664]	1226.87	3	3678.58	3678.58	0	0	103	Specific	416.67	374.7	374.7	7.59	479	>sp|HRG_rs1042464_493_N>I_0.480080	3	20220407_f1_um4_zou00006_sa_y1_hcd.ScanId;v=1;d1=9722.9722.3	controllerType=0 controllerNumber=1 scan=9722	33.599	HEK293-rHRG-PI	hcd
1	R.HSHESQDLRVIDFN[+1710.598]C[+57.021]TTSSVSSALANTK.D	HexNAc(3)Hex(5)NeuAc(1)	C[+57], N[+1711]	963.82	5	4815.07	4815.07	0	0.5	94	Specific	484.13	317.73	39.81	7.6	479	>sp|HRG_rs1042464_493_N>I_0.480080	3	20220407_f1_um4_zou00006_sa_y1_hcd.ScanId;v=1;d1=9412.9412.5	controllerType=0 controllerNumber=1 scan=9412	32.8309	HEK293-rHRG-PI	hcd
1	R.VIDFN[+1606.587]C[+57.021]TTSSVSSALANTK.D	HexNAc(4)Hex(4)dHex(1)	C[+57], N[+1607]	906.147	4	3621.57	3621.56	0	1.7	103	Specific	559.39	355.52	355.52	7.62	479	>sp|HRG_rs1042464_493_N>I_0.480080	3	20220407_f1_um4_zou00006_sa_y1_hcd.ScanId;v=1;d1=9708.9708.4	controllerType=0 controllerNumber=1 scan=9708	33.5666	HEK293-rHRG-PI	hcd
1	R.HSHESQDLRVIDFN[+1913.677]C[+57.021]TTSSVSSALANTK.D	HexNAc(4)Hex(5)NeuAc(1)	C[+57], N[+1914]	1004.44	5	5018.15	5018.15	0	0.4	94	Specific	421.83	293.03	81.36	7.64	311	>sp|HRG_rs1042464_493_N>I_0.480080	3	20220407_f1_um4_zou00006_sa_y1_shcd.ScanId;v=1;d1=8330.8330.5	controllerType=0 controllerNumber=1 scan=8330	32.6971	HEK293-rHRG-PI	shcd
1	R.HSHESQDLRVIDFN[+1606.587]C[+57.021]TTSSVSSALANTK.D	HexNAc(4)Hex(4)dHex(1)	C[+57], N[+1607]	943.017	5	4711.06	4711.06	0	0.2	94	Specific	456.59	268.62	268.62	7.64	311	>sp|HRG_rs1042464_493_N>I_0.480080	3	20220407_f1_um4_zou00006_sa_y1_shcd.ScanId;v=1;d1=7824.7824.5	controllerType=0 controllerNumber=1 scan=7824	31.1883	HEK293-rHRG-PI	shcd
1	R.IADAHLDRVEN[+2246.819]TTVYYLVLDVQESDC[+57.021]SVLSR.K	HexNAc(5)Hex(4)dHex(2)NeuAc(1)	C[+57], N[+2247]	1457.65	4	5827.58	5827.58	0	0.6	35	Specific	497.65	256.26	20.24	7.64	479	>sp|HRG_rs1042464_493_N>I_0.480080	3	20220407_f1_um4_zou00006_sa_y1_hcd.ScanId;v=1;d1=14772.14772.4	controllerType=0 controllerNumber=1 scan=14772	46.5888	HEK293-rHRG-PI	hcd
1	R.IADAHLDRVEN[+2246.819]TTVYYLVLDVQESDC[+57.021]SVLSR.K	HexNAc(5)Hex(4)dHex(2)NeuAc(1)	C[+57], N[+2247]	1457.65	4	5827.58	5827.58	0	0.5	35	Specific	517.83	279.59	20.11	7.64	479	>sp|HRG_rs1042464_493_N>I_0.480080	3	20220407_f1_um4_zou00006_sa_y1_hcd.ScanId;v=1;d1=14749.14749.4	controllerType=0 controllerNumber=1 scan=14749	46.528	HEK293-rHRG-PI	hcd
1	R.VIDFN[+1971.719]C[+57.021]TTSSVSSALANTK.D	HexNAc(5)Hex(5)dHex(1)	C[+57], N[+1972]	997.43	4	3986.7	3986.69	0	1.4	103	Specific	435.05	296.43	296.43	7.68	311	>sp|HRG_rs1042464_493_N>I_0.480080	3	20220407_f1_um4_zou00006_sa_y1_shcd.ScanId;v=1;d1=8554.8554.4	controllerType=0 controllerNumber=1 scan=8554	33.3831	HEK293-rHRG-PI	shcd
1	R.VIDFN[+1768.640]C[+57.021]TTSSVSSALANTK.D	HexNAc(4)Hex(5)dHex(1)	C[+57], N[+1769]	946.659	4	3783.61	3783.61	0	0.1	103	Specific	460.95	254.52	254.52	7.68	311	>sp|HRG_rs1042464_493_N>I_0.480080	3	20220407_f1_um4_zou00006_sa_y1_shcd.ScanId;v=1;d1=8563.8563.4	controllerType=0 controllerNumber=1 scan=8563	33.4091	HEK293-rHRG-PI	shcd
1	R.IADAHLDRVEN[+2059.735]TTVYYLVLDVQESDC[+57.021]SVLSR.K	HexNAc(4)Hex(5)dHex(1)NeuAc(1)	C[+57], N[+2060]	1410.88	4	5640.51	5640.49	0	2.7	35	Specific	533.03	242.68	40.4	7.68	479	>sp|HRG_rs1042464_493_N>I_0.480080	3	20220407_f1_um4_zou00006_sa_y1_hcd.ScanId;v=1;d1=14798.14798.4	controllerType=0 controllerNumber=1 scan=14798	46.6565	HEK293-rHRG-PI	hcd
1	R.IADAHLDRVEN[+2100.761]TTVYYLVLDVQESDC[+57.021]SVLSR.K	HexNAc(5)Hex(4)dHex(1)NeuAc(1)	C[+57], N[+2101]	1421.14	4	5681.52	5681.52	0	0	35	Specific	445.12	156.5	53.03	7.69	311	>sp|HRG_rs1042464_493_N>I_0.480080	3	20220407_f1_um4_zou00006_sa_y1_shcd.ScanId;v=1;d1=12880.12880.4	controllerType=0 controllerNumber=1 scan=12880	46.6796	HEK293-rHRG-PI	shcd
1	R.IADAHLDRVEN[+2392.877]TTVYYLVLDVQESDC[+57.021]SVLSR.K	HexNAc(5)Hex(4)dHex(3)NeuAc(1)	C[+57], N[+2393]	1493.91	4	5972.63	5973.64	-1	-1.1	35	Specific	560.03	216.15	1.23	7.71	479	>sp|HRG_rs1042464_493_N>I_0.480080	3	20220407_f1_um4_zou00006_sa_y1_hcd.ScanId;v=1;d1=15505.15505.4	controllerType=0 controllerNumber=1 scan=15505	48.431	HEK293-rHRG-PI	hcd
1	R.IADAHLDRVEN[+1590.592]TTVYYLVLDVQESDC[+57.021]SVLSR.K	HexNAc(4)Hex(3)dHex(2)	C[+57], N[+1591]	1293.6	4	5171.36	5171.35	0	1.7	35	Specific	477.72	327.49	128.06	7.79	479	>sp|HRG_rs1042464_493_N>I_0.480080	3	20220407_f1_um4_zou00006_sa_y1_hcd.ScanId;v=1;d1=14266.14266.4	controllerType=0 controllerNumber=1 scan=14266	45.2135	HEK293-rHRG-PI	hcd
1	R.HSHESQDLRVIDFN[+1378.476]C[+57.021]TTSSVSSALANTK.D	HexNAc(2)Hex(6)	C[+57], N[+1378]	1121.49	4	4482.95	4482.95	0	0.6	94	Specific	480.35	354.36	347.71	7.8	479	>sp|HRG_rs1042464_493_N>I_0.480080	3	20220407_f1_um4_zou00006_sa_y1_hcd.ScanId;v=1;d1=8774.8774.4	controllerType=0 controllerNumber=1 scan=8774	31.1797	HEK293-rHRG-PI	hcd
1	R.VIDFN[+1971.719]C[+57.021]TTSSVSSALANTK.D	HexNAc(5)Hex(5)dHex(1)	C[+57], N[+1972]	997.43	4	3986.7	3986.69	0	1.4	103	Specific	382.18	335	335	7.86	311	>sp|HRG_rs1042464_493_N>I_0.480080	3	20220407_f1_um4_zou00006_sa_y1_shcd.ScanId;v=1;d1=8551.8551.4	controllerType=0 controllerNumber=1 scan=8551	33.3735	HEK293-rHRG-PI	shcd
1	R.IADAHLDRVEN[+2553.910]TTVYYLVLDVQESDC[+57.021]SVLSR.K	HexNAc(5)Hex(5)dHex(1)NeuAc(2)	C[+57], N[+2554]	1534.42	4	6134.68	6134.67	0	1.4	35	Specific	318.03	164.58	0.81	7.87	311	>sp|HRG_rs1042464_493_N>I_0.480080	3	20220407_f1_um4_zou00006_sa_y1_shcd.ScanId;v=1;d1=13452.13452.4	controllerType=0 controllerNumber=1 scan=13452	48.5002	HEK293-rHRG-PI	shcd
1	R.VIDFN[+1809.666]C[+57.021]TTSSVSSALANTK.D	HexNAc(5)Hex(4)dHex(1)	C[+57], N[+1810]	956.915	4	3824.64	3824.64	0	-0.9	103	Specific	445.8	394.38	394.38	8.01	311	>sp|HRG_rs1042464_493_N>I_0.480080	3	20220407_f1_um4_zou00006_sa_y1_shcd.ScanId;v=1;d1=8550.8550.4	controllerType=0 controllerNumber=1 scan=8550	33.3712	HEK293-rHRG-PI	shcd
1	R.HSHESQDLRVIDFN[+1378.476]C[+57.021]TTSSVSSALANTK.D	HexNAc(2)Hex(6)	C[+57], N[+1378]	897.395	5	4482.95	4482.95	0	0.3	94	Specific	498.57	359.9	359.9	8.02	311	>sp|HRG_rs1042464_493_N>I_0.480080	3	20220407_f1_um4_zou00006_sa_y1_shcd.ScanId;v=1;d1=7807.7807.5	controllerType=0 controllerNumber=1 scan=7807	31.1364	HEK293-rHRG-PI	shcd
1	R.VIDFN[+1768.640]C[+57.021]TTSSVSSALANTK.D	HexNAc(4)Hex(5)dHex(1)	C[+57], N[+1769]	1261.88	3	3783.62	3783.61	0	2.3	103	Specific	569.99	342.45	342.45	8.05	479	>sp|HRG_rs1042464_493_N>I_0.480080	3	20220407_f1_um4_zou00006_sa_y1_hcd.ScanId;v=1;d1=9582.9582.3	controllerType=0 controllerNumber=1 scan=9582	33.2556	HEK293-rHRG-PI	hcd
1	R.VIDFN[+1825.661]C[+57.021]TTSSVSSALANTKDSPVLIDFFEDTER.Y	HexNAc(5)Hex(5)	C[+57], N[+1826]	1377.12	4	5505.45	5504.41	1	7	103	Specific	623.45	389.01	389.01	8.06	479	>sp|HRG_rs1042464_493_N>I_0.480080	3	20220407_f1_um4_zou00006_sa_y1_hcd.ScanId;v=1;d1=15932.15932.4	controllerType=0 controllerNumber=1 scan=15932	49.5812	HEK293-rHRG-PI	hcd
1	R.VIDFN[+1913.677]C[+57.021]TTSSVSSALANTKDSPVLIDFFEDTER.Y	HexNAc(4)Hex(5)NeuAc(1)	C[+57], N[+1914]	1398.61	4	5591.43	5592.43	-1	1.3	103	Specific	501.34	391.54	391.54	8.07	479	>sp|HRG_rs1042464_493_N>I_0.480080	3	20220407_f1_um4_zou00006_sa_y1_hcd.ScanId;v=1;d1=16601.16601.4	controllerType=0 controllerNumber=1 scan=16601	51.3873	HEK293-rHRG-PI	hcd
1	R.IADAHLDRVEN[+2350.830]TTVYYLVLDVQESDC[+57.021]SVLSR.K	HexNAc(4)Hex(5)dHex(1)NeuAc(2)	C[+57], N[+2351]	1483.65	4	5931.59	5931.59	0	0.5	35	Specific	364.35	183.52	6.4	8.1	311	>sp|HRG_rs1042464_493_N>I_0.480080	3	20220407_f1_um4_zou00006_sa_y1_shcd.ScanId;v=1;d1=13382.13382.4	controllerType=0 controllerNumber=1 scan=13382	48.2697	HEK293-rHRG-PI	shcd
1	R.IADAHLDRVEN[+2100.761]TTVYYLVLDVQESDC[+57.021]SVLSR.K	HexNAc(5)Hex(4)dHex(1)NeuAc(1)	C[+57], N[+2101]	1420.89	4	5680.52	5681.52	-1	0.3	35	Specific	380.05	164.26	164.26	8.1	311	>sp|HRG_rs1042464_493_N>I_0.480080	3	20220407_f1_um4_zou00006_sa_y1_shcd.ScanId;v=1;d1=12870.12870.4	controllerType=0 controllerNumber=1 scan=12870	46.6476	HEK293-rHRG-PI	shcd
1	R.IADAHLDRVEN[+1458.442]TTVYYLVLDVQESDC[+57.021]SVLSR.K	HexNAc(2)Hex(6)Phospho(1)	C[+57], N[+1458]	1260.31	4	5038.2	5039.2	-1	1	35	Specific	260.57	260.57	79.71	8.11	311	>sp|HRG_rs1042464_493_N>I_0.480080	3	20220407_f1_um4_zou00006_sa_y1_shcd.ScanId;v=1;d1=13166.13166.4	controllerType=0 controllerNumber=1 scan=13166	47.5792	HEK293-rHRG-PI	shcd
1	R.IADAHLDRVEN[+1458.442]TTVYYLVLDVQESDC[+57.021]SVLSRK.Y	HexNAc(2)Hex(6)Phospho(1)	C[+57], N[+1458]	1034.27	5	5167.31	5167.3	0	1.9	35	Specific	373.51	373.51	338.1	8.11	479	>sp|HRG_rs1042464_493_N>I_0.480080	3	20220407_f1_um4_zou00006_sa_y1_hcd.ScanId;v=1;d1=14295.14295.5	controllerType=0 controllerNumber=1 scan=14295	45.2847	HEK293-rHRG-PI	hcd
1	R.VIDFN[+1710.598]C[+57.021]TTSSVSSALANTK.D	HexNAc(3)Hex(5)NeuAc(1)	C[+57], N[+1711]	1242.53	3	3725.58	3725.57	0	0.8	103	Specific	568.57	357.13	357.13	8.12	479	>sp|HRG_rs1042464_493_N>I_0.480080	3	20220407_f1_um4_zou00006_sa_y1_hcd.ScanId;v=1;d1=10391.10391.3	controllerType=0 controllerNumber=1 scan=10391	35.367	HEK293-rHRG-PI	hcd
1	R.HSHESQDLRVIDFN[+1710.598]C[+57.021]TTSSVSSALANTK.D	HexNAc(3)Hex(5)NeuAc(1)	C[+57], N[+1711]	963.618	5	4814.06	4815.07	-1	-0.7	94	Specific	488.72	320.67	320.67	8.14	311	>sp|HRG_rs1042464_493_N>I_0.480080	3	20220407_f1_um4_zou00006_sa_y1_shcd.ScanId;v=1;d1=8384.8384.5	controllerType=0 controllerNumber=1 scan=8384	32.8838	HEK293-rHRG-PI	shcd
1	R.HSHESQDLRVIDFN[+2116.756]C[+57.021]TTSSVSSALANTK.D	HexNAc(5)Hex(5)NeuAc(1)	C[+57], N[+2117]	1045.05	5	5221.23	5221.23	0	1.2	94	Specific	330.99	207.09	56.7	8.17	311	>sp|HRG_rs1042464_493_N>I_0.480080	3	20220407_f1_um4_zou00006_sa_y1_shcd.ScanId;v=1;d1=8335.8335.5	controllerType=0 controllerNumber=1 scan=8335	32.7161	HEK293-rHRG-PI	shcd
1	R.HSHESQDLRVIDFN[+1825.661]C[+57.021]TTSSVSSALANTK.D	HexNAc(5)Hex(5)	C[+57], N[+1826]	986.833	5	4930.14	4930.13	0	1.3	94	Specific	356.71	225.6	225.6	8.17	311	>sp|HRG_rs1042464_493_N>I_0.480080	3	20220407_f1_um4_zou00006_sa_y1_shcd.ScanId;v=1;d1=7822.7822.5	controllerType=0 controllerNumber=1 scan=7822	31.1818	HEK293-rHRG-PI	shcd
1	R.VIDFN[+1913.677]C[+57.021]TTSSVSSALANTK.D	HexNAc(4)Hex(5)NeuAc(1)	C[+57], N[+1914]	1310.22	3	3928.66	3928.65	0	2.2	103	Specific	411.68	398.17	398.17	8.19	479	>sp|HRG_rs1042464_493_N>I_0.480080	3	20220407_f1_um4_zou00006_sa_y1_hcd.ScanId;v=1;d1=10260.10260.3	controllerType=0 controllerNumber=1 scan=10260	34.9732	HEK293-rHRG-PI	hcd
1	R.IADAHLDRVEN[+1971.719]TTVYYLVLDVQESDC[+57.021]SVLSR.K	HexNAc(5)Hex(5)dHex(1)	C[+57], N[+1972]	1388.87	4	5552.48	5552.48	0	-0.1	35	Specific	411.86	166.07	166.07	8.24	311	>sp|HRG_rs1042464_493_N>I_0.480080	3	20220407_f1_um4_zou00006_sa_y1_shcd.ScanId;v=1;d1=12396.12396.4	controllerType=0 controllerNumber=1 scan=12396	45.0296	HEK293-rHRG-PI	shcd
1	R.VIDFN[+1378.476]C[+57.021]TTSSVSSALANTKDSPVLIDFFEDTERYRK.Q	HexNAc(2)Hex(6)	C[+57], N[+1378]	1377.13	4	5505.49	5504.48	1	0.7	103	Specific	471.82	471.82	311.29	8.25	479	>sp|HRG_rs1042464_493_N>I_0.480080	3	20220407_f1_um4_zou00006_sa_y1_hcd.ScanId;v=1;d1=14759.14759.4	controllerType=0 controllerNumber=1 scan=14759	46.5536	HEK293-rHRG-PI	hcd
1	R.VIDFN[+1378.476]C[+57.021]TTSSVSSALANTKDSPVLIDFFEDTERYRK.Q	HexNAc(2)Hex(6)	C[+57], N[+1378]	1376.88	4	5504.49	5504.48	0	1.5	103	Specific	479.37	479.37	274.63	8.25	479	>sp|HRG_rs1042464_493_N>I_0.480080	3	20220407_f1_um4_zou00006_sa_y1_hcd.ScanId;v=1;d1=14771.14771.4	controllerType=0 controllerNumber=1 scan=14771	46.5863	HEK293-rHRG-PI	hcd
1	R.IADAHLDRVEN[+2117.777]TTVYYLVLDVQESDC[+57.021]SVLSR.K	HexNAc(5)Hex(5)dHex(2)	C[+57], N[+2118]	1425.39	4	5698.54	5698.54	0	0.3	35	Specific	480.12	170.87	109.46	8.26	311	>sp|HRG_rs1042464_493_N>I_0.480080	3	20220407_f1_um4_zou00006_sa_y1_shcd.ScanId;v=1;d1=12326.12326.4	controllerType=0 controllerNumber=1 scan=12326	44.8169	HEK293-rHRG-PI	shcd
1	R.IADAHLDRVEN[+2101.782]TTVYYLVLDVQESDC[+57.021]SVLSR.K	HexNAc(5)Hex(4)dHex(3)	C[+57], N[+2102]	1421.39	4	5682.54	5682.54	0	0.3	35	Specific	444.63	185.9	97.55	8.29	311	>sp|HRG_rs1042464_493_N>I_0.480080	3	20220407_f1_um4_zou00006_sa_y1_shcd.ScanId;v=1;d1=12307.12307.4	controllerType=0 controllerNumber=1 scan=12307	44.7593	HEK293-rHRG-PI	shcd
1	R.IADAHLDRVEN[+2205.793]TTVYYLVLDVQESDC[+57.021]SVLSR.K	HexNAc(4)Hex(5)dHex(2)NeuAc(1)	C[+57], N[+2206]	1447.15	4	5785.56	5786.55	-1	1.9	35	Specific	473.5	176.93	39.24	8.29	311	>sp|HRG_rs1042464_493_N>I_0.480080	3	20220407_f1_um4_zou00006_sa_y1_shcd.ScanId;v=1;d1=12836.12836.4	controllerType=0 controllerNumber=1 scan=12836	46.519	HEK293-rHRG-PI	shcd
1	R.HSHESQDLRVIDFN[+1727.613]C[+57.021]TTSSVSSALANTK.D	HexNAc(3)Hex(6)dHex(1)	C[+57], N[+1728]	967.224	5	4832.09	4832.08	0	2.1	94	Specific	329.76	259.83	259.83	8.31	311	>sp|HRG_rs1042464_493_N>I_0.480080	3	20220407_f1_um4_zou00006_sa_y1_shcd.ScanId;v=1;d1=7786.7786.5	controllerType=0 controllerNumber=1 scan=7786	31.0746	HEK293-rHRG-PI	shcd
1	R.HSHESQDLRVIDFN[+1606.587]C[+57.021]TTSSVSSALANTK.D	HexNAc(4)Hex(4)dHex(1)	C[+57], N[+1607]	943.019	5	4711.06	4711.06	0	1.7	94	Specific	341.59	244.74	244.74	8.31	311	>sp|HRG_rs1042464_493_N>I_0.480080	3	20220407_f1_um4_zou00006_sa_y1_shcd.ScanId;v=1;d1=7841.7841.5	controllerType=0 controllerNumber=1 scan=7841	31.2405	HEK293-rHRG-PI	shcd
1	R.HSHESQDLRVIDFN[+1872.651]C[+57.021]TTSSVSSALANTK.D	HexNAc(3)Hex(6)NeuAc(1)	C[+57], N[+1873]	996.031	5	4976.12	4977.12	-1	1.3	94	Specific	418.33	212.16	212.16	8.38	311	>sp|HRG_rs1042464_493_N>I_0.480080	3	20220407_f1_um4_zou00006_sa_y1_shcd.ScanId;v=1;d1=8365.8365.5	controllerType=0 controllerNumber=1 scan=8365	32.8214	HEK293-rHRG-PI	shcd
1	R.IADAHLDRVEN[+1971.719]TTVYYLVLDVQESDC[+57.021]SVLSR.K	HexNAc(5)Hex(5)dHex(1)	C[+57], N[+1972]	1388.88	4	5552.49	5552.48	0	2.3	35	Specific	509.58	219.36	219.36	8.4	311	>sp|HRG_rs1042464_493_N>I_0.480080	3	20220407_f1_um4_zou00006_sa_y1_shcd.ScanId;v=1;d1=12366.12366.4	controllerType=0 controllerNumber=1 scan=12366	44.9378	HEK293-rHRG-PI	shcd
1	R.VIDFN[+1216.423]C[+57.021]TTSSVSSALANTKDSPVLIDFFEDTERYRK.Q	HexNAc(2)Hex(5)	C[+57], N[+1216]	1069.29	5	5342.44	5342.43	0	1.3	103	Specific	517.24	415.56	415.56	8.41	479	>sp|HRG_rs1042464_493_N>I_0.480080	3	20220407_f1_um4_zou00006_sa_y1_hcd.ScanId;v=1;d1=14805.14805.5	controllerType=0 controllerNumber=1 scan=14805	46.6737	HEK293-rHRG-PI	hcd
1	R.HSHESQDLRVIDFN[+1606.587]C[+57.021]TTSSVSSALANTK.D	HexNAc(4)Hex(4)dHex(1)	C[+57], N[+1607]	943.017	5	4711.06	4711.06	0	0.2	94	Specific	376.6	284.46	284.46	8.42	311	>sp|HRG_rs1042464_493_N>I_0.480080	3	20220407_f1_um4_zou00006_sa_y1_shcd.ScanId;v=1;d1=7821.7821.5	controllerType=0 controllerNumber=1 scan=7821	31.1792	HEK293-rHRG-PI	shcd
1	R.HSHESQDLRVIDFN[+1872.651]C[+57.021]TTSSVSSALANTK.D	HexNAc(3)Hex(6)NeuAc(1)	C[+57], N[+1873]	996.031	5	4976.12	4977.12	-1	1.3	94	Specific	399.78	283.1	283.1	8.42	311	>sp|HRG_rs1042464_493_N>I_0.480080	3	20220407_f1_um4_zou00006_sa_y1_shcd.ScanId;v=1;d1=8362.8362.5	controllerType=0 controllerNumber=1 scan=8362	32.8128	HEK293-rHRG-PI	shcd
1	R.HSHESQDLRVIDFN[+1913.677]C[+57.021]TTSSVSSALANTK.D	HexNAc(4)Hex(5)NeuAc(1)	C[+57], N[+1914]	1004.44	5	5018.15	5018.15	0	0.4	94	Specific	420.39	250.49	63.93	8.52	311	>sp|HRG_rs1042464_493_N>I_0.480080	3	20220407_f1_um4_zou00006_sa_y1_shcd.ScanId;v=1;d1=8327.8327.5	controllerType=0 controllerNumber=1 scan=8327	32.6875	HEK293-rHRG-PI	shcd
1	R.IADAHLDRVEN[+1458.442]TTVYYLVLDVQESDC[+57.021]SVLSR.K	HexNAc(2)Hex(6)Phospho(1)	C[+57], N[+1458]	1680.41	3	5039.21	5039.2	0	1.1	35	Specific	433.18	381.94	206.1	8.56	479	>sp|HRG_rs1042464_493_N>I_0.480080	3	20220407_f1_um4_zou00006_sa_y1_hcd.ScanId;v=1;d1=15108.15108.3	controllerType=0 controllerNumber=1 scan=15108	47.4268	HEK293-rHRG-PI	hcd
1	R.HSHESQDLRVIDFN[+1378.476]C[+57.021]TTSSVSSALANTK.D	HexNAc(2)Hex(6)	C[+57], N[+1378]	897.396	5	4482.95	4482.95	0	1	94	Specific	413.92	368.88	353.29	8.64	479	>sp|HRG_rs1042464_493_N>I_0.480080	3	20220407_f1_um4_zou00006_sa_y1_hcd.ScanId;v=1;d1=8751.8751.5	controllerType=0 controllerNumber=1 scan=8751	31.1236	HEK293-rHRG-PI	hcd
1	R.VIDFN[+1581.555]C[+57.021]TTSSVSSALANTK.D	HexNAc(3)Hex(6)	C[+57], N[+1582]	1199.52	3	3596.55	3596.53	0	5.3	103	Specific	625.34	552.12	552.12	8.64	479	>sp|HRG_rs1042464_493_N>I_0.480080	3	20220407_f1_um4_zou00006_sa_y1_hcd.ScanId;v=1;d1=9698.9698.3	controllerType=0 controllerNumber=1 scan=9698	33.5406	HEK293-rHRG-PI	hcd
1	R.VIDFN[+1540.529]C[+57.021]TTSSVSSALANTKDSPVLIDFFEDTERYR.K	HexNAc(2)Hex(7)	C[+57], N[+1541]	1385.12	4	5537.45	5538.44	-1	1.8	103	Specific	522.74	522.74	298.78	8.7	479	>sp|HRG_rs1042464_493_N>I_0.480080	3	20220407_f1_um4_zou00006_sa_y1_hcd.ScanId;v=1;d1=15731.15731.2	controllerType=0 controllerNumber=1 scan=15731	49.0711	HEK293-rHRG-PI	hcd
1	R.VIDFN[+1913.677]C[+57.021]TTSSVSSALANTK.D	HexNAc(4)Hex(5)NeuAc(1)	C[+57], N[+1914]	982.919	4	3928.66	3928.65	0	1.1	103	Specific	407.07	407.07	407.07	8.73	311	>sp|HRG_rs1042464_493_N>I_0.480080	3	20220407_f1_um4_zou00006_sa_y1_shcd.ScanId;v=1;d1=9142.9142.4	controllerType=0 controllerNumber=1 scan=9142	35.1402	HEK293-rHRG-PI	shcd
1	R.VIDFN[+1622.582]C[+57.021]TTSSVSSALANTK.D	HexNAc(4)Hex(5)	C[+57], N[+1623]	1213.19	3	3637.57	3637.56	0	3.4	103	Specific	594.56	594.56	594.56	8.9	479	>sp|HRG_rs1042464_493_N>I_0.480080	3	20220407_f1_um4_zou00006_sa_y1_hcd.ScanId;v=1;d1=9696.9696.3	controllerType=0 controllerNumber=1 scan=9696	33.5359	HEK293-rHRG-PI	hcd
1	R.VIDFN[+1581.555]C[+57.021]TTSSVSSALANTK.D	HexNAc(3)Hex(6)	C[+57], N[+1582]	1199.52	3	3596.54	3596.53	0	2.1	103	Specific	597.32	522.72	522.72	8.9	479	>sp|HRG_rs1042464_493_N>I_0.480080	3	20220407_f1_um4_zou00006_sa_y1_hcd.ScanId;v=1;d1=9684.9684.3	controllerType=0 controllerNumber=1 scan=9684	33.5055	HEK293-rHRG-PI	hcd
1	R.VIDFN[+1216.423]C[+57.021]TTSSVSSALANTKDSPVLIDFFEDTERYRK.Q	HexNAc(2)Hex(5)	C[+57], N[+1216]	1069.29	5	5342.43	5342.43	0	0	103	Specific	490.72	378.33	378.33	8.96	311	>sp|HRG_rs1042464_493_N>I_0.480080	3	20220407_f1_um4_zou00006_sa_y1_shcd.ScanId;v=1;d1=12878.12878.5	controllerType=0 controllerNumber=1 scan=12878	46.6734	HEK293-rHRG-PI	shcd
1	R.HSHESQDLRVIDFN[+1710.598]C[+57.021]TTSSVSSALANTK.D	HexNAc(3)Hex(5)NeuAc(1)	C[+57], N[+1711]	963.618	5	4814.06	4815.07	-1	-0.7	94	Specific	557.3	466.17	466.17	8.96	311	>sp|HRG_rs1042464_493_N>I_0.480080	3	20220407_f1_um4_zou00006_sa_y1_shcd.ScanId;v=1;d1=8387.8387.5	controllerType=0 controllerNumber=1 scan=8387	32.8917	HEK293-rHRG-PI	shcd
1	R.VIDFN[+1825.661]C[+57.021]TTSSVSSALANTK.D	HexNAc(5)Hex(5)	C[+57], N[+1826]	960.916	4	3840.64	3840.64	0	1.4	103	Specific	569.86	476.34	476.34	8.97	479	>sp|HRG_rs1042464_493_N>I_0.480080	3	20220407_f1_um4_zou00006_sa_y1_hcd.ScanId;v=1;d1=9657.9657.4	controllerType=0 controllerNumber=1 scan=9657	33.4402	HEK293-rHRG-PI	hcd
1	R.VIDFN[+1768.640]C[+57.021]TTSSVSSALANTK.D	HexNAc(4)Hex(5)dHex(1)	C[+57], N[+1769]	946.66	4	3783.62	3783.61	0	1	103	Specific	580.13	361.52	361.52	8.97	479	>sp|HRG_rs1042464_493_N>I_0.480080	3	20220407_f1_um4_zou00006_sa_y1_hcd.ScanId;v=1;d1=9636.9636.4	controllerType=0 controllerNumber=1 scan=9636	33.3888	HEK293-rHRG-PI	hcd
1	R.IADAHLDRVEN[+1458.442]TTVYYLVLDVQESDC[+57.021]SVLSRK.Y	HexNAc(2)Hex(6)Phospho(1)	C[+57], N[+1458]	1034.27	5	5167.3	5167.3	0	0.5	35	Specific	441.07	429.19	234.73	9.13	311	>sp|HRG_rs1042464_493_N>I_0.480080	3	20220407_f1_um4_zou00006_sa_y1_shcd.ScanId;v=1;d1=12485.12485.5	controllerType=0 controllerNumber=1 scan=12485	45.2999	HEK293-rHRG-PI	shcd
1	R.VIDFN[+1216.423]C[+57.021]TTSSVSSALANTK.D	HexNAc(2)Hex(5)	C[+57], N[+1216]	1077.81	3	3231.4	3231.4	0	1.1	103	Specific	567.99	522.57	522.57	9.41	311	>sp|HRG_rs1042464_493_N>I_0.480080	3	20220407_f1_um4_zou00006_sa_y1_shcd.ScanId;v=1;d1=8701.8701.3	controllerType=0 controllerNumber=1 scan=8701	33.8087	HEK293-rHRG-PI	shcd
1	R.VIDFN[+1913.677]C[+57.021]TTSSVSSALANTKDSPVLIDFFEDTER.Y	HexNAc(4)Hex(5)NeuAc(1)	C[+57], N[+1914]	1119.29	5	5592.43	5592.43	0	1.7	103	Specific	632.4	427.23	46.5	9.42	479	>sp|HRG_rs1042464_493_N>I_0.480080	3	20220407_f1_um4_zou00006_sa_y1_hcd.ScanId;v=1;d1=16623.16623.5	controllerType=0 controllerNumber=1 scan=16623	51.4433	HEK293-rHRG-PI	hcd
1	R.VIDFN[+1622.582]C[+57.021]TTSSVSSALANTKDSPVLIDFFEDTER.Y	HexNAc(4)Hex(5)	C[+57], N[+1623]	1326.09	4	5301.34	5301.33	0	1.9	103	Specific	648.77	430.53	430.53	9.42	479	>sp|HRG_rs1042464_493_N>I_0.480080	3	20220407_f1_um4_zou00006_sa_y1_hcd.ScanId;v=1;d1=16057.16057.4	controllerType=0 controllerNumber=1 scan=16057	49.8898	HEK293-rHRG-PI	hcd
1	R.VIDFN[+1565.560]C[+57.021]TTSSVSSALANTKDSPVLIDFFEDTER.Y	HexNAc(3)Hex(5)dHex(1)	C[+57], N[+1566]	1311.58	4	5243.32	5244.31	-1	2	103	Specific	667.2	282.2	282.2	9.57	479	>sp|HRG_rs1042464_493_N>I_0.480080	3	20220407_f1_um4_zou00006_sa_y1_hcd.ScanId;v=1;d1=16021.16021.4	controllerType=0 controllerNumber=1 scan=16021	49.8008	HEK293-rHRG-PI	hcd
1	R.HSHESQDLRVIDFN[+1378.476]C[+57.021]TTSSVSSALANTK.D	HexNAc(2)Hex(6)	C[+57], N[+1378]	897.395	5	4482.95	4482.95	0	0.3	94	Specific	457.91	377.03	371.02	9.67	311	>sp|HRG_rs1042464_493_N>I_0.480080	3	20220407_f1_um4_zou00006_sa_y1_shcd.ScanId;v=1;d1=7804.7804.5	controllerType=0 controllerNumber=1 scan=7804	31.1276	HEK293-rHRG-PI	shcd
1	R.VIDFN[+1378.476]C[+57.021]TTSSVSSALANTKDSPVLIDFFEDTER.Y	HexNAc(2)Hex(6)	C[+57], N[+1378]	1686.41	3	5057.22	5057.22	0	0.2	103	Specific	682.61	277	277	9.76	479	>sp|HRG_rs1042464_493_N>I_0.480080	3	20220407_f1_um4_zou00006_sa_y1_hcd.ScanId;v=1;d1=16047.16047.3	controllerType=0 controllerNumber=1 scan=16047	49.8639	HEK293-rHRG-PI	hcd
1	R.VIDFN[+1540.529]C[+57.021]TTSSVSSALANTKDSPVLIDFFEDTER.Y	HexNAc(2)Hex(7)	C[+57], N[+1541]	1305.33	4	5218.28	5219.28	-1	2.1	103	Specific	722.77	351.95	351.95	10.77	479	>sp|HRG_rs1042464_493_N>I_0.480080	3	20220407_f1_um4_zou00006_sa_y1_hcd.ScanId;v=1;d1=16003.16003.4	controllerType=0 controllerNumber=1 scan=16003	49.7551	HEK293-rHRG-PI	hcd
1	R.VIDFN[+1216.423]C[+57.021]TTSSVSSALANTK.D	HexNAc(2)Hex(5)	C[+57], N[+1216]	1077.81	3	3231.4	3231.4	0	1.3	103	Specific	653.62	595.8	595.8	10.97	479	>sp|HRG_rs1042464_493_N>I_0.480080	3	20220407_f1_um4_zou00006_sa_y1_hcd.ScanId;v=1;d1=9783.9783.3	controllerType=0 controllerNumber=1 scan=9783	33.7507	HEK293-rHRG-PI	hcd
1	R.VIDFN[+1378.476]C[+57.021]TTSSVSSALANTK.D	HexNAc(2)Hex(6)	C[+57], N[+1378]	1131.82	3	3393.46	3393.45	0	1.9	103	Specific	680.6	532.74	532.74	10.97	479	>sp|HRG_rs1042464_493_N>I_0.480080	3	20220407_f1_um4_zou00006_sa_y1_hcd.ScanId;v=1;d1=9719.9719.3	controllerType=0 controllerNumber=1 scan=9719	33.592	HEK293-rHRG-PI	hcd
1	R.VIDFN[+1581.555]C[+57.021]TTSSVSSALANTKDSPVLIDFFEDTER.Y	HexNAc(3)Hex(6)	C[+57], N[+1582]	1315.84	4	5260.33	5260.3	0	5.3	103	Specific	765.14	576.63	576.63	11.09	479	>sp|HRG_rs1042464_493_N>I_0.480080	3	20220407_f1_um4_zou00006_sa_y1_hcd.ScanId;v=1;d1=16005.16005.4	controllerType=0 controllerNumber=1 scan=16005	49.7614	HEK293-rHRG-PI	hcd
1	R.VIDFN[+1825.661]C[+57.021]TTSSVSSALANTKDSPVLIDFFEDTERYRK.Q	HexNAc(5)Hex(5)	C[+57], N[+1826]	992.617	6	5950.67	5951.67	-1	0.3	103	Specific	730.13	691.88	691.88	11.87	479	>sp|HRG_rs1042464_493_N>I_0.480080	3	20220407_f1_um4_zou00006_sa_y1_hcd.ScanId;v=1;d1=14731.14731.3	controllerType=0 controllerNumber=1 scan=14731	46.4767	HEK293-rHRG-PI	hcd
1	R.VIDFN[+1378.476]C[+57.021]TTSSVSSALANTKDSPVLIDFFEDTER.Y	HexNAc(2)Hex(6)	C[+57], N[+1378]	1265.06	4	5057.23	5057.22	0	1.2	103	Specific	809.49	335.92	335.92	12.58	479	>sp|HRG_rs1042464_493_N>I_0.480080	3	20220407_f1_um4_zou00006_sa_y1_hcd.ScanId;v=1;d1=16020.16020.4	controllerType=0 controllerNumber=1 scan=16020	49.7985	HEK293-rHRG-PI	hcd
1	R.VIDFN[+1216.423]C[+57.021]TTSSVSSALANTKDSPVLIDFFEDTERYRK.Q	HexNAc(2)Hex(5)	C[+57], N[+1216]	1069.29	5	5342.43	5342.43	0	0	103	Specific	744	612.01	612.01	12.62	311	>sp|HRG_rs1042464_493_N>I_0.480080	3	20220407_f1_um4_zou00006_sa_y1_shcd.ScanId;v=1;d1=12881.12881.5	controllerType=0 controllerNumber=1 scan=12881	46.6822	HEK293-rHRG-PI	shcd
1	R.VIDFN[+1216.423]C[+57.021]TTSSVSSALANTK.D	HexNAc(2)Hex(5)	C[+57], N[+1216]	1077.81	3	3231.4	3231.4	0	1.1	103	Specific	779.46	779.25	779.25	13.41	311	>sp|HRG_rs1042464_493_N>I_0.480080	3	20220407_f1_um4_zou00006_sa_y1_shcd.ScanId;v=1;d1=8698.8698.3	controllerType=0 controllerNumber=1 scan=8698	33.7993	HEK293-rHRG-PI	shcd
1	R.VIDFN[+1216.423]C[+57.021]TTSSVSSALANTKDSPVLIDFFEDTER.Y	HexNAc(2)Hex(5)	C[+57], N[+1216]	1224.55	4	4895.18	4895.17	0	2.2	103	Specific	913.6	778.56	778.56	15.35	479	>sp|HRG_rs1042464_493_N>I_0.480080	3	20220407_f1_um4_zou00006_sa_y1_hcd.ScanId;v=1;d1=16096.16096.4	controllerType=0 controllerNumber=1 scan=16096	49.9854	HEK293-rHRG-PI	hcd
1	R.IADAHLDRVEN[+2334.835]TTVYYLVLDVQESDC[+57.021]SVLSR.K	HexNAc(4)Hex(4)dHex(2)NeuAc(2)	C[+57], N[+2335]	1479.91	4	5916.63	5915.59	1	5.7	35	Specific	160.21	22.4	22.4	2.13	320	>sp|HRG_rs1042464_493_N>I_0.480080	3	20220411_f1_um4_zou00006_sa_p2_shcd.ScanId;v=1;d1=11964.11964.4	controllerType=0 controllerNumber=1 scan=11964	43.9805	HEK293-rHRG-PN	shcd
1	R.IADAHLDRVEN[+2100.761]TTVY[+79.966]YLVLDVQESDC[+57.021]SVLSR.K	HexNAc(5)Hex(4)dHex(1)NeuAc(1)	C[+57], N[+2101], Y[+80]	1153.1	5	5761.49	5761.49	0	0.9	35	Specific	182.84	21.67	0	2.79	320	>sp|HRG_rs1042464_493_N>I_0.480080	3	20220411_f1_um4_zou00006_sa_p2_shcd.ScanId;v=1;d1=13372.13372.5	controllerType=0 controllerNumber=1 scan=13372	48.2577	HEK293-rHRG-PN	shcd
1	R.IADAHLDRVEN[+2408.872]TTVYYLVLDVQESDC[+57.021]SVLSR.K	HexNAc(5)Hex(5)dHex(2)NeuAc(1)	C[+57], N[+2409]	1198.94	5	5990.66	5989.63	1	3.8	35	Specific	190.46	31.62	12.04	2.87	320	>sp|HRG_rs1042464_493_N>I_0.480080	3	20220411_f1_um4_zou00006_sa_p2_shcd.ScanId;v=1;d1=12644.12644.5	controllerType=0 controllerNumber=1 scan=12644	46.0712	HEK293-rHRG-PN	shcd
1	I.ADAHLDRVEN[+2189.798]TTVYYLVLDVQESDC[+57.021]SVLSR.K	HexNAc(4)Hex(4)dHex(3)NeuAc(1)	C[+57], N[+2190]	1415.13	4	5657.48	5657.47	0	1.8	36	NRagged	201.78	11.35	9.2	2.88	399	>sp|HRG_rs1042464_493_N>I_0.480080	3	20220411_f1_um4_zou00006_sa_p2_hcd.ScanId;v=1;d1=14258.14258.4	controllerType=0 controllerNumber=1 scan=14258	46.5534	HEK293-rHRG-PN	hcd
1	I.ADAHLDRVEN[+2189.798]TTVYYLVLDVQESDC[+57.021]SVLSR.K	HexNAc(4)Hex(4)dHex(3)NeuAc(1)	C[+57], N[+2190]	1415.12	4	5657.47	5657.47	0	0.4	36	NRagged	202.26	8.79	8.79	2.88	399	>sp|HRG_rs1042464_493_N>I_0.480080	3	20220411_f1_um4_zou00006_sa_p2_hcd.ScanId;v=1;d1=14128.14128.4	controllerType=0 controllerNumber=1 scan=14128	46.2194	HEK293-rHRG-PN	hcd
1	L.LRIADAHLDRVEN[+1793.671]TTVY[+79.966]YLVLDVQESDC[+57.021]SVLSR.K	HexNAc(5)Hex(3)dHex(2)	C[+57], N[+1794], Y[+80]	1431.65	4	5723.58	5723.58	0	0.4	33	NRagged	203.3	22.87	4.5	3.01	399	>sp|HRG_rs1042464_493_N>I_0.480080	3	20220411_f1_um4_zou00006_sa_p2_hcd.ScanId;v=1;d1=13300.13300.4	controllerType=0 controllerNumber=1 scan=13300	44.055	HEK293-rHRG-PN	hcd
1	R.VIDFN[+1216.423]C[+57.021]TTSSVSSALANTKDSPVLIDFFEDTERYR.K	HexNAc(2)Hex(5)	C[+57], N[+1216]	1043.67	5	5214.34	5214.34	0	0.7	103	Specific	177.07	37.65	37.65	3.05	320	>sp|HRG_rs1042464_493_N>I_0.480080	3	20220411_f1_um4_zou00006_sa_p2_shcd.ScanId;v=1;d1=13497.13497.5	controllerType=0 controllerNumber=1 scan=13497	48.634	HEK293-rHRG-PN	shcd
1	R.VIDFN[+1622.582]C[+57.021]TTSSVSSALANTKDSPVLIDFFEDTERYR.K	HexNAc(4)Hex(5)	C[+57], N[+1623]	1124.91	5	5620.51	5620.49	0	2.4	103	Specific	178.94	22.58	22.58	3.05	320	>sp|HRG_rs1042464_493_N>I_0.480080	3	20220411_f1_um4_zou00006_sa_p2_shcd.ScanId;v=1;d1=13463.13463.5	controllerType=0 controllerNumber=1 scan=13463	48.5313	HEK293-rHRG-PN	shcd
1	R.IADAHLDRVEN[+2716.983]TTVYYLVLDVQESDC[+57.021]SVLSR.K	HexNAc(5)Hex(6)dHex(3)NeuAc(1)	C[+57], N[+2717]	1260.15	5	6296.74	6297.74	-1	-0.1	35	Specific	208.62	112.86	2.97	3.08	320	>sp|HRG_rs1042464_493_N>I_0.480080	3	20220411_f1_um4_zou00006_sa_p2_shcd.ScanId;v=1;d1=13131.13131.5	controllerType=0 controllerNumber=1 scan=13131	47.5346	HEK293-rHRG-PN	shcd
1	I.ADAHLDRVEN[+2060.755]TTVYYLVLDVQESDC[+57.021]SVLSR.K	HexNAc(4)Hex(5)dHex(3)	C[+57], N[+2061]	1382.62	4	5527.44	5528.43	-1	2.8	36	NRagged	155.55	28.43	28.43	3.09	399	>sp|HRG_rs1042464_493_N>I_0.480080	3	20220411_f1_um4_zou00006_sa_p2_hcd.ScanId;v=1;d1=14222.14222.2	controllerType=0 controllerNumber=1 scan=14222	46.4573	HEK293-rHRG-PN	hcd
1	A.HLDRVEN[+2279.830]TTVYYLVLDVQESDC[+57.021]SVLSR.K	HexNAc(5)Hex(6)dHex(2)	C[+57], N[+2280]	1373.11	4	5489.42	5490.4	-1	3	39	NRagged	167.18	26.64	26.64	3.09	399	>sp|HRG_rs1042464_493_N>I_0.480080	3	20220411_f1_um4_zou00006_sa_p2_hcd.ScanId;v=1;d1=14190.14190.4	controllerType=0 controllerNumber=1 scan=14190	46.3733	HEK293-rHRG-PN	hcd
1	R.VIDFN[+1872.651]C[+57.021]TTSSVSSALANTKDSPVLIDFFEDTER.Y	HexNAc(3)Hex(6)NeuAc(1)	C[+57], N[+1873]	1111.08	5	5551.39	5551.4	0	-0.8	103	Specific	188.46	148.01	75.93	3.11	320	>sp|HRG_rs1042464_493_N>I_0.480080	3	20220411_f1_um4_zou00006_sa_p2_shcd.ScanId;v=1;d1=14196.14196.5	controllerType=0 controllerNumber=1 scan=14196	50.7845	HEK293-rHRG-PN	shcd
1	R.IADAHLDRVEN[+2116.756]TTVYY[+79.966]LVLDVQESDC[+57.021]SVLSR.K	HexNAc(5)Hex(5)NeuAc(1)	C[+57], N[+2117], Y[+80]	1445.38	4	5778.51	5777.48	1	5	35	Specific	216.36	13.09	0	3.11	320	>sp|HRG_rs1042464_493_N>I_0.480080	3	20220411_f1_um4_zou00006_sa_p2_shcd.ScanId;v=1;d1=13360.13360.4	controllerType=0 controllerNumber=1 scan=13360	48.2209	HEK293-rHRG-PN	shcd
1	L.LRIADAHLDRVEN[+1809.666]TTVYYLVLDVQESDC[+57.021]SVLSR.K	HexNAc(5)Hex(4)dHex(1)	C[+57], N[+1810]	1132.72	5	5659.56	5659.61	0	-8.8	33	NRagged	153.63	153.63	153.63	3.16	399	>sp|HRG_rs1042464_493_N>I_0.480080	3	20220411_f1_um4_zou00006_sa_p2_hcd.ScanId;v=1;d1=13294.13294.5	controllerType=0 controllerNumber=1 scan=13294	44.041	HEK293-rHRG-PN	hcd
1	D.AHLDRVEN[+2392.877]TTVYYLVLDVQESDC[+57.021]SVLSR.K	HexNAc(5)Hex(4)dHex(3)NeuAc(1)	C[+57], N[+2393]	1419.13	4	5673.51	5674.49	-1	4.8	38	NRagged	190.54	1.7	1.7	3.19	320	>sp|HRG_rs1042464_493_N>I_0.480080	3	20220411_f1_um4_zou00006_sa_p2_shcd.ScanId;v=1;d1=12709.12709.4	controllerType=0 controllerNumber=1 scan=12709	46.265	HEK293-rHRG-PN	shcd
1	L.LRIADAHLDRVEN[+1663.608]TTVY[+79.966]YLVLDVQESDC[+57.021]SVLSR.K	HexNAc(5)Hex(4)	C[+57], N[+1664], Y[+80]	1399.14	4	5593.52	5593.52	0	0.5	33	NRagged	172.14	24.21	0	3.25	399	>sp|HRG_rs1042464_493_N>I_0.480080	3	20220411_f1_um4_zou00006_sa_p2_hcd.ScanId;v=1;d1=13404.13404.4	controllerType=0 controllerNumber=1 scan=13404	44.3121	HEK293-rHRG-PN	hcd
1	R.IADAHLDRVEN[+1914.697]TTVYYLVLDVQESDC[+57.021]SVLSR.K	HexNAc(4)Hex(5)dHex(2)	C[+57], N[+1915]	1099.7	5	5494.47	5495.46	-1	3.3	35	Specific	190.43	29.04	29.04	3.25	320	>sp|HRG_rs1042464_493_N>I_0.480080	3	20220411_f1_um4_zou00006_sa_p2_shcd.ScanId;v=1;d1=12051.12051.5	controllerType=0 controllerNumber=1 scan=12051	44.2494	HEK293-rHRG-PN	shcd
1	R.VIDFN[+1678.608]C[+57.021]TTSSVSSALANTKDSPVLIDFFEDTER.Y	HexNAc(3)Hex(3)dHex(2)NeuAc(1)	C[+57], N[+1679]	1340.35	4	5358.4	5357.36	1	6.8	103	Specific	152.74	119.76	119.76	3.29	399	>sp|HRG_rs1042464_493_N>I_0.480080	3	20220411_f1_um4_zou00006_sa_p2_hcd.ScanId;v=1;d1=15211.15211.4	controllerType=0 controllerNumber=1 scan=15211	49.1174	HEK293-rHRG-PN	hcd
1	R.HSHESQDLRVIDFN[+1913.677]C[+57.021]TTSSVSSALANTKDSPVLIDFFEDTERYR.K	HexNAc(4)Hex(5)NeuAc(1)	C[+57], N[+1914]	1167.52	6	7000.09	7001.08	-1	1.8	94	Specific	238.59	33.96	33.96	3.32	320	>sp|HRG_rs1042464_493_N>I_0.480080	3	20220411_f1_um4_zou00006_sa_p2_shcd.ScanId;v=1;d1=12660.12660.6	controllerType=0 controllerNumber=1 scan=12660	46.1188	HEK293-rHRG-PN	shcd
1	R.HSHESQDLRVIDFN[+1378.476]C[+57.021]TTSSVSSALAN.T	HexNAc(2)Hex(6)	C[+57], N[+1378]	1064.21	4	4253.81	4253.8	0	2.3	94	CRagged	194.4	74.69	74.69	3.33	399	>sp|HRG_rs1042464_493_N>I_0.480080	3	20220411_f1_um4_zou00006_sa_p2_hcd.ScanId;v=1;d1=8336.8336.4	controllerType=0 controllerNumber=1 scan=8336	30.921	HEK293-rHRG-PN	hcd
1	L.LRIADAHLDRVEN[+1661.521]TTVYY[+79.966]LVLDVQESDC[+57.021]SVLSR.K	HexNAc(3)Hex(6)Phospho(1)	C[+57], N[+1662], Y[+80]	1398.86	4	5592.43	5591.43	1	-0.4	33	NRagged	199.79	171.51	0	3.33	320	>sp|HRG_rs1042464_493_N>I_0.480080	3	20220411_f1_um4_zou00006_sa_p2_shcd.ScanId;v=1;d1=12741.12741.4	controllerType=0 controllerNumber=1 scan=12741	46.3637	HEK293-rHRG-PN	shcd
1	R.IADAHLDRVEN[+2716.983]TTVYYLVLDVQESDC[+57.021]SVLSR.K	HexNAc(5)Hex(6)dHex(3)NeuAc(1)	C[+57], N[+2717]	1574.94	4	6296.73	6297.74	-1	-1.2	35	Specific	157.5	50.61	0.07	3.35	399	>sp|HRG_rs1042464_493_N>I_0.480080	3	20220411_f1_um4_zou00006_sa_p2_hcd.ScanId;v=1;d1=14646.14646.4	controllerType=0 controllerNumber=1 scan=14646	47.5743	HEK293-rHRG-PN	hcd
1	R.HSHESQDLRVIDFN[+1581.555]C[+57.021]TTSSVSSALANTK.D	HexNAc(3)Hex(6)	C[+57], N[+1582]	1172.26	4	4686.03	4686.03	0	2	94	Specific	150.99	11.29	11.29	3.43	399	>sp|HRG_rs1042464_493_N>I_0.480080	3	20220411_f1_um4_zou00006_sa_p2_hcd.ScanId;v=1;d1=8178.8178.4	controllerType=0 controllerNumber=1 scan=8178	30.5187	HEK293-rHRG-PN	hcd
1	L.LRIADAHLDRVEN[+2018.708]TTVY[+79.966]YLVLDVQESDC[+57.021]SVLSR.K	HexNAc(3)Hex(6)dHex(1)NeuAc(1)	C[+57], N[+2019], Y[+80]	1190.73	5	5949.62	5948.62	1	0.1	33	NRagged	181.79	19.88	0	3.43	399	>sp|HRG_rs1042464_493_N>I_0.480080	3	20220411_f1_um4_zou00006_sa_p2_hcd.ScanId;v=1;d1=14659.14659.5	controllerType=0 controllerNumber=1 scan=14659	47.607	HEK293-rHRG-PN	hcd
1	R.IADAHLDRVEN[+1971.719]TTVYY[+79.966]LVLDVQESDC[+57.021]SVLSR.K	HexNAc(5)Hex(5)dHex(1)	C[+57], N[+1972], Y[+80]	1409.12	4	5633.47	5632.44	1	4.6	35	Specific	209.72	6.41	0	3.45	399	>sp|HRG_rs1042464_493_N>I_0.480080	3	20220411_f1_um4_zou00006_sa_p2_hcd.ScanId;v=1;d1=14144.14144.4	controllerType=0 controllerNumber=1 scan=14144	46.2588	HEK293-rHRG-PN	hcd
1	R.IADAHLDRVEN[+2100.761]TTVYY[+79.966]LVLDVQESDC[+57.021]SVLSR.K	HexNAc(5)Hex(4)dHex(1)NeuAc(1)	C[+57], N[+2101], Y[+80]	1441.13	4	5761.49	5761.49	0	1.4	35	Specific	210.5	21.13	0	3.55	320	>sp|HRG_rs1042464_493_N>I_0.480080	3	20220411_f1_um4_zou00006_sa_p2_shcd.ScanId;v=1;d1=13385.13385.4	controllerType=0 controllerNumber=1 scan=13385	48.2982	HEK293-rHRG-PN	shcd
1	L.LRIADAHLDRVEN[+1700.461]TTVYYLVLDVQESDC[+57.021]SVLSR.K	HexNAc(2)Hex(7)Phospho(2)	C[+57], N[+1700]	1388.1	4	5549.4	5550.41	-1	-0.9	33	NRagged	179.13	136.87	22.31	3.59	399	>sp|HRG_rs1042464_493_N>I_0.480080	3	20220411_f1_um4_zou00006_sa_p2_hcd.ScanId;v=1;d1=14168.14168.4	controllerType=0 controllerNumber=1 scan=14168	46.3199	HEK293-rHRG-PN	hcd
1	R.VIDFN[+1825.661]C[+57.021]TTSSVSSALANTKDSPVLIDFFEDTER.Y	HexNAc(5)Hex(5)	C[+57], N[+1826]	1376.61	4	5503.43	5504.41	-1	4.5	103	Specific	191.09	180.62	180.62	3.6	320	>sp|HRG_rs1042464_493_N>I_0.480080	3	20220411_f1_um4_zou00006_sa_p2_shcd.ScanId;v=1;d1=13639.13639.4	controllerType=0 controllerNumber=1 scan=13639	49.0531	HEK293-rHRG-PN	shcd
1	L.LRIADAHLDRVEN[+2018.708]TTVYY[+79.966]LVLDVQESDC[+57.021]SVLSR.K	HexNAc(3)Hex(6)dHex(1)NeuAc(1)	C[+57], N[+2019], Y[+80]	1487.91	4	5948.63	5948.62	0	2.6	33	NRagged	164.3	10.44	0	3.62	399	>sp|HRG_rs1042464_493_N>I_0.480080	3	20220411_f1_um4_zou00006_sa_p2_hcd.ScanId;v=1;d1=14680.14680.4	controllerType=0 controllerNumber=1 scan=14680	47.661	HEK293-rHRG-PN	hcd
1	R.VIDFN[+1913.677]C[+57.021]TTSSVSSALANTKDSPVLIDFFEDTER.Y	HexNAc(4)Hex(5)NeuAc(1)	C[+57], N[+1914]	1119.49	5	5593.45	5592.43	1	3.1	103	Specific	160.38	121.39	34.06	3.69	399	>sp|HRG_rs1042464_493_N>I_0.480080	3	20220411_f1_um4_zou00006_sa_p2_hcd.ScanId;v=1;d1=15716.15716.5	controllerType=0 controllerNumber=1 scan=15716	50.6606	HEK293-rHRG-PN	hcd
1	R.IADAHLDRVEN[+1955.724]TTVYY[+79.966]LVLDVQESDC[+57.021]SVLSR.K	HexNAc(5)Hex(4)dHex(2)	C[+57], N[+1956], Y[+80]	1404.87	4	5616.45	5616.45	0	0.6	35	Specific	207.51	9.11	0	3.72	399	>sp|HRG_rs1042464_493_N>I_0.480080	3	20220411_f1_um4_zou00006_sa_p2_hcd.ScanId;v=1;d1=14129.14129.4	controllerType=0 controllerNumber=1 scan=14129	46.2214	HEK293-rHRG-PN	hcd
1	R.VIDFN[+1825.661]C[+57.021]TTSSVSSALANTKDSPVLIDFFEDTER.Y	HexNAc(5)Hex(5)	C[+57], N[+1826]	1377.12	4	5505.46	5504.41	1	8.5	103	Specific	160.74	154.6	154.6	3.74	399	>sp|HRG_rs1042464_493_N>I_0.480080	3	20220411_f1_um4_zou00006_sa_p2_hcd.ScanId;v=1;d1=15122.15122.4	controllerType=0 controllerNumber=1 scan=15122	48.8859	HEK293-rHRG-PN	hcd
1	L.LRIADAHLDRVEN[+1647.613]TTVY[+79.966]YLVLDVQESDC[+57.021]SVLSR.K	HexNAc(5)Hex(3)dHex(1)	C[+57], N[+1648], Y[+80]	1395.14	4	5577.53	5577.52	0	0.4	33	NRagged	224.98	122.68	5.15	3.8	399	>sp|HRG_rs1042464_493_N>I_0.480080	3	20220411_f1_um4_zou00006_sa_p2_hcd.ScanId;v=1;d1=13336.13336.4	controllerType=0 controllerNumber=1 scan=13336	44.1438	HEK293-rHRG-PN	hcd
1	R.IADAHLDRVEN[+1809.666]TTVY[+79.966]YLVLDVQESDC[+57.021]SVLSR.K	HexNAc(5)Hex(4)dHex(1)	C[+57], N[+1810], Y[+80]	1368.35	4	5470.39	5470.39	0	0.5	35	Specific	199.19	41.1	0	3.82	320	>sp|HRG_rs1042464_493_N>I_0.480080	3	20220411_f1_um4_zou00006_sa_p2_shcd.ScanId;v=1;d1=12734.12734.4	controllerType=0 controllerNumber=1 scan=12734	46.3443	HEK293-rHRG-PN	shcd
1	R.VIDFN[+1825.661]C[+57.021]TTSSVSSALANTKDSPVLIDFFEDTER.Y	HexNAc(5)Hex(5)	C[+57], N[+1826]	1377.12	4	5505.45	5504.41	1	7.5	103	Specific	219.12	182.84	182.84	3.86	320	>sp|HRG_rs1042464_493_N>I_0.480080	3	20220411_f1_um4_zou00006_sa_p2_shcd.ScanId;v=1;d1=13580.13580.4	controllerType=0 controllerNumber=1 scan=13580	48.8828	HEK293-rHRG-PN	shcd
1	D.AHLDRVEN[+2205.793]TTVYYLVLDVQESDC[+57.021]SVLSR.K	HexNAc(4)Hex(5)dHex(2)NeuAc(1)	C[+57], N[+2206]	1372.86	4	5488.43	5487.4	1	4.3	38	NRagged	151.57	10.97	10.97	3.87	320	>sp|HRG_rs1042464_493_N>I_0.480080	3	20220411_f1_um4_zou00006_sa_p2_shcd.ScanId;v=1;d1=12749.12749.4	controllerType=0 controllerNumber=1 scan=12749	46.3879	HEK293-rHRG-PN	shcd
1	R.HSHESQDLRVIDFN[+1768.640]C[+57.021]TTSSVSSALANTK.D	HexNAc(4)Hex(5)dHex(1)	C[+57], N[+1769]	1219.04	4	4873.12	4873.11	0	2.4	94	Specific	187.65	94.34	94.34	4.03	399	>sp|HRG_rs1042464_493_N>I_0.480080	3	20220411_f1_um4_zou00006_sa_p2_hcd.ScanId;v=1;d1=8109.8109.4	controllerType=0 controllerNumber=1 scan=8109	30.3437	HEK293-rHRG-PN	hcd
1	R.IADAHLDRVEN[+1661.521]TTVYYLVLDVQESDC[+57.021]SVLSR.K	HexNAc(3)Hex(6)Phospho(1)	C[+57], N[+1662]	1049.46	5	5243.29	5242.28	1	2.1	35	Specific	180.26	101.91	22.29	4.05	320	>sp|HRG_rs1042464_493_N>I_0.480080	3	20220411_f1_um4_zou00006_sa_p2_shcd.ScanId;v=1;d1=12840.12840.5	controllerType=0 controllerNumber=1 scan=12840	46.6571	HEK293-rHRG-PN	shcd
1	R.HSHESQDLRVIDFN[+1710.598]C[+57.021]TTSSVSSALANTK.D	HexNAc(3)Hex(5)NeuAc(1)	C[+57], N[+1711]	1204.78	4	4816.09	4815.07	1	3.8	94	Specific	158.73	56.18	33.95	4.07	399	>sp|HRG_rs1042464_493_N>I_0.480080	3	20220411_f1_um4_zou00006_sa_p2_hcd.ScanId;v=1;d1=8800.8800.4	controllerType=0 controllerNumber=1 scan=8800	32.222	HEK293-rHRG-PN	hcd
1	R.HSHESQDLRVIDFN[+1872.651]C[+57.021]TTSSVSSALANTK.D	HexNAc(3)Hex(6)NeuAc(1)	C[+57], N[+1873]	1244.79	4	4976.13	4977.12	-1	3	94	Specific	216.92	46.53	46.53	4.08	399	>sp|HRG_rs1042464_493_N>I_0.480080	3	20220411_f1_um4_zou00006_sa_p2_hcd.ScanId;v=1;d1=8762.8762.4	controllerType=0 controllerNumber=1 scan=8762	32.116	HEK293-rHRG-PN	hcd
1	R.VIDFN[+1768.640]C[+57.021]TTSSVSSALANTKDSPVLIDFFEDTER.Y	HexNAc(4)Hex(5)dHex(1)	C[+57], N[+1769]	1090.48	5	5448.39	5447.39	1	0.6	103	Specific	207.48	207.48	207.48	4.15	320	>sp|HRG_rs1042464_493_N>I_0.480080	3	20220411_f1_um4_zou00006_sa_p2_shcd.ScanId;v=1;d1=13614.13614.5	controllerType=0 controllerNumber=1 scan=13614	48.9854	HEK293-rHRG-PN	shcd
1	R.VIDFN[+1403.507]C[+57.021]TTSSVSSALANTKDSPVLIDFFEDTERYRK.Q	HexNAc(3)Hex(4)dHex(1)	C[+57], N[+1404]	922.416	6	5529.46	5529.51	0	-9.6	103	Specific	287.98	287.98	287.98	4.18	399	>sp|HRG_rs1042464_493_N>I_0.480080	3	20220411_f1_um4_zou00006_sa_p2_hcd.ScanId;v=1;d1=14008.14008.3	controllerType=0 controllerNumber=1 scan=14008	45.92	HEK293-rHRG-PN	hcd
1	R.VIDFN[+1872.651]C[+57.021]TTSSVSSALANTKDSPVLIDFFEDTERYRK.Q	HexNAc(3)Hex(6)NeuAc(1)	C[+57], N[+1873]	1000.62	6	5998.67	5998.66	0	2.5	103	Specific	199.94	49.02	41.06	4.19	320	>sp|HRG_rs1042464_493_N>I_0.480080	3	20220411_f1_um4_zou00006_sa_p2_shcd.ScanId;v=1;d1=13019.13019.6	controllerType=0 controllerNumber=1 scan=13019	47.2025	HEK293-rHRG-PN	shcd
1	R.VIDFN[+1825.661]C[+57.021]TTSSVSSALANTKDSPVLIDFFEDTERYRK.Q	HexNAc(5)Hex(5)	C[+57], N[+1826]	1191.14	5	5951.67	5951.67	0	0.2	103	Specific	243.78	90.68	90.68	4.2	320	>sp|HRG_rs1042464_493_N>I_0.480080	3	20220411_f1_um4_zou00006_sa_p2_shcd.ScanId;v=1;d1=12573.12573.5	controllerType=0 controllerNumber=1 scan=12573	45.862	HEK293-rHRG-PN	shcd
1	R.VIDFN[+1913.677]C[+57.021]TTSSVSSALANTKDSPVLIDFFEDTER.Y	HexNAc(4)Hex(5)NeuAc(1)	C[+57], N[+1914]	1119.09	5	5591.44	5592.43	-1	3.2	103	Specific	172.72	123	123	4.21	399	>sp|HRG_rs1042464_493_N>I_0.480080	3	20220411_f1_um4_zou00006_sa_p2_hcd.ScanId;v=1;d1=15729.15729.5	controllerType=0 controllerNumber=1 scan=15729	50.6993	HEK293-rHRG-PN	hcd
1	R.VIDFN[+1622.582]C[+57.021]TTSSVSSALANTKDSPVLIDFFEDTERYR.K	HexNAc(4)Hex(5)	C[+57], N[+1623]	1405.88	4	5620.51	5620.49	0	2.3	103	Specific	187.14	79	79	4.21	320	>sp|HRG_rs1042464_493_N>I_0.480080	3	20220411_f1_um4_zou00006_sa_p2_shcd.ScanId;v=1;d1=13453.13453.4	controllerType=0 controllerNumber=1 scan=13453	48.5004	HEK293-rHRG-PN	shcd
1	R.VIDFN[+1216.423]C[+57.021]TTSSVSSALANTKDSPVLIDFFEDTER.Y	HexNAc(2)Hex(5)	C[+57], N[+1216]	979.841	5	4895.18	4895.17	0	0.9	103	Specific	152.04	152.04	152.04	4.23	320	>sp|HRG_rs1042464_493_N>I_0.480080	3	20220411_f1_um4_zou00006_sa_p2_shcd.ScanId;v=1;d1=13727.13727.5	controllerType=0 controllerNumber=1 scan=13727	49.3127	HEK293-rHRG-PN	shcd
1	R.VIDFN[+1419.502]C[+57.021]TTSSVSSALANTKDSPVLIDFFEDTERYRK.Q	HexNAc(3)Hex(5)	C[+57], N[+1420]	1109.71	5	5544.52	5545.51	-1	2.5	103	Specific	175.28	123.07	123.07	4.23	399	>sp|HRG_rs1042464_493_N>I_0.480080	3	20220411_f1_um4_zou00006_sa_p2_hcd.ScanId;v=1;d1=14027.14027.5	controllerType=0 controllerNumber=1 scan=14027	45.969	HEK293-rHRG-PN	hcd
1	R.VIDFN[+1581.555]C[+57.021]TTSSVSSALANTKDSPVLIDFFEDTER.Y	HexNAc(3)Hex(6)	C[+57], N[+1582]	1316.09	4	5261.34	5260.3	1	5.5	103	Specific	271.05	151.19	151.19	4.33	320	>sp|HRG_rs1042464_493_N>I_0.480080	3	20220411_f1_um4_zou00006_sa_p2_shcd.ScanId;v=1;d1=13663.13663.4	controllerType=0 controllerNumber=1 scan=13663	49.1196	HEK293-rHRG-PN	shcd
1	R.IADAHLDRVEN[+2060.755]TTVYYLVLDVQESDC[+57.021]SVLSR.K	HexNAc(4)Hex(5)dHex(3)	C[+57], N[+2061]	1129.31	5	5642.51	5641.51	1	-0.6	35	Specific	251.11	121.56	121.56	4.34	399	>sp|HRG_rs1042464_493_N>I_0.480080	3	20220411_f1_um4_zou00006_sa_p2_hcd.ScanId;v=1;d1=13988.13988.5	controllerType=0 controllerNumber=1 scan=13988	45.8686	HEK293-rHRG-PN	hcd
1	R.IADAHLDRVEN[+3009.074]TTVYYLVLDVQESDC[+57.021]SVLSR.K	HexNAc(7)Hex(8)NeuAc(1)	C[+57], N[+3009]	1318.57	5	6588.83	6589.83	-1	0.9	35	Specific	200.78	106.7	7.12	4.37	399	>sp|HRG_rs1042464_493_N>I_0.480080	3	20220411_f1_um4_zou00006_sa_p2_hcd.ScanId;v=1;d1=15208.15208.5	controllerType=0 controllerNumber=1 scan=15208	49.1106	HEK293-rHRG-PN	hcd
1	R.VIDFN[+1622.582]C[+57.021]TTSSVSSALANTKDSPVLIDFFEDTERYRK.Q	HexNAc(4)Hex(5)	C[+57], N[+1623]	1150.53	5	5748.62	5748.59	0	4.8	103	Specific	360.64	119.71	119.71	4.37	399	>sp|HRG_rs1042464_493_N>I_0.480080	3	20220411_f1_um4_zou00006_sa_p2_hcd.ScanId;v=1;d1=13966.13966.5	controllerType=0 controllerNumber=1 scan=13966	45.8103	HEK293-rHRG-PN	hcd
1	R.IADAHLDRVEN[+2408.872]TTVYYLVLDVQESDC[+57.021]SVLSR.K	HexNAc(5)Hex(5)dHex(2)NeuAc(1)	C[+57], N[+2409]	1198.94	5	5990.65	5989.63	1	3	35	Specific	153.9	53.17	38.08	4.49	399	>sp|HRG_rs1042464_493_N>I_0.480080	3	20220411_f1_um4_zou00006_sa_p2_hcd.ScanId;v=1;d1=14714.14714.5	controllerType=0 controllerNumber=1 scan=14714	47.7488	HEK293-rHRG-PN	hcd
1	R.VIDFN[+1378.476]C[+57.021]TTSSVSSALANTKDSPVLIDFFEDTER.Y	HexNAc(2)Hex(6)	C[+57], N[+1378]	1265.07	4	5057.24	5057.22	0	3.6	103	Specific	162.03	76.74	76.74	4.49	399	>sp|HRG_rs1042464_493_N>I_0.480080	3	20220411_f1_um4_zou00006_sa_p2_hcd.ScanId;v=1;d1=15279.15279.4	controllerType=0 controllerNumber=1 scan=15279	49.3031	HEK293-rHRG-PN	hcd
1	R.IADAHLDRVEN[+2425.887]TTVYYLVLDVQESDC[+57.021]SVLSR.K	HexNAc(5)Hex(6)dHex(3)	C[+57], N[+2426]	1202.34	5	6007.66	6006.65	1	2.4	35	Specific	170.57	80.51	80.51	4.53	320	>sp|HRG_rs1042464_493_N>I_0.480080	3	20220411_f1_um4_zou00006_sa_p2_shcd.ScanId;v=1;d1=11947.11947.5	controllerType=0 controllerNumber=1 scan=11947	43.9268	HEK293-rHRG-PN	shcd
1	R.VIDFN[+1768.640]C[+57.021]TTSSVSSALANTKDSPVLIDFFEDTER.Y	HexNAc(4)Hex(5)dHex(1)	C[+57], N[+1769]	1090.28	5	5447.39	5447.39	0	0.8	103	Specific	239.3	211.49	211.49	4.53	399	>sp|HRG_rs1042464_493_N>I_0.480080	3	20220411_f1_um4_zou00006_sa_p2_hcd.ScanId;v=1;d1=15121.15121.5	controllerType=0 controllerNumber=1 scan=15121	48.8822	HEK293-rHRG-PN	hcd
1	R.HSHESQDLRVIDFN[+1710.598]C[+57.021]TTSSVSSALANTK.D	HexNAc(3)Hex(5)NeuAc(1)	C[+57], N[+1711]	1204.78	4	4816.09	4815.07	1	3	94	Specific	202.79	93.2	55.95	4.54	320	>sp|HRG_rs1042464_493_N>I_0.480080	3	20220411_f1_um4_zou00006_sa_p2_shcd.ScanId;v=1;d1=8101.8101.4	controllerType=0 controllerNumber=1 scan=8101	32.232	HEK293-rHRG-PN	shcd
1	R.IADAHLDRVEN[+2116.756]TTVYYLVLDVQESDC[+57.021]SVLSR.K	HexNAc(5)Hex(5)NeuAc(1)	C[+57], N[+2117]	1424.87	4	5696.46	5697.52	-1	-9.5	35	Specific	284.32	110.35	110.35	4.55	399	>sp|HRG_rs1042464_493_N>I_0.480080	3	20220411_f1_um4_zou00006_sa_p2_hcd.ScanId;v=1;d1=14169.14169.4	controllerType=0 controllerNumber=1 scan=14169	46.322	HEK293-rHRG-PN	hcd
1	R.HSHESQDLRVIDFN[+1727.613]C[+57.021]TTSSVSSALANTKDSPVLIDFFEDTER.Y	HexNAc(3)Hex(6)dHex(1)	C[+57], N[+1728]	1083.48	6	6495.87	6495.86	0	1.9	94	Specific	188.9	125.93	125.93	4.57	320	>sp|HRG_rs1042464_493_N>I_0.480080	3	20220411_f1_um4_zou00006_sa_p2_shcd.ScanId;v=1;d1=12173.12173.6	controllerType=0 controllerNumber=1 scan=12173	44.6104	HEK293-rHRG-PN	shcd
1	R.HSHESQDLRVIDFN[+1872.651]C[+57.021]TTSSVSSALANTKDSPVLIDFFEDTER.Y	HexNAc(3)Hex(6)NeuAc(1)	C[+57], N[+1873]	1329.19	5	6641.92	6640.89	1	2.7	94	Specific	155.01	155.01	38.33	4.59	399	>sp|HRG_rs1042464_493_N>I_0.480080	3	20220411_f1_um4_zou00006_sa_p2_hcd.ScanId;v=1;d1=14142.14142.5	controllerType=0 controllerNumber=1 scan=14142	46.2542	HEK293-rHRG-PN	hcd
1	R.IADAHLDRVEN[+1955.724]TTVYY[+79.966]LVLDVQESDC[+57.021]SVLSR.K	HexNAc(5)Hex(4)dHex(2)	C[+57], N[+1956], Y[+80]	1404.87	4	5616.45	5616.45	0	0.7	35	Specific	162.22	19.5	0	4.6	320	>sp|HRG_rs1042464_493_N>I_0.480080	3	20220411_f1_um4_zou00006_sa_p2_shcd.ScanId;v=1;d1=12708.12708.4	controllerType=0 controllerNumber=1 scan=12708	46.2626	HEK293-rHRG-PN	shcd
1	R.VIDFN[+1872.651]C[+57.021]TTSSVSSALANTKDSPVLIDFFEDTER.Y	HexNAc(3)Hex(6)NeuAc(1)	C[+57], N[+1873]	1110.89	5	5550.41	5551.4	-1	3.5	103	Specific	197.85	197.85	197.85	4.61	399	>sp|HRG_rs1042464_493_N>I_0.480080	3	20220411_f1_um4_zou00006_sa_p2_hcd.ScanId;v=1;d1=15736.15736.5	controllerType=0 controllerNumber=1 scan=15736	50.7205	HEK293-rHRG-PN	hcd
1	R.IADAHLDRVEN[+2100.761]TTVYY[+79.966]LVLDVQESDC[+57.021]SVLSR.K	HexNAc(5)Hex(4)dHex(1)NeuAc(1)	C[+57], N[+2101], Y[+80]	1441.13	4	5761.49	5761.49	0	1.4	35	Specific	158	48.86	0	4.63	320	>sp|HRG_rs1042464_493_N>I_0.480080	3	20220411_f1_um4_zou00006_sa_p2_shcd.ScanId;v=1;d1=13382.13382.4	controllerType=0 controllerNumber=1 scan=13382	48.2893	HEK293-rHRG-PN	shcd
1	R.HSHESQDLRVIDFN[+1663.608]C[+57.021]TTSSVSSALANTK.D	HexNAc(5)Hex(4)	C[+57], N[+1664]	954.223	5	4767.09	4768.08	-1	2.3	94	Specific	218.77	108.58	108.58	4.65	399	>sp|HRG_rs1042464_493_N>I_0.480080	3	20220411_f1_um4_zou00006_sa_p2_hcd.ScanId;v=1;d1=8161.8161.5	controllerType=0 controllerNumber=1 scan=8161	30.4755	HEK293-rHRG-PN	hcd
1	R.IADAHLDRVEN[+2100.761]TTVYYLVLDVQESDC[+57.021]SVLSR.K	HexNAc(5)Hex(4)dHex(1)NeuAc(1)	C[+57], N[+2101]	1421.39	4	5682.53	5681.52	1	1.2	35	Specific	187.35	104.44	39.1	4.73	399	>sp|HRG_rs1042464_493_N>I_0.480080	3	20220411_f1_um4_zou00006_sa_p2_hcd.ScanId;v=1;d1=14084.14084.4	controllerType=0 controllerNumber=1 scan=14084	46.1092	HEK293-rHRG-PN	hcd
1	R.IADAHLDRVEN[+2351.851]TTVYYLVLDVQESDC[+57.021]SVLSR.K	HexNAc(4)Hex(5)dHex(3)NeuAc(1)	C[+57], N[+2352]	1483.66	4	5931.6	5932.61	-1	-0.3	35	Specific	175.33	119.25	5.81	4.74	399	>sp|HRG_rs1042464_493_N>I_0.480080	3	20220411_f1_um4_zou00006_sa_p2_hcd.ScanId;v=1;d1=14757.14757.4	controllerType=0 controllerNumber=1 scan=14757	47.873	HEK293-rHRG-PN	hcd
1	R.HSHESQDLRVIDFN[+1727.613]C[+57.021]TTSSVSSALANTK.D	HexNAc(3)Hex(6)dHex(1)	C[+57], N[+1728]	967.426	5	4833.1	4832.08	1	3.2	94	Specific	196.93	141.83	141.83	4.79	399	>sp|HRG_rs1042464_493_N>I_0.480080	3	20220411_f1_um4_zou00006_sa_p2_hcd.ScanId;v=1;d1=8162.8162.5	controllerType=0 controllerNumber=1 scan=8162	30.479	HEK293-rHRG-PN	hcd
1	I.ADAHLDRVEN[+1589.571]TTVYYLVLDVQESDC[+57.021]SVLSR.K	HexNAc(4)Hex(3)NeuAc(1)	C[+57], N[+1590]	1264.82	4	5056.24	5057.25	-1	-0.8	36	NRagged	253.26	253.26	253.26	4.79	399	>sp|HRG_rs1042464_493_N>I_0.480080	3	20220411_f1_um4_zou00006_sa_p2_hcd.ScanId;v=1;d1=14322.14322.4	controllerType=0 controllerNumber=1 scan=14322	46.715	HEK293-rHRG-PN	hcd
1	R.HSHESQDLRVIDFN[+1768.640]C[+57.021]TTSSVSSALANTKDSPVLIDFFEDTERYR.K	HexNAc(4)Hex(5)dHex(1)	C[+57], N[+1769]	1143.51	6	6856.05	6856.05	0	0.2	94	Specific	275.85	134.36	134.36	4.79	320	>sp|HRG_rs1042464_493_N>I_0.480080	3	20220411_f1_um4_zou00006_sa_p2_shcd.ScanId;v=1;d1=12195.12195.6	controllerType=0 controllerNumber=1 scan=12195	44.6761	HEK293-rHRG-PN	shcd
1	R.VIDFN[+1809.666]C[+57.021]TTSSVSSALANTKDSPVLIDFFEDTER.Y	HexNAc(5)Hex(4)dHex(1)	C[+57], N[+1810]	1098.49	5	5488.43	5488.41	0	3.2	103	Specific	208.44	165	165	4.81	320	>sp|HRG_rs1042464_493_N>I_0.480080	3	20220411_f1_um4_zou00006_sa_p2_shcd.ScanId;v=1;d1=13601.13601.5	controllerType=0 controllerNumber=1 scan=13601	48.9469	HEK293-rHRG-PN	shcd
1	R.VIDFN[+1825.661]C[+57.021]TTSSVSSALANTKDSPVLIDFFEDTER.Y	HexNAc(5)Hex(5)	C[+57], N[+1826]	1376.86	4	5504.42	5504.41	0	2.6	103	Specific	181.68	102.86	102.86	4.82	399	>sp|HRG_rs1042464_493_N>I_0.480080	3	20220411_f1_um4_zou00006_sa_p2_hcd.ScanId;v=1;d1=15171.15171.4	controllerType=0 controllerNumber=1 scan=15171	49.0144	HEK293-rHRG-PN	hcd
1	R.IADAHLDRVEN[+1971.719]TTVYYLVLDVQESDC[+57.021]SVLSR.K	HexNAc(5)Hex(5)dHex(1)	C[+57], N[+1972]	1111.5	5	5553.49	5552.48	1	2.4	35	Specific	198.34	98.73	98.73	4.82	399	>sp|HRG_rs1042464_493_N>I_0.480080	3	20220411_f1_um4_zou00006_sa_p2_hcd.ScanId;v=1;d1=13397.13397.5	controllerType=0 controllerNumber=1 scan=13397	44.2958	HEK293-rHRG-PN	hcd
1	R.IADAHLDRVEN[+2409.893]TTVYYLVLDVQESDC[+57.021]SVLSR.K	HexNAc(5)Hex(5)dHex(4)	C[+57], N[+2410]	1198.94	5	5990.67	5990.65	0	3.4	35	Specific	222.18	91.96	3.17	4.82	399	>sp|HRG_rs1042464_493_N>I_0.480080	3	20220411_f1_um4_zou00006_sa_p2_hcd.ScanId;v=1;d1=13275.13275.5	controllerType=0 controllerNumber=1 scan=13275	43.9947	HEK293-rHRG-PN	hcd
1	R.IADAHLDRVEN[+2205.793]TTVYYLVLDVQESDC[+57.021]SVLSR.K	HexNAc(4)Hex(5)dHex(2)NeuAc(1)	C[+57], N[+2206]	1158.12	5	5786.57	5786.55	0	4	35	Specific	227.98	102.48	15.69	4.82	399	>sp|HRG_rs1042464_493_N>I_0.480080	3	20220411_f1_um4_zou00006_sa_p2_hcd.ScanId;v=1;d1=14030.14030.5	controllerType=0 controllerNumber=1 scan=14030	45.976	HEK293-rHRG-PN	hcd
1	R.IADAHLDRVEN[+2100.761]TTVY[+79.966]YLVLDVQESDC[+57.021]SVLSR.K	HexNAc(5)Hex(4)dHex(1)NeuAc(1)	C[+57], N[+2101], Y[+80]	1441.13	4	5761.49	5761.49	0	0.7	35	Specific	241.79	41.94	5.68	4.82	399	>sp|HRG_rs1042464_493_N>I_0.480080	3	20220411_f1_um4_zou00006_sa_p2_hcd.ScanId;v=1;d1=14885.14885.4	controllerType=0 controllerNumber=1 scan=14885	48.2388	HEK293-rHRG-PN	hcd
1	R.HSHESQDLRVIDFN[+2116.756]C[+57.021]TTSSVSSALANTKDSPVLIDFFEDTER.Y	HexNAc(5)Hex(5)NeuAc(1)	C[+57], N[+2117]	1148.51	6	6886.04	6885	1	5.6	94	Specific	175.51	175.51	20.78	4.84	399	>sp|HRG_rs1042464_493_N>I_0.480080	3	20220411_f1_um4_zou00006_sa_p2_hcd.ScanId;v=1;d1=13485.13485.6	controllerType=0 controllerNumber=1 scan=13485	44.514	HEK293-rHRG-PN	hcd
1	R.HSHESQDLRVIDFN[+2116.756]C[+57.021]TTSSVSSALANTKDSPVLIDFFEDTER.Y	HexNAc(5)Hex(5)NeuAc(1)	C[+57], N[+2117]	1148.34	6	6885.03	6885	0	4.2	94	Specific	175.85	175.05	47.84	4.84	399	>sp|HRG_rs1042464_493_N>I_0.480080	3	20220411_f1_um4_zou00006_sa_p2_hcd.ScanId;v=1;d1=14080.14080.6	controllerType=0 controllerNumber=1 scan=14080	46.0998	HEK293-rHRG-PN	hcd
1	R.IADAHLDRVEN[+1914.697]TTVYYLVLDVQESDC[+57.021]SVLSR.K	HexNAc(4)Hex(5)dHex(2)	C[+57], N[+1915]	1099.7	5	5494.47	5495.46	-1	3.3	35	Specific	199.27	67.86	16.98	4.84	320	>sp|HRG_rs1042464_493_N>I_0.480080	3	20220411_f1_um4_zou00006_sa_p2_shcd.ScanId;v=1;d1=12048.12048.5	controllerType=0 controllerNumber=1 scan=12048	44.2401	HEK293-rHRG-PN	shcd
1	R.HSHESQDLRVIDFN[+1565.560]C[+57.021]TTSSVSSALANTKDSPVLIDFFEDTER.Y	HexNAc(3)Hex(5)dHex(1)	C[+57], N[+1566]	1056.64	6	6334.83	6333.8	1	3.7	94	Specific	161.51	142.52	142.52	4.86	399	>sp|HRG_rs1042464_493_N>I_0.480080	3	20220411_f1_um4_zou00006_sa_p2_hcd.ScanId;v=1;d1=13527.13527.6	controllerType=0 controllerNumber=1 scan=13527	44.6191	HEK293-rHRG-PN	hcd
1	R.IADAHLDRVEN[+2262.814]TTVYYLVLDVQESDC[+57.021]SVLSR.K	HexNAc(5)Hex(5)dHex(1)NeuAc(1)	C[+57], N[+2263]	1461.9	4	5844.59	5843.57	1	2.3	35	Specific	162.47	50.53	32.3	4.86	399	>sp|HRG_rs1042464_493_N>I_0.480080	3	20220411_f1_um4_zou00006_sa_p2_hcd.ScanId;v=1;d1=14161.14161.4	controllerType=0 controllerNumber=1 scan=14161	46.3009	HEK293-rHRG-PN	hcd
1	R.HSHESQDLRVIDFN[+1622.582]C[+57.021]TTSSVSSALANTK.D	HexNAc(4)Hex(5)	C[+57], N[+1623]	1182.77	4	4728.06	4727.05	1	1.3	94	Specific	190.78	190.78	190.78	4.87	399	>sp|HRG_rs1042464_493_N>I_0.480080	3	20220411_f1_um4_zou00006_sa_p2_hcd.ScanId;v=1;d1=8164.8164.4	controllerType=0 controllerNumber=1 scan=8164	30.4837	HEK293-rHRG-PN	hcd
1	R.IADAHLDRVEN[+2391.857]TTVYYLVLDVQESDC[+57.021]SVLSR.K	HexNAc(5)Hex(4)dHex(1)NeuAc(2)	C[+57], N[+2392]	1195.33	5	5972.62	5972.62	0	0.2	35	Specific	185.51	128.47	7.88	4.89	399	>sp|HRG_rs1042464_493_N>I_0.480080	3	20220411_f1_um4_zou00006_sa_p2_hcd.ScanId;v=1;d1=14724.14724.5	controllerType=0 controllerNumber=1 scan=14724	47.7771	HEK293-rHRG-PN	hcd
1	R.IADAHLDRVEN[+2862.021]TTVYYLVLDVQESDC[+57.021]SVLSR.K	HexNAc(5)Hex(6)dHex(2)NeuAc(2)	C[+57], N[+2862]	1289.36	5	6442.78	6442.78	0	0.8	35	Specific	214.11	137.79	1.2	4.89	399	>sp|HRG_rs1042464_493_N>I_0.480080	3	20220411_f1_um4_zou00006_sa_p2_hcd.ScanId;v=1;d1=14605.14605.5	controllerType=0 controllerNumber=1 scan=14605	47.4736	HEK293-rHRG-PN	hcd
1	R.IADAHLDRVEN[+2409.893]TTVYYLVLDVQESDC[+57.021]SVLSR.K	HexNAc(5)Hex(5)dHex(4)	C[+57], N[+2410]	1199.14	5	5991.66	5990.65	1	1.3	35	Specific	219.9	148.81	148.81	4.89	399	>sp|HRG_rs1042464_493_N>I_0.480080	3	20220411_f1_um4_zou00006_sa_p2_hcd.ScanId;v=1;d1=14679.14679.5	controllerType=0 controllerNumber=1 scan=14679	47.6573	HEK293-rHRG-PN	hcd
1	R.VIDFN[+2116.756]C[+57.021]TTSSVSSALANTKDSPVLIDFFEDTER.Y	HexNAc(5)Hex(5)NeuAc(1)	C[+57], N[+2117]	1159.91	5	5795.5	5795.5	0	-0.4	103	Specific	253.58	195.37	63.49	4.89	320	>sp|HRG_rs1042464_493_N>I_0.480080	3	20220411_f1_um4_zou00006_sa_p2_shcd.ScanId;v=1;d1=14146.14146.5	controllerType=0 controllerNumber=1 scan=14146	50.63	HEK293-rHRG-PN	shcd
1	R.HSHESQDLRVIDFN[+1622.582]C[+57.021]TTSSVSSALANTK.D	HexNAc(4)Hex(5)	C[+57], N[+1623]	1182.77	4	4728.07	4727.05	1	3	94	Specific	207.36	148.92	148.92	4.93	399	>sp|HRG_rs1042464_493_N>I_0.480080	3	20220411_f1_um4_zou00006_sa_p2_hcd.ScanId;v=1;d1=8239.8239.4	controllerType=0 controllerNumber=1 scan=8239	30.6731	HEK293-rHRG-PN	hcd
1	R.VIDFN[+1971.719]C[+57.021]TTSSVSSALANTKDSPVLIDFFEDTER.Y	HexNAc(5)Hex(5)dHex(1)	C[+57], N[+1972]	1131.1	5	5651.47	5650.47	1	0.7	103	Specific	211.63	211.63	211.63	4.93	320	>sp|HRG_rs1042464_493_N>I_0.480080	3	20220411_f1_um4_zou00006_sa_p2_shcd.ScanId;v=1;d1=13602.13602.5	controllerType=0 controllerNumber=1 scan=13602	48.9505	HEK293-rHRG-PN	shcd
1	R.VIDFN[+2116.756]C[+57.021]TTSSVSSALANTKDSPVLIDFFEDTER.Y	HexNAc(5)Hex(5)NeuAc(1)	C[+57], N[+2117]	1160.11	5	5796.52	5795.5	1	1.7	103	Specific	231.23	231.23	45.66	4.93	320	>sp|HRG_rs1042464_493_N>I_0.480080	3	20220411_f1_um4_zou00006_sa_p2_shcd.ScanId;v=1;d1=14155.14155.5	controllerType=0 controllerNumber=1 scan=14155	50.6564	HEK293-rHRG-PN	shcd
1	R.HSHESQDLRVIDFN[+2116.756]C[+57.021]TTSSVSSALANTKDSPVLIDFFEDTER.Y	HexNAc(5)Hex(5)NeuAc(1)	C[+57], N[+2117]	1377.81	5	6885.02	6885	0	3.1	94	Specific	194.83	128.56	41.24	4.97	399	>sp|HRG_rs1042464_493_N>I_0.480080	3	20220411_f1_um4_zou00006_sa_p2_hcd.ScanId;v=1;d1=14083.14083.4	controllerType=0 controllerNumber=1 scan=14083	46.1069	HEK293-rHRG-PN	hcd
1	R.HSHESQDLRVIDFN[+1872.651]C[+57.021]TTSSVSSALANTK.D	HexNAc(3)Hex(6)NeuAc(1)	C[+57], N[+1873]	996.231	5	4977.13	4977.12	0	1.1	94	Specific	197	131.4	73.15	4.98	320	>sp|HRG_rs1042464_493_N>I_0.480080	3	20220411_f1_um4_zou00006_sa_p2_shcd.ScanId;v=1;d1=8075.8075.5	controllerType=0 controllerNumber=1 scan=8075	32.1484	HEK293-rHRG-PN	shcd
1	R.HSHESQDLRVIDFN[+1622.582]C[+57.021]TTSSVSSALANTK.D	HexNAc(4)Hex(5)	C[+57], N[+1623]	1182.52	4	4727.06	4727.05	0	2.7	94	Specific	189.28	40.2	40.2	5.02	320	>sp|HRG_rs1042464_493_N>I_0.480080	3	20220411_f1_um4_zou00006_sa_p2_shcd.ScanId;v=1;d1=7547.7547.4	controllerType=0 controllerNumber=1 scan=7547	30.5539	HEK293-rHRG-PN	shcd
1	R.HSHESQDLRVIDFN[+1872.651]C[+57.021]TTSSVSSALANTK.D	HexNAc(3)Hex(6)NeuAc(1)	C[+57], N[+1873]	1245.04	4	4977.13	4977.12	0	2.8	94	Specific	171.19	83.74	67.87	5.03	320	>sp|HRG_rs1042464_493_N>I_0.480080	3	20220411_f1_um4_zou00006_sa_p2_shcd.ScanId;v=1;d1=8064.8064.4	controllerType=0 controllerNumber=1 scan=8064	32.1151	HEK293-rHRG-PN	shcd
1	R.HSHESQDLRVIDFN[+1971.719]C[+57.021]TTSSVSSALANTK.D	HexNAc(5)Hex(5)dHex(1)	C[+57], N[+1972]	1016.05	5	5076.2	5076.19	0	1.6	94	Specific	184.69	80.23	80.23	5.05	320	>sp|HRG_rs1042464_493_N>I_0.480080	3	20220411_f1_um4_zou00006_sa_p2_shcd.ScanId;v=1;d1=7506.7506.5	controllerType=0 controllerNumber=1 scan=7506	30.4349	HEK293-rHRG-PN	shcd
1	R.VIDFN[+1216.423]C[+57.021]TTSSVSSALANTKDSPVLIDFFEDTERYRK.Q	HexNAc(2)Hex(5)	C[+57], N[+1216]	1069.49	5	5343.42	5342.43	1	-2.3	103	Specific	358.14	320.42	320.42	5.05	399	>sp|HRG_rs1042464_493_N>I_0.480080	3	20220411_f1_um4_zou00006_sa_p2_hcd.ScanId;v=1;d1=13668.13668.5	controllerType=0 controllerNumber=1 scan=13668	44.9688	HEK293-rHRG-PN	hcd
1	R.IADAHLDRVEN[+2116.756]TTVYY[+79.966]LVLDVQESDC[+57.021]SVLSR.K	HexNAc(5)Hex(5)NeuAc(1)	C[+57], N[+2117], Y[+80]	1445.38	4	5778.51	5777.48	1	5	35	Specific	260.63	12.96	0	5.07	320	>sp|HRG_rs1042464_493_N>I_0.480080	3	20220411_f1_um4_zou00006_sa_p2_shcd.ScanId;v=1;d1=13357.13357.4	controllerType=0 controllerNumber=1 scan=13357	48.2123	HEK293-rHRG-PN	shcd
1	R.IADAHLDRVEN[+2116.756]TTVYYLVLDVQESDC[+57.021]SVLSR.K	HexNAc(5)Hex(5)NeuAc(1)	C[+57], N[+2117]	1424.87	4	5696.46	5697.52	-1	-9.4	35	Specific	306.87	135.27	135.27	5.08	399	>sp|HRG_rs1042464_493_N>I_0.480080	3	20220411_f1_um4_zou00006_sa_p2_hcd.ScanId;v=1;d1=14145.14145.4	controllerType=0 controllerNumber=1 scan=14145	46.2612	HEK293-rHRG-PN	hcd
1	R.VIDFN[+1825.661]C[+57.021]TTSSVSSALANTKDSPVLIDFFEDTERYR.K	HexNAc(5)Hex(5)	C[+57], N[+1826]	1165.53	5	5823.6	5823.57	0	4.1	103	Specific	261.69	97.31	97.31	5.13	320	>sp|HRG_rs1042464_493_N>I_0.480080	3	20220411_f1_um4_zou00006_sa_p2_shcd.ScanId;v=1;d1=13404.13404.5	controllerType=0 controllerNumber=1 scan=13404	48.3559	HEK293-rHRG-PN	shcd
1	R.VIDFN[+1727.613]C[+57.021]TTSSVSSALANTKDSPVLIDFFEDTERYRK.Q	HexNAc(3)Hex(6)dHex(1)	C[+57], N[+1728]	1171.33	5	5852.64	5853.62	-1	3.1	103	Specific	398.9	112.88	112.88	5.15	399	>sp|HRG_rs1042464_493_N>I_0.480080	3	20220411_f1_um4_zou00006_sa_p2_hcd.ScanId;v=1;d1=13952.13952.5	controllerType=0 controllerNumber=1 scan=13952	45.7707	HEK293-rHRG-PN	hcd
1	R.IADAHLDRVEN[+3008.078]TTVYYLVLDVQESDC[+57.021]SVLSR.K	HexNAc(5)Hex(6)dHex(3)NeuAc(2)	C[+57], N[+3008]	1318.57	5	6588.83	6588.84	0	-0.5	35	Specific	265.21	157.54	21.19	5.16	320	>sp|HRG_rs1042464_493_N>I_0.480080	3	20220411_f1_um4_zou00006_sa_p2_shcd.ScanId;v=1;d1=13677.13677.5	controllerType=0 controllerNumber=1 scan=13677	49.1642	HEK293-rHRG-PN	shcd
1	R.VIDFN[+1825.661]C[+57.021]TTSSVSSALANTKDSPVLIDFFEDTER.Y	HexNAc(5)Hex(5)	C[+57], N[+1826]	1377.12	4	5505.45	5504.41	1	7.5	103	Specific	368.77	287.35	287.35	5.16	320	>sp|HRG_rs1042464_493_N>I_0.480080	3	20220411_f1_um4_zou00006_sa_p2_shcd.ScanId;v=1;d1=13583.13583.4	controllerType=0 controllerNumber=1 scan=13583	48.8914	HEK293-rHRG-PN	shcd
1	R.HSHESQDLRVIDFN[+1727.613]C[+57.021]TTSSVSSALANTKDSPVLIDFFEDTER.Y	HexNAc(3)Hex(6)dHex(1)	C[+57], N[+1728]	1083.48	6	6495.87	6495.86	0	1.9	94	Specific	217.33	124.36	124.36	5.17	320	>sp|HRG_rs1042464_493_N>I_0.480080	3	20220411_f1_um4_zou00006_sa_p2_shcd.ScanId;v=1;d1=12170.12170.6	controllerType=0 controllerNumber=1 scan=12170	44.6012	HEK293-rHRG-PN	shcd
1	R.VIDFN[+1768.640]C[+57.021]TTSSVSSALANTKDSPVLIDFFEDTERYRK.Q	HexNAc(4)Hex(5)dHex(1)	C[+57], N[+1769]	1179.54	5	5893.67	5894.65	-1	4	103	Specific	337.66	101.19	101.19	5.17	399	>sp|HRG_rs1042464_493_N>I_0.480080	3	20220411_f1_um4_zou00006_sa_p2_hcd.ScanId;v=1;d1=13926.13926.5	controllerType=0 controllerNumber=1 scan=13926	45.6851	HEK293-rHRG-PN	hcd
1	R.HSHESQDLRVIDFN[+1622.582]C[+57.021]TTSSVSSALANTK.D	HexNAc(4)Hex(5)	C[+57], N[+1623]	946.018	5	4726.06	4727.05	-1	2.5	94	Specific	155.16	130.87	130.87	5.18	399	>sp|HRG_rs1042464_493_N>I_0.480080	3	20220411_f1_um4_zou00006_sa_p2_hcd.ScanId;v=1;d1=8149.8149.5	controllerType=0 controllerNumber=1 scan=8149	30.4463	HEK293-rHRG-PN	hcd
1	R.HSHESQDLRVIDFN[+1622.582]C[+57.021]TTSSVSSALANTK.D	HexNAc(4)Hex(5)	C[+57], N[+1623]	1182.52	4	4727.06	4727.05	0	2.7	94	Specific	241.18	73.16	73.16	5.18	320	>sp|HRG_rs1042464_493_N>I_0.480080	3	20220411_f1_um4_zou00006_sa_p2_shcd.ScanId;v=1;d1=7550.7550.4	controllerType=0 controllerNumber=1 scan=7550	30.5634	HEK293-rHRG-PN	shcd
1	R.IADAHLDRVEN[+1914.697]TTVYYLVLDVQESDC[+57.021]SVLSR.K	HexNAc(4)Hex(5)dHex(2)	C[+57], N[+1915]	1374.87	4	5496.47	5495.46	1	2.7	35	Specific	162	115.71	115.71	5.19	399	>sp|HRG_rs1042464_493_N>I_0.480080	3	20220411_f1_um4_zou00006_sa_p2_hcd.ScanId;v=1;d1=13431.13431.4	controllerType=0 controllerNumber=1 scan=13431	44.3798	HEK293-rHRG-PN	hcd
1	R.IADAHLDRVEN[+2059.735]TTVYYLVLDVQESDC[+57.021]SVLSR.K	HexNAc(4)Hex(5)dHex(1)NeuAc(1)	C[+57], N[+2060]	1410.88	4	5640.51	5640.49	0	2.9	35	Specific	188.06	102.59	31.87	5.19	399	>sp|HRG_rs1042464_493_N>I_0.480080	3	20220411_f1_um4_zou00006_sa_p2_hcd.ScanId;v=1;d1=14100.14100.4	controllerType=0 controllerNumber=1 scan=14100	46.1489	HEK293-rHRG-PN	hcd
1	R.IADAHLDRVEN[+1444.534]TTVYYLVLDVQESDC[+57.021]SVLSR.K	HexNAc(4)Hex(3)dHex(1)	C[+57], N[+1445]	1256.83	4	5024.3	5025.29	-1	2.4	35	Specific	235.7	107.96	107.96	5.2	399	>sp|HRG_rs1042464_493_N>I_0.480080	3	20220411_f1_um4_zou00006_sa_p2_hcd.ScanId;v=1;d1=13473.13473.4	controllerType=0 controllerNumber=1 scan=13473	44.4848	HEK293-rHRG-PN	hcd
1	R.IADAHLDRVEN[+2496.888]TTVYYLVLDVQESDC[+57.021]SVLSR.K	HexNAc(4)Hex(5)dHex(2)NeuAc(2)	C[+57], N[+2497]	1520.42	4	6078.65	6077.65	1	-0.3	35	Specific	160.17	160.17	60.77	5.27	399	>sp|HRG_rs1042464_493_N>I_0.480080	3	20220411_f1_um4_zou00006_sa_p2_hcd.ScanId;v=1;d1=14672.14672.4	controllerType=0 controllerNumber=1 scan=14672	47.6398	HEK293-rHRG-PN	hcd
1	R.IADAHLDRVEN[+2351.851]TTVYYLVLDVQESDC[+57.021]SVLSR.K	HexNAc(4)Hex(5)dHex(3)NeuAc(1)	C[+57], N[+2352]	1483.66	4	5931.6	5932.61	-1	-0.5	35	Specific	223.83	128.78	4.83	5.27	399	>sp|HRG_rs1042464_493_N>I_0.480080	3	20220411_f1_um4_zou00006_sa_p2_hcd.ScanId;v=1;d1=14620.14620.2	controllerType=0 controllerNumber=1 scan=14620	47.5087	HEK293-rHRG-PN	hcd
1	H.SHES[+79.966]QDLRVIDFN[+203.079]C[+57.021]TTSSVSSALANTKDSPVLIDFFEDTER.Y	HexNAc(1)	C[+57], N[+203], S[+80]	1229.31	4	4914.21	4914.23	0	-3.3	95	NRagged	362.02	362.02	2.8	5.27	399	>sp|HRG_rs1042464_493_N>I_0.480080	3	20220411_f1_um4_zou00006_sa_p2_hcd.ScanId;v=1;d1=15258.15258.4	controllerType=0 controllerNumber=1 scan=15258	49.2442	HEK293-rHRG-PN	hcd
1	R.VIDFN[+1768.640]C[+57.021]TTSSVSSALANTKDSPVLIDFFEDTER.Y	HexNAc(4)Hex(5)dHex(1)	C[+57], N[+1769]	1090.08	5	5446.39	5447.39	-1	1.7	103	Specific	240.27	173.01	173.01	5.28	399	>sp|HRG_rs1042464_493_N>I_0.480080	3	20220411_f1_um4_zou00006_sa_p2_hcd.ScanId;v=1;d1=15137.15137.5	controllerType=0 controllerNumber=1 scan=15137	48.9244	HEK293-rHRG-PN	hcd
1	R.HSHESQDLRVIDFN[+1378.476]C[+57.021]TTSSVSSALANTK.D	HexNAc(2)Hex(6)	C[+57], N[+1378]	1121.5	4	4482.96	4482.95	0	3	94	Specific	165.31	165.31	165.31	5.34	399	>sp|HRG_rs1042464_493_N>I_0.480080	3	20220411_f1_um4_zou00006_sa_p2_hcd.ScanId;v=1;d1=8237.8237.4	controllerType=0 controllerNumber=1 scan=8237	30.6684	HEK293-rHRG-PN	hcd
1	R.HSHESQDLRVIDFN[+1727.613]C[+57.021]TTSSVSSALANTKDSPVLIDFFEDTER.Y	HexNAc(3)Hex(6)dHex(1)	C[+57], N[+1728]	1083.48	6	6495.86	6495.86	0	1.3	94	Specific	228.42	140.57	140.57	5.35	320	>sp|HRG_rs1042464_493_N>I_0.480080	3	20220411_f1_um4_zou00006_sa_p2_shcd.ScanId;v=1;d1=12151.12151.6	controllerType=0 controllerNumber=1 scan=12151	44.543	HEK293-rHRG-PN	shcd
1	R.IADAHLDRVEN[+2408.872]TTVYYLVLDVQESDC[+57.021]SVLSR.K	HexNAc(5)Hex(5)dHex(2)NeuAc(1)	C[+57], N[+2409]	1198.94	5	5990.66	5989.63	1	3.7	35	Specific	215.2	132.87	27.31	5.36	399	>sp|HRG_rs1042464_493_N>I_0.480080	3	20220411_f1_um4_zou00006_sa_p2_hcd.ScanId;v=1;d1=14065.14065.5	controllerType=0 controllerNumber=1 scan=14065	46.0628	HEK293-rHRG-PN	hcd
1	R.VIDFN[+1809.666]C[+57.021]TTSSVSSALANTKDSPVLIDFFEDTER.Y	HexNAc(5)Hex(4)dHex(1)	C[+57], N[+1810]	1373.11	4	5489.42	5488.41	1	1.2	103	Specific	166.34	166.34	166.34	5.37	320	>sp|HRG_rs1042464_493_N>I_0.480080	3	20220411_f1_um4_zou00006_sa_p2_shcd.ScanId;v=1;d1=13616.13616.4	controllerType=0 controllerNumber=1 scan=13616	48.9916	HEK293-rHRG-PN	shcd
1	R.VIDFN[+1216.423]C[+57.021]TTSSVSSALANTKDSPVLIDFFEDTER.Y	HexNAc(2)Hex(5)	C[+57], N[+1216]	1224.55	4	4895.19	4895.17	0	3.3	103	Specific	181.7	181.7	181.7	5.4	320	>sp|HRG_rs1042464_493_N>I_0.480080	3	20220411_f1_um4_zou00006_sa_p2_shcd.ScanId;v=1;d1=13744.13744.4	controllerType=0 controllerNumber=1 scan=13744	49.3628	HEK293-rHRG-PN	shcd
1	R.IADAHLDRVEN[+1458.442]TTVYYLVLDVQESDC[+57.021]SVLSR.K	HexNAc(2)Hex(6)Phospho(1)	C[+57], N[+1458]	1008.65	5	5039.22	5039.2	0	3.9	35	Specific	199.28	199.28	44.83	5.41	399	>sp|HRG_rs1042464_493_N>I_0.480080	3	20220411_f1_um4_zou00006_sa_p2_hcd.ScanId;v=1;d1=14336.14336.5	controllerType=0 controllerNumber=1 scan=14336	46.7525	HEK293-rHRG-PN	hcd
1	R.IADAHLDRVEN[+3009.074]TTVYYLVLDVQESDC[+57.021]SVLSR.K	HexNAc(7)Hex(8)NeuAc(1)	C[+57], N[+3009]	1318.57	5	6588.83	6589.83	-1	0.8	35	Specific	198.96	115.24	7.73	5.42	320	>sp|HRG_rs1042464_493_N>I_0.480080	3	20220411_f1_um4_zou00006_sa_p2_shcd.ScanId;v=1;d1=13674.13674.5	controllerType=0 controllerNumber=1 scan=13674	49.1544	HEK293-rHRG-PN	shcd
1	R.IADAHLDRVEN[+2205.793]TTVYYLVLDVQESDC[+57.021]SVLSR.K	HexNAc(4)Hex(5)dHex(2)NeuAc(1)	C[+57], N[+2206]	1158.12	5	5786.59	5786.55	0	5.9	35	Specific	288.32	89.5	27.48	5.44	399	>sp|HRG_rs1042464_493_N>I_0.480080	3	20220411_f1_um4_zou00006_sa_p2_hcd.ScanId;v=1;d1=13959.13959.5	controllerType=0 controllerNumber=1 scan=13959	45.7916	HEK293-rHRG-PN	hcd
1	R.IADAHLDRVEN[+2715.963]TTVYYLVLDVQESDC[+57.021]SVLSR.K	HexNAc(5)Hex(6)dHex(1)NeuAc(2)	C[+57], N[+2716]	1574.69	4	6295.72	6296.72	-1	0.8	35	Specific	158.84	96.39	96.39	5.49	320	>sp|HRG_rs1042464_493_N>I_0.480080	3	20220411_f1_um4_zou00006_sa_p2_shcd.ScanId;v=1;d1=13095.13095.4	controllerType=0 controllerNumber=1 scan=13095	47.4309	HEK293-rHRG-PN	shcd
1	R.IADAHLDRVEN[+2100.761]TTVY[+79.966]YLVLDVQESDC[+57.021]SVLSR.K	HexNAc(5)Hex(4)dHex(1)NeuAc(1)	C[+57], N[+2101], Y[+80]	1441.13	4	5761.49	5761.49	0	0.5	35	Specific	258.54	45.86	0	5.53	399	>sp|HRG_rs1042464_493_N>I_0.480080	3	20220411_f1_um4_zou00006_sa_p2_hcd.ScanId;v=1;d1=14896.14896.4	controllerType=0 controllerNumber=1 scan=14896	48.2696	HEK293-rHRG-PN	hcd
1	R.IADAHLDRVEN[+2262.814]TTVYYLVLDVQESDC[+57.021]SVLSR.K	HexNAc(5)Hex(5)dHex(1)NeuAc(1)	C[+57], N[+2263]	1461.41	4	5842.6	5843.57	-1	5.5	35	Specific	345.13	70	70	5.57	399	>sp|HRG_rs1042464_493_N>I_0.480080	3	20220411_f1_um4_zou00006_sa_p2_hcd.ScanId;v=1;d1=13984.13984.4	controllerType=0 controllerNumber=1 scan=13984	45.857	HEK293-rHRG-PN	hcd
1	R.IADAHLDRVEN[+2351.851]TTVYYLVLDVQESDC[+57.021]SVLSR.K	HexNAc(4)Hex(5)dHex(3)NeuAc(1)	C[+57], N[+2352]	1483.66	4	5931.6	5932.61	-1	-0.9	35	Specific	327.13	152.27	2.39	5.6	399	>sp|HRG_rs1042464_493_N>I_0.480080	3	20220411_f1_um4_zou00006_sa_p2_hcd.ScanId;v=1;d1=14644.14644.4	controllerType=0 controllerNumber=1 scan=14644	47.5696	HEK293-rHRG-PN	hcd
1	R.VIDFN[+1622.582]C[+57.021]TTSSVSSALANTKDSPVLIDFFEDTER.Y	HexNAc(4)Hex(5)	C[+57], N[+1623]	1061.08	5	5301.36	5301.33	0	5	103	Specific	301.1	224.68	224.68	5.61	399	>sp|HRG_rs1042464_493_N>I_0.480080	3	20220411_f1_um4_zou00006_sa_p2_hcd.ScanId;v=1;d1=15223.15223.5	controllerType=0 controllerNumber=1 scan=15223	49.149	HEK293-rHRG-PN	hcd
1	R.HSHESQDLRVIDFN[+1954.704]C[+57.021]TTSSVSSALANTKDSPVLIDFFEDTER.Y	HexNAc(5)Hex(4)NeuAc(1)	C[+57], N[+1955]	1121.33	6	6722.97	6722.95	0	3.1	94	Specific	198.54	198.54	8.61	5.62	399	>sp|HRG_rs1042464_493_N>I_0.480080	3	20220411_f1_um4_zou00006_sa_p2_hcd.ScanId;v=1;d1=13467.13467.2	controllerType=0 controllerNumber=1 scan=13467	44.4685	HEK293-rHRG-PN	hcd
1	R.HSHESQDLRVIDFN[+1971.719]C[+57.021]TTSSVSSALANTKDSPVLIDFFEDTER.Y	HexNAc(5)Hex(5)dHex(1)	C[+57], N[+1972]	1124	6	6738.97	6739.96	-1	1.9	94	Specific	171.55	171.55	171.55	5.63	399	>sp|HRG_rs1042464_493_N>I_0.480080	3	20220411_f1_um4_zou00006_sa_p2_hcd.ScanId;v=1;d1=13518.13518.6	controllerType=0 controllerNumber=1 scan=13518	44.597	HEK293-rHRG-PN	hcd
1	R.HSHESQDLRVIDFN[+1663.608]C[+57.021]TTSSVSSALANTKDSPVLIDFFEDTER.Y	HexNAc(5)Hex(4)	C[+57], N[+1664]	1072.82	6	6431.87	6431.85	0	3	94	Specific	221.04	221.04	221.04	5.64	399	>sp|HRG_rs1042464_493_N>I_0.480080	3	20220411_f1_um4_zou00006_sa_p2_hcd.ScanId;v=1;d1=13514.13514.6	controllerType=0 controllerNumber=1 scan=13514	44.5877	HEK293-rHRG-PN	hcd
1	R.HSHESQDLRVIDFN[+1872.651]C[+57.021]TTSSVSSALANTKDSPVLIDFFEDTER.Y	HexNAc(3)Hex(6)NeuAc(1)	C[+57], N[+1873]	1107.66	6	6640.91	6640.89	0	3.2	94	Specific	234.04	234.04	38.52	5.64	399	>sp|HRG_rs1042464_493_N>I_0.480080	3	20220411_f1_um4_zou00006_sa_p2_hcd.ScanId;v=1;d1=14113.14113.6	controllerType=0 controllerNumber=1 scan=14113	46.1803	HEK293-rHRG-PN	hcd
1	R.VIDFN[+1622.582]C[+57.021]TTSSVSSALANTKDSPVLIDFFEDTER.Y	HexNAc(4)Hex(5)	C[+57], N[+1623]	1060.88	5	5300.36	5301.33	-1	5.4	103	Specific	294.14	274.31	274.31	5.65	399	>sp|HRG_rs1042464_493_N>I_0.480080	3	20220411_f1_um4_zou00006_sa_p2_hcd.ScanId;v=1;d1=15207.15207.5	controllerType=0 controllerNumber=1 scan=15207	49.108	HEK293-rHRG-PN	hcd
1	R.VIDFN[+1606.587]C[+57.021]TTSSVSSALANTKDSPVLIDFFEDTERYRK.Q	HexNAc(4)Hex(4)dHex(1)	C[+57], N[+1607]	1147.53	5	5733.61	5732.59	1	1.5	103	Specific	408.44	165.55	165.55	5.66	399	>sp|HRG_rs1042464_493_N>I_0.480080	3	20220411_f1_um4_zou00006_sa_p2_hcd.ScanId;v=1;d1=13958.13958.5	controllerType=0 controllerNumber=1 scan=13958	45.7879	HEK293-rHRG-PN	hcd
1	K.VIATRHSHESQDLRVIDFN[+1378.476]C[+57.021]TTSSVSSALANTK.D	HexNAc(2)Hex(6)	C[+57], N[+1378]	838.222	6	5024.29	5023.28	1	1.3	89	Specific	175	175	175	5.7	399	>sp|HRG_rs1042464_493_N>I_0.480080	3	20220411_f1_um4_zou00006_sa_p2_hcd.ScanId;v=1;d1=7642.7642.6	controllerType=0 controllerNumber=1 scan=7642	29.0957	HEK293-rHRG-PN	hcd
1	R.HSHESQDLRVIDFN[+2116.756]C[+57.021]TTSSVSSALANTK.D	HexNAc(5)Hex(5)NeuAc(1)	C[+57], N[+2117]	1045.26	5	5222.26	5221.23	1	4.9	94	Specific	263.21	139.41	16.66	5.7	320	>sp|HRG_rs1042464_493_N>I_0.480080	3	20220411_f1_um4_zou00006_sa_p2_shcd.ScanId;v=1;d1=7470.7470.5	controllerType=0 controllerNumber=1 scan=7470	30.3283	HEK293-rHRG-PN	shcd
1	R.VIDFN[+1622.582]C[+57.021]TTSSVSSALANTKDSPVLIDFFEDTERYRK.Q	HexNAc(4)Hex(5)	C[+57], N[+1623]	1150.53	5	5748.61	5748.59	0	2.9	103	Specific	402.16	155.71	155.71	5.71	399	>sp|HRG_rs1042464_493_N>I_0.480080	3	20220411_f1_um4_zou00006_sa_p2_hcd.ScanId;v=1;d1=14006.14006.5	controllerType=0 controllerNumber=1 scan=14006	45.914	HEK293-rHRG-PN	hcd
1	R.VIDFN[+1913.677]C[+57.021]TTSSVSSALANTKDSPVLIDFFEDTER.Y	HexNAc(4)Hex(5)NeuAc(1)	C[+57], N[+1914]	1119.09	5	5591.42	5592.43	-1	-0.8	103	Specific	322.96	243.18	243.18	5.72	320	>sp|HRG_rs1042464_493_N>I_0.480080	3	20220411_f1_um4_zou00006_sa_p2_shcd.ScanId;v=1;d1=14164.14164.5	controllerType=0 controllerNumber=1 scan=14164	50.6863	HEK293-rHRG-PN	shcd
1	R.IADAHLDRVEN[+2351.851]TTVYYLVLDVQESDC[+57.021]SVLSR.K	HexNAc(4)Hex(5)dHex(3)NeuAc(1)	C[+57], N[+2352]	1187.13	5	5931.6	5932.61	-1	-0.6	35	Specific	402.67	139.5	16.99	5.72	320	>sp|HRG_rs1042464_493_N>I_0.480080	3	20220411_f1_um4_zou00006_sa_p2_shcd.ScanId;v=1;d1=13151.13151.5	controllerType=0 controllerNumber=1 scan=13151	47.5925	HEK293-rHRG-PN	shcd
1	R.IADAHLDRVEN[+1499.469]TTVYYLVLDVQESDC[+57.021]SVLSR.K	HexNAc(3)Hex(5)Phospho(1)	C[+57], N[+1499]	1271.07	4	5081.25	5080.23	1	3.5	35	Specific	151.27	151.27	109.07	5.73	399	>sp|HRG_rs1042464_493_N>I_0.480080	3	20220411_f1_um4_zou00006_sa_p2_hcd.ScanId;v=1;d1=14361.14361.4	controllerType=0 controllerNumber=1 scan=14361	46.8182	HEK293-rHRG-PN	hcd
1	R.IADAHLDRVEN[+1458.442]TTVYYLVLDVQESDC[+57.021]SVLSR.K	HexNAc(2)Hex(6)Phospho(1)	C[+57], N[+1458]	1260.56	4	5039.21	5039.2	0	1.9	35	Specific	153.51	153.51	24.42	5.73	399	>sp|HRG_rs1042464_493_N>I_0.480080	3	20220411_f1_um4_zou00006_sa_p2_hcd.ScanId;v=1;d1=14380.14380.4	controllerType=0 controllerNumber=1 scan=14380	46.873	HEK293-rHRG-PN	hcd
1	R.IADAHLDRVEN[+2060.755]TTVYYLVLDVQESDC[+57.021]SVLSR.K	HexNAc(4)Hex(5)dHex(3)	C[+57], N[+2061]	1411.14	4	5641.53	5641.51	0	2.4	35	Specific	230.33	137.37	2.19	5.73	399	>sp|HRG_rs1042464_493_N>I_0.480080	3	20220411_f1_um4_zou00006_sa_p2_hcd.ScanId;v=1;d1=13371.13371.4	controllerType=0 controllerNumber=1 scan=13371	44.2303	HEK293-rHRG-PN	hcd
1	R.VIDFN[+1914.697]C[+57.021]TTSSVSSALANTKDSPVLIDFFEDTERYRK.Q	HexNAc(4)Hex(5)dHex(2)	C[+57], N[+1915]	1007.79	6	6041.7	6040.7	1	-2	103	Specific	460.29	266.48	266.48	5.73	320	>sp|HRG_rs1042464_493_N>I_0.480080	3	20220411_f1_um4_zou00006_sa_p2_shcd.ScanId;v=1;d1=12971.12971.6	controllerType=0 controllerNumber=1 scan=12971	47.0578	HEK293-rHRG-PN	shcd
1	R.IADAHLDRVEN[+349.137]TTVYYLVLDVQESDC[+57.021]SVLSR.K	HexNAc(1)dHex(1)	C[+57], N[+349]	983.232	4	3929.91	3929.9	0	2.5	35	Specific	189.46	135.53	88.61	5.75	320	>sp|HRG_rs1042464_493_N>I_0.480080	3	20220411_f1_um4_zou00006_sa_p2_shcd.ScanId;v=1;d1=12408.12408.4	controllerType=0 controllerNumber=1 scan=12408	45.3202	HEK293-rHRG-PN	shcd
1	R.HSHESQDLRVIDFN[+1710.598]C[+57.021]TTSSVSSALANTKDSPVLIDFFEDTER.Y	HexNAc(3)Hex(5)NeuAc(1)	C[+57], N[+1711]	1296.78	5	6479.87	6478.84	1	3.7	94	Specific	217.11	217.11	36.33	5.78	399	>sp|HRG_rs1042464_493_N>I_0.480080	3	20220411_f1_um4_zou00006_sa_p2_hcd.ScanId;v=1;d1=14141.14141.5	controllerType=0 controllerNumber=1 scan=14141	46.2518	HEK293-rHRG-PN	hcd
1	R.IADAHLDRVEN[+1955.724]TTVY[+79.966]YLVLDVQESDC[+57.021]SVLSR.K	HexNAc(5)Hex(4)dHex(2)	C[+57], N[+1956], Y[+80]	1404.87	4	5616.46	5616.45	0	1.4	35	Specific	218.27	106.62	0	5.79	320	>sp|HRG_rs1042464_493_N>I_0.480080	3	20220411_f1_um4_zou00006_sa_p2_shcd.ScanId;v=1;d1=12714.12714.4	controllerType=0 controllerNumber=1 scan=12714	46.2815	HEK293-rHRG-PN	shcd
1	R.HSHESQDLRVIDFN[+1378.476]C[+57.021]TTSSVSSALANTKDSPVLIDFFEDTER.Y	HexNAc(2)Hex(6)	C[+57], N[+1378]	1025.29	6	6146.72	6146.72	0	0.6	94	Specific	431.29	161.98	143.89	5.87	399	>sp|HRG_rs1042464_493_N>I_0.480080	3	20220411_f1_um4_zou00006_sa_p2_hcd.ScanId;v=1;d1=13548.13548.6	controllerType=0 controllerNumber=1 scan=13548	44.6718	HEK293-rHRG-PN	hcd
1	R.IADAHLDRVEN[+2059.735]TTVYYLVLDVQESDC[+57.021]SVLSR.K	HexNAc(4)Hex(5)dHex(1)NeuAc(1)	C[+57], N[+2060]	1128.71	5	5639.51	5640.49	-1	3.6	35	Specific	313.25	98.67	98.67	5.89	320	>sp|HRG_rs1042464_493_N>I_0.480080	3	20220411_f1_um4_zou00006_sa_p2_shcd.ScanId;v=1;d1=12626.12626.5	controllerType=0 controllerNumber=1 scan=12626	46.0181	HEK293-rHRG-PN	shcd
1	R.VIDFN[+1622.582]C[+57.021]TTSSVSSALANTKDSPVLIDFFEDTER.Y	HexNAc(4)Hex(5)	C[+57], N[+1623]	1326.09	4	5301.34	5301.33	0	2.2	103	Specific	345.71	126.59	126.59	5.89	320	>sp|HRG_rs1042464_493_N>I_0.480080	3	20220411_f1_um4_zou00006_sa_p2_shcd.ScanId;v=1;d1=13694.13694.4	controllerType=0 controllerNumber=1 scan=13694	49.2145	HEK293-rHRG-PN	shcd
1	R.VIDFN[+1378.476]C[+57.021]TTSSVSSALANTKDSPVLIDFFEDTERYRK.Q	HexNAc(2)Hex(6)	C[+57], N[+1378]	1101.9	5	5505.48	5504.48	1	-1.8	103	Specific	516.8	391.76	391.76	5.9	399	>sp|HRG_rs1042464_493_N>I_0.480080	3	20220411_f1_um4_zou00006_sa_p2_hcd.ScanId;v=1;d1=13629.13629.5	controllerType=0 controllerNumber=1 scan=13629	44.8705	HEK293-rHRG-PN	hcd
1	R.VIDFN[+1622.582]C[+57.021]TTSSVSSALANTKDSPVLIDFFEDTER.Y	HexNAc(4)Hex(5)	C[+57], N[+1623]	1326.09	4	5301.34	5301.33	0	2.2	103	Specific	260.64	84.2	84.2	5.91	320	>sp|HRG_rs1042464_493_N>I_0.480080	3	20220411_f1_um4_zou00006_sa_p2_shcd.ScanId;v=1;d1=13691.13691.4	controllerType=0 controllerNumber=1 scan=13691	49.2061	HEK293-rHRG-PN	shcd
1	R.HSHESQDLRVIDFN[+1971.719]C[+57.021]TTSSVSSALANTK.D	HexNAc(5)Hex(5)dHex(1)	C[+57], N[+1972]	1015.85	5	5075.2	5076.19	-1	2.8	94	Specific	257.18	150.74	150.74	5.94	399	>sp|HRG_rs1042464_493_N>I_0.480080	3	20220411_f1_um4_zou00006_sa_p2_hcd.ScanId;v=1;d1=8126.8126.5	controllerType=0 controllerNumber=1 scan=8126	30.3879	HEK293-rHRG-PN	hcd
1	R.IADAHLDRVEN[+1955.724]TTVY[+79.966]YLVLDVQESDC[+57.021]SVLSR.K	HexNAc(5)Hex(4)dHex(2)	C[+57], N[+1956], Y[+80]	1404.87	4	5616.46	5616.45	0	1.4	35	Specific	248.83	104.78	0	5.95	320	>sp|HRG_rs1042464_493_N>I_0.480080	3	20220411_f1_um4_zou00006_sa_p2_shcd.ScanId;v=1;d1=12717.12717.4	controllerType=0 controllerNumber=1 scan=12717	46.2898	HEK293-rHRG-PN	shcd
1	R.IADAHLDRVEN[+2100.761]TTVYYLVLDVQESDC[+57.021]SVLSR.K	HexNAc(5)Hex(4)dHex(1)NeuAc(1)	C[+57], N[+2101]	1137.11	5	5681.53	5681.52	0	1.9	35	Specific	255.92	112.84	49.92	5.96	399	>sp|HRG_rs1042464_493_N>I_0.480080	3	20220411_f1_um4_zou00006_sa_p2_hcd.ScanId;v=1;d1=14017.14017.5	controllerType=0 controllerNumber=1 scan=14017	45.9433	HEK293-rHRG-PN	hcd
1	R.IADAHLDRVEN[+2247.840]TTVYYLVLDVQESDC[+57.021]SVLSR.K	HexNAc(5)Hex(4)dHex(4)	C[+57], N[+2248]	1458.15	4	5829.59	5828.6	1	-2.4	35	Specific	364.76	185.58	185.58	5.99	399	>sp|HRG_rs1042464_493_N>I_0.480080	3	20220411_f1_um4_zou00006_sa_p2_hcd.ScanId;v=1;d1=13963.13963.4	controllerType=0 controllerNumber=1 scan=13963	45.801	HEK293-rHRG-PN	hcd
1	R.HSHESQDLRVIDFN[+1565.560]C[+57.021]TTSSVSSALANTK.D	HexNAc(3)Hex(5)dHex(1)	C[+57], N[+1566]	1168.51	4	4671.04	4670.03	1	0.9	94	Specific	250.52	197.19	197.19	6.01	399	>sp|HRG_rs1042464_493_N>I_0.480080	3	20220411_f1_um4_zou00006_sa_p2_hcd.ScanId;v=1;d1=8182.8182.2	controllerType=0 controllerNumber=1 scan=8182	30.5281	HEK293-rHRG-PN	hcd
1	R.HSHESQDLRVIDFN[+1809.666]C[+57.021]TTSSVSSALANTK.D	HexNAc(5)Hex(4)dHex(1)	C[+57], N[+1810]	983.635	5	4914.15	4914.14	0	2.4	94	Specific	290.42	117.79	117.79	6.04	399	>sp|HRG_rs1042464_493_N>I_0.480080	3	20220411_f1_um4_zou00006_sa_p2_hcd.ScanId;v=1;d1=8107.8107.5	controllerType=0 controllerNumber=1 scan=8107	30.3375	HEK293-rHRG-PN	hcd
1	R.VIDFN[+1581.555]C[+57.021]TTSSVSSALANTKDSPVLIDFFEDTERYRK.Q	HexNAc(3)Hex(6)	C[+57], N[+1582]	1142.12	5	5706.56	5707.56	-1	0.6	103	Specific	338.25	214.6	214.6	6.04	399	>sp|HRG_rs1042464_493_N>I_0.480080	3	20220411_f1_um4_zou00006_sa_p2_hcd.ScanId;v=1;d1=13972.13972.5	controllerType=0 controllerNumber=1 scan=13972	45.8253	HEK293-rHRG-PN	hcd
1	R.IADAHLDRVEN[+2716.983]TTVYYLVLDVQESDC[+57.021]SVLSR.K	HexNAc(5)Hex(6)dHex(3)NeuAc(1)	C[+57], N[+2717]	1260.15	5	6296.74	6297.74	-1	-0.1	35	Specific	253.5	142	6.96	6.05	320	>sp|HRG_rs1042464_493_N>I_0.480080	3	20220411_f1_um4_zou00006_sa_p2_shcd.ScanId;v=1;d1=13128.13128.5	controllerType=0 controllerNumber=1 scan=13128	47.5256	HEK293-rHRG-PN	shcd
1	R.IADAHLDRVEN[+1971.719]TTVYYLVLDVQESDC[+57.021]SVLSR.K	HexNAc(5)Hex(5)dHex(1)	C[+57], N[+1972]	1111.31	5	5552.5	5552.48	0	4.5	35	Specific	397.19	131.4	131.4	6.05	399	>sp|HRG_rs1042464_493_N>I_0.480080	3	20220411_f1_um4_zou00006_sa_p2_hcd.ScanId;v=1;d1=13353.13353.5	controllerType=0 controllerNumber=1 scan=13353	44.1859	HEK293-rHRG-PN	hcd
1	R.IADAHLDRVEN[+2351.851]TTVYYLVLDVQESDC[+57.021]SVLSR.K	HexNAc(4)Hex(5)dHex(3)NeuAc(1)	C[+57], N[+2352]	1187.13	5	5931.61	5932.61	-1	-0.1	35	Specific	379.82	169.13	9.4	6.06	320	>sp|HRG_rs1042464_493_N>I_0.480080	3	20220411_f1_um4_zou00006_sa_p2_shcd.ScanId;v=1;d1=13201.13201.5	controllerType=0 controllerNumber=1 scan=13201	47.7451	HEK293-rHRG-PN	shcd
1	R.IADAHLDRVEN[+2351.851]TTVYYLVLDVQESDC[+57.021]SVLSR.K	HexNAc(4)Hex(5)dHex(3)NeuAc(1)	C[+57], N[+2352]	1187.13	5	5931.6	5932.61	-1	-0.6	35	Specific	306.13	153.32	4.27	6.08	320	>sp|HRG_rs1042464_493_N>I_0.480080	3	20220411_f1_um4_zou00006_sa_p2_shcd.ScanId;v=1;d1=13148.13148.5	controllerType=0 controllerNumber=1 scan=13148	47.5835	HEK293-rHRG-PN	shcd
1	R.VIDFN[+1913.677]C[+57.021]TTSSVSSALANTKDSPVLIDFFEDTER.Y	HexNAc(4)Hex(5)NeuAc(1)	C[+57], N[+1914]	1119.09	5	5591.42	5592.43	-1	-0.8	103	Specific	251.95	251.95	251.95	6.11	320	>sp|HRG_rs1042464_493_N>I_0.480080	3	20220411_f1_um4_zou00006_sa_p2_shcd.ScanId;v=1;d1=14161.14161.5	controllerType=0 controllerNumber=1 scan=14161	50.6779	HEK293-rHRG-PN	shcd
1	R.VIDFN[+1460.529]C[+57.021]TTSSVSSALANTKDSPVLIDFFEDTERYRK.Q	HexNAc(4)Hex(4)	C[+57], N[+1461]	1118.11	5	5586.54	5586.54	0	0.4	103	Specific	388.8	209.43	209.43	6.11	320	>sp|HRG_rs1042464_493_N>I_0.480080	3	20220411_f1_um4_zou00006_sa_p2_shcd.ScanId;v=1;d1=12588.12588.5	controllerType=0 controllerNumber=1 scan=12588	45.9058	HEK293-rHRG-PN	shcd
1	R.IADAHLDRVEN[+2059.735]TTVYYLVLDVQESDC[+57.021]SVLSR.K	HexNAc(4)Hex(5)dHex(1)NeuAc(1)	C[+57], N[+2060]	1410.88	4	5640.51	5640.49	0	2.9	35	Specific	245.05	47.43	17.87	6.12	320	>sp|HRG_rs1042464_493_N>I_0.480080	3	20220411_f1_um4_zou00006_sa_p2_shcd.ScanId;v=1;d1=12650.12650.4	controllerType=0 controllerNumber=1 scan=12650	46.0878	HEK293-rHRG-PN	shcd
1	R.HSHESQDLRVIDFN[+1809.666]C[+57.021]TTSSVSSALANTKDSPVLIDFFEDTER.Y	HexNAc(5)Hex(4)dHex(1)	C[+57], N[+1810]	1316.59	5	6578.92	6577.91	1	1.5	94	Specific	256.14	256.14	256.14	6.12	399	>sp|HRG_rs1042464_493_N>I_0.480080	3	20220411_f1_um4_zou00006_sa_p2_hcd.ScanId;v=1;d1=13501.13501.5	controllerType=0 controllerNumber=1 scan=13501	44.555	HEK293-rHRG-PN	hcd
1	R.HSHESQDLRVIDFN[+1873.671]C[+57.021]TTSSVSSALANTK.D	HexNAc(3)Hex(6)dHex(2)	C[+57], N[+1874]	996.633	5	4979.13	4978.14	1	-1.9	94	Specific	346.84	261.57	261.57	6.13	320	>sp|HRG_rs1042464_493_N>I_0.480080	3	20220411_f1_um4_zou00006_sa_p2_shcd.ScanId;v=1;d1=8051.8051.5	controllerType=0 controllerNumber=1 scan=8051	32.0712	HEK293-rHRG-PN	shcd
1	R.IADAHLDRVEN[+2425.887]TTVYYLVLDVQESDC[+57.021]SVLSR.K	HexNAc(5)Hex(6)dHex(3)	C[+57], N[+2426]	1502.42	4	6006.66	6006.65	0	3.1	35	Specific	203.72	192.34	95.15	6.14	399	>sp|HRG_rs1042464_493_N>I_0.480080	3	20220411_f1_um4_zou00006_sa_p2_hcd.ScanId;v=1;d1=13267.13267.4	controllerType=0 controllerNumber=1 scan=13267	43.9733	HEK293-rHRG-PN	hcd
1	R.IADAHLDRVEN[+2100.761]TTVYY[+79.966]LVLDVQESDC[+57.021]SVLSR.K	HexNAc(5)Hex(4)dHex(1)NeuAc(1)	C[+57], N[+2101], Y[+80]	1440.88	4	5760.49	5761.49	-1	1.9	35	Specific	236.41	194.72	0	6.15	399	>sp|HRG_rs1042464_493_N>I_0.480080	3	20220411_f1_um4_zou00006_sa_p2_hcd.ScanId;v=1;d1=14878.14878.4	controllerType=0 controllerNumber=1 scan=14878	48.2201	HEK293-rHRG-PN	hcd
1	R.VIDFN[+1913.677]C[+57.021]TTSSVSSALANTKDSPVLIDFFEDTER.Y	HexNAc(4)Hex(5)NeuAc(1)	C[+57], N[+1914]	1398.86	4	5592.43	5592.43	0	1.7	103	Specific	252.02	160.15	77.09	6.16	320	>sp|HRG_rs1042464_493_N>I_0.480080	3	20220411_f1_um4_zou00006_sa_p2_shcd.ScanId;v=1;d1=14156.14156.4	controllerType=0 controllerNumber=1 scan=14156	50.66	HEK293-rHRG-PN	shcd
1	R.VIDFN[+1581.555]C[+57.021]TTSSVSSALANTKDSPVLIDFFEDTER.Y	HexNAc(3)Hex(6)	C[+57], N[+1582]	1316.09	4	5261.34	5260.3	1	6.8	103	Specific	395.96	284.76	284.76	6.16	399	>sp|HRG_rs1042464_493_N>I_0.480080	3	20220411_f1_um4_zou00006_sa_p2_hcd.ScanId;v=1;d1=15183.15183.4	controllerType=0 controllerNumber=1 scan=15183	49.0458	HEK293-rHRG-PN	hcd
1	R.IADAHLDRVEN[+1458.442]TTVYYLVLDVQESDC[+57.021]SVLSR.K	HexNAc(2)Hex(6)Phospho(1)	C[+57], N[+1458]	1008.65	5	5039.21	5039.2	0	2.6	35	Specific	238.9	213.31	43.36	6.17	399	>sp|HRG_rs1042464_493_N>I_0.480080	3	20220411_f1_um4_zou00006_sa_p2_hcd.ScanId;v=1;d1=14318.14318.5	controllerType=0 controllerNumber=1 scan=14318	46.7043	HEK293-rHRG-PN	hcd
1	R.IADAHLDRVEN[+2408.872]TTVYYLVLDVQESDC[+57.021]SVLSR.K	HexNAc(5)Hex(5)dHex(2)NeuAc(1)	C[+57], N[+2409]	1498.17	4	5989.64	5989.63	0	1.4	35	Specific	274.44	105.52	66.94	6.2	320	>sp|HRG_rs1042464_493_N>I_0.480080	3	20220411_f1_um4_zou00006_sa_p2_shcd.ScanId;v=1;d1=12655.12655.4	controllerType=0 controllerNumber=1 scan=12655	46.1036	HEK293-rHRG-PN	shcd
1	R.IADAHLDRVEN[+1955.724]TTVYY[+79.966]LVLDVQESDC[+57.021]SVLSR.K	HexNAc(5)Hex(4)dHex(2)	C[+57], N[+1956], Y[+80]	1404.87	4	5616.45	5616.45	0	0.7	35	Specific	275.56	87.23	0	6.2	320	>sp|HRG_rs1042464_493_N>I_0.480080	3	20220411_f1_um4_zou00006_sa_p2_shcd.ScanId;v=1;d1=12711.12711.4	controllerType=0 controllerNumber=1 scan=12711	46.2712	HEK293-rHRG-PN	shcd
1	R.IADAHLDRVEN[+2262.814]TTVYYLVLDVQESDC[+57.021]SVLSR.K	HexNAc(5)Hex(5)dHex(1)NeuAc(1)	C[+57], N[+2263]	1169.52	5	5843.59	5843.57	0	3.1	35	Specific	283.22	113.39	30.51	6.22	399	>sp|HRG_rs1042464_493_N>I_0.480080	3	20220411_f1_um4_zou00006_sa_p2_hcd.ScanId;v=1;d1=14114.14114.5	controllerType=0 controllerNumber=1 scan=14114	46.184	HEK293-rHRG-PN	hcd
1	R.VIDFN[+1581.555]C[+57.021]TTSSVSSALANTKDSPVLIDFFEDTER.Y	HexNAc(3)Hex(6)	C[+57], N[+1582]	1316.09	4	5261.34	5260.3	1	5.5	103	Specific	294.58	277.67	277.67	6.22	320	>sp|HRG_rs1042464_493_N>I_0.480080	3	20220411_f1_um4_zou00006_sa_p2_shcd.ScanId;v=1;d1=13660.13660.4	controllerType=0 controllerNumber=1 scan=13660	49.1125	HEK293-rHRG-PN	shcd
1	R.VIDFN[+1540.529]C[+57.021]TTSSVSSALANTKDSPVLIDFFEDTERYRK.Q	HexNAc(2)Hex(7)	C[+57], N[+1541]	1134.11	5	5666.54	5666.54	0	0.7	103	Specific	411.83	312.66	312.66	6.23	399	>sp|HRG_rs1042464_493_N>I_0.480080	3	20220411_f1_um4_zou00006_sa_p2_hcd.ScanId;v=1;d1=13951.13951.5	controllerType=0 controllerNumber=1 scan=13951	45.7671	HEK293-rHRG-PN	hcd
1	R.HSHESQDLRVIDFN[+1216.423]C[+57.021]TTSSVSSALANTKDSPVLIDFFEDTER.Y	HexNAc(2)Hex(5)	C[+57], N[+1216]	998.285	6	5984.67	5984.67	0	1.4	94	Specific	383.22	178.43	178.43	6.27	399	>sp|HRG_rs1042464_493_N>I_0.480080	3	20220411_f1_um4_zou00006_sa_p2_hcd.ScanId;v=1;d1=13568.13568.6	controllerType=0 controllerNumber=1 scan=13568	44.7209	HEK293-rHRG-PN	hcd
1	R.VIDFN[+1622.582]C[+57.021]TTSSVSSALANTKDSPVLIDFFEDTERYR.K	HexNAc(4)Hex(5)	C[+57], N[+1623]	1405.88	4	5620.51	5620.49	0	2.3	103	Specific	249.3	152.57	152.57	6.29	320	>sp|HRG_rs1042464_493_N>I_0.480080	3	20220411_f1_um4_zou00006_sa_p2_shcd.ScanId;v=1;d1=13456.13456.4	controllerType=0 controllerNumber=1 scan=13456	48.5089	HEK293-rHRG-PN	shcd
1	R.VIDFN[+1768.640]C[+57.021]TTSSVSSALANTKDSPVLIDFFEDTERYRK.Q	HexNAc(4)Hex(5)dHex(1)	C[+57], N[+1769]	983.449	6	5895.66	5894.65	1	1.8	103	Specific	280.55	116.79	116.79	6.29	320	>sp|HRG_rs1042464_493_N>I_0.480080	3	20220411_f1_um4_zou00006_sa_p2_shcd.ScanId;v=1;d1=12531.12531.6	controllerType=0 controllerNumber=1 scan=12531	45.7215	HEK293-rHRG-PN	shcd
1	R.IADAHLDRVEN[+2716.983]TTVYYLVLDVQESDC[+57.021]SVLSR.K	HexNAc(5)Hex(6)dHex(3)NeuAc(1)	C[+57], N[+2717]	1260.15	5	6296.74	6297.74	-1	-0.3	35	Specific	317.23	150.82	5.74	6.3	399	>sp|HRG_rs1042464_493_N>I_0.480080	3	20220411_f1_um4_zou00006_sa_p2_hcd.ScanId;v=1;d1=14623.14623.5	controllerType=0 controllerNumber=1 scan=14623	47.5168	HEK293-rHRG-PN	hcd
1	R.HSHESQDLRVIDFN[+1913.677]C[+57.021]TTSSVSSALANTK.D	HexNAc(4)Hex(5)NeuAc(1)	C[+57], N[+1914]	1004.24	5	5017.16	5018.15	-1	4	94	Specific	240.96	130.19	130.19	6.32	399	>sp|HRG_rs1042464_493_N>I_0.480080	3	20220411_f1_um4_zou00006_sa_p2_hcd.ScanId;v=1;d1=8735.8735.5	controllerType=0 controllerNumber=1 scan=8735	32.0345	HEK293-rHRG-PN	hcd
1	R.IADAHLDRVEN[+2117.777]TTVYYLVLDVQESDC[+57.021]SVLSR.K	HexNAc(5)Hex(5)dHex(2)	C[+57], N[+2118]	1425.39	4	5698.55	5698.54	0	2.1	35	Specific	372.25	81.53	81.53	6.36	320	>sp|HRG_rs1042464_493_N>I_0.480080	3	20220411_f1_um4_zou00006_sa_p2_shcd.ScanId;v=1;d1=12001.12001.4	controllerType=0 controllerNumber=1 scan=12001	44.0954	HEK293-rHRG-PN	shcd
1	R.VIDFN[+1378.476]C[+57.021]TTSSVSSALANTKDSPVLIDFFEDTERYRK.Q	HexNAc(2)Hex(6)	C[+57], N[+1378]	918.257	6	5504.51	5504.48	0	4.1	103	Specific	429.34	370.3	370.3	6.36	399	>sp|HRG_rs1042464_493_N>I_0.480080	3	20220411_f1_um4_zou00006_sa_p2_hcd.ScanId;v=1;d1=13978.13978.6	controllerType=0 controllerNumber=1 scan=13978	45.8417	HEK293-rHRG-PN	hcd
1	R.HSHESQDLRVIDFN[+1873.671]C[+57.021]TTSSVSSALANTK.D	HexNAc(3)Hex(6)dHex(2)	C[+57], N[+1874]	996.633	5	4979.13	4978.14	1	-1.9	94	Specific	266.61	228.63	228.63	6.38	320	>sp|HRG_rs1042464_493_N>I_0.480080	3	20220411_f1_um4_zou00006_sa_p2_shcd.ScanId;v=1;d1=8048.8048.5	controllerType=0 controllerNumber=1 scan=8048	32.0626	HEK293-rHRG-PN	shcd
1	R.IADAHLDRVEN[+2408.872]TTVYYLVLDVQESDC[+57.021]SVLSR.K	HexNAc(5)Hex(5)dHex(2)NeuAc(1)	C[+57], N[+2409]	1497.91	4	5988.63	5989.63	-1	0.2	35	Specific	262.21	124.22	4.76	6.41	399	>sp|HRG_rs1042464_493_N>I_0.480080	3	20220411_f1_um4_zou00006_sa_p2_hcd.ScanId;v=1;d1=14701.14701.4	controllerType=0 controllerNumber=1 scan=14701	47.7149	HEK293-rHRG-PN	hcd
1	R.VIDFN[+1825.661]C[+57.021]TTSSVSSALANTKDSPVLIDFFEDTERYRK.Q	HexNAc(5)Hex(5)	C[+57], N[+1826]	1191.34	5	5952.67	5951.67	1	0.5	103	Specific	354.23	326.01	326.01	6.41	320	>sp|HRG_rs1042464_493_N>I_0.480080	3	20220411_f1_um4_zou00006_sa_p2_shcd.ScanId;v=1;d1=12539.12539.5	controllerType=0 controllerNumber=1 scan=12539	45.7473	HEK293-rHRG-PN	shcd
1	R.VIDFN[+1581.555]C[+57.021]TTSSVSSALANTK.D	HexNAc(3)Hex(6)	C[+57], N[+1582]	1199.52	3	3596.56	3596.53	0	7.9	103	Specific	370.62	370.62	370.62	6.42	399	>sp|HRG_rs1042464_493_N>I_0.480080	3	20220411_f1_um4_zou00006_sa_p2_hcd.ScanId;v=1;d1=9058.9058.3	controllerType=0 controllerNumber=1 scan=9058	32.8766	HEK293-rHRG-PN	hcd
1	R.IADAHLDRVEN[+1606.587]TTVYYLVLDVQESDC[+57.021]SVLSR.K	HexNAc(4)Hex(4)dHex(1)	C[+57], N[+1607]	1297.85	4	5188.37	5187.35	1	4.8	35	Specific	325.43	148.28	148.28	6.44	399	>sp|HRG_rs1042464_493_N>I_0.480080	3	20220411_f1_um4_zou00006_sa_p2_hcd.ScanId;v=1;d1=13446.13446.4	controllerType=0 controllerNumber=1 scan=13446	44.4171	HEK293-rHRG-PN	hcd
1	R.HSHESQDLRVIDFN[+1663.608]C[+57.021]TTSSVSSALANTKDSPVLIDFFEDTER.Y	HexNAc(5)Hex(4)	C[+57], N[+1664]	1287.18	5	6431.85	6431.85	0	0.1	94	Specific	256.92	256.92	256.92	6.48	399	>sp|HRG_rs1042464_493_N>I_0.480080	3	20220411_f1_um4_zou00006_sa_p2_hcd.ScanId;v=1;d1=13557.13557.5	controllerType=0 controllerNumber=1 scan=13557	44.6928	HEK293-rHRG-PN	hcd
1	R.HSHESQDLRVIDFN[+1727.613]C[+57.021]TTSSVSSALANTKDSPVLIDFFEDTER.Y	HexNAc(3)Hex(6)dHex(1)	C[+57], N[+1728]	1083.48	6	6495.86	6495.86	0	1.3	94	Specific	328.05	152.27	147.09	6.48	320	>sp|HRG_rs1042464_493_N>I_0.480080	3	20220411_f1_um4_zou00006_sa_p2_shcd.ScanId;v=1;d1=12154.12154.6	controllerType=0 controllerNumber=1 scan=12154	44.5512	HEK293-rHRG-PN	shcd
1	R.VIDFN[+1622.582]C[+57.021]TTSSVSSALANTKDSPVLIDFFEDTERYRK.Q	HexNAc(4)Hex(5)	C[+57], N[+1623]	1150.53	5	5748.6	5748.59	0	2.5	103	Specific	445.97	206.1	206.1	6.48	399	>sp|HRG_rs1042464_493_N>I_0.480080	3	20220411_f1_um4_zou00006_sa_p2_hcd.ScanId;v=1;d1=13973.13973.5	controllerType=0 controllerNumber=1 scan=13973	45.829	HEK293-rHRG-PN	hcd
1	R.VIDFN[+1378.476]C[+57.021]TTSSVSSALANTKDSPVLIDFFEDTERYRK.Q	HexNAc(2)Hex(6)	C[+57], N[+1378]	1101.7	5	5504.5	5504.48	0	2.3	103	Specific	379.3	219.65	219.65	6.49	399	>sp|HRG_rs1042464_493_N>I_0.480080	3	20220411_f1_um4_zou00006_sa_p2_hcd.ScanId;v=1;d1=13979.13979.5	controllerType=0 controllerNumber=1 scan=13979	45.8453	HEK293-rHRG-PN	hcd
1	R.VIDFN[+1540.529]C[+57.021]TTSSVSSALANTKDSPVLIDFFEDTERYRK.Q	HexNAc(2)Hex(7)	C[+57], N[+1541]	1134.12	5	5666.56	5666.54	0	4.1	103	Specific	387.84	224.26	224.26	6.49	399	>sp|HRG_rs1042464_493_N>I_0.480080	3	20220411_f1_um4_zou00006_sa_p2_hcd.ScanId;v=1;d1=13954.13954.5	controllerType=0 controllerNumber=1 scan=13954	45.7763	HEK293-rHRG-PN	hcd
1	R.IADAHLDRVEN[+2279.830]TTVYYLVLDVQESDC[+57.021]SVLSR.K	HexNAc(5)Hex(6)dHex(2)	C[+57], N[+2280]	1173.13	5	5861.61	5860.59	1	3.7	35	Specific	242.17	158.64	158.64	6.5	399	>sp|HRG_rs1042464_493_N>I_0.480080	3	20220411_f1_um4_zou00006_sa_p2_hcd.ScanId;v=1;d1=13274.13274.5	controllerType=0 controllerNumber=1 scan=13274	43.992	HEK293-rHRG-PN	hcd
1	R.IADAHLDRVEN[+2279.830]TTVYYLVLDVQESDC[+57.021]SVLSR.K	HexNAc(5)Hex(6)dHex(2)	C[+57], N[+2280]	1172.93	5	5860.61	5860.59	0	3	35	Specific	256.84	150.48	14.67	6.5	399	>sp|HRG_rs1042464_493_N>I_0.480080	3	20220411_f1_um4_zou00006_sa_p2_hcd.ScanId;v=1;d1=13259.13259.5	controllerType=0 controllerNumber=1 scan=13259	43.9548	HEK293-rHRG-PN	hcd
1	R.VIDFN[+1378.476]C[+57.021]TTSSVSSALANTKDSPVLIDFFEDTERYRK.Q	HexNAc(2)Hex(6)	C[+57], N[+1378]	1101.7	5	5504.5	5504.48	0	2.3	103	Specific	357.48	226.87	226.87	6.5	399	>sp|HRG_rs1042464_493_N>I_0.480080	3	20220411_f1_um4_zou00006_sa_p2_hcd.ScanId;v=1;d1=13965.13965.5	controllerType=0 controllerNumber=1 scan=13965	45.8067	HEK293-rHRG-PN	hcd
1	R.IADAHLDRVEN[+2262.814]TTVYYLVLDVQESDC[+57.021]SVLSR.K	HexNAc(5)Hex(5)dHex(1)NeuAc(1)	C[+57], N[+2263]	1169.32	5	5842.59	5843.57	-1	3	35	Specific	258.37	144.69	144.69	6.51	399	>sp|HRG_rs1042464_493_N>I_0.480080	3	20220411_f1_um4_zou00006_sa_p2_hcd.ScanId;v=1;d1=14126.14126.5	controllerType=0 controllerNumber=1 scan=14126	46.2131	HEK293-rHRG-PN	hcd
1	R.HSHESQDLRVIDFN[+1663.608]C[+57.021]TTSSVSSALANTK.D	HexNAc(5)Hex(4)	C[+57], N[+1664]	954.423	5	4768.09	4768.08	0	1.5	94	Specific	295.1	172.57	172.57	6.52	399	>sp|HRG_rs1042464_493_N>I_0.480080	3	20220411_f1_um4_zou00006_sa_p2_hcd.ScanId;v=1;d1=8172.8172.5	controllerType=0 controllerNumber=1 scan=8172	30.505	HEK293-rHRG-PN	hcd
1	R.IADAHLDRVEN[+1700.461]TTVYYLVLDVQESDC[+57.021]SVLSR.K	HexNAc(2)Hex(7)Phospho(2)	C[+57], N[+1700]	1321.06	4	5281.24	5281.22	0	3.2	35	Specific	235.21	235.21	63.53	6.54	399	>sp|HRG_rs1042464_493_N>I_0.480080	3	20220411_f1_um4_zou00006_sa_p2_hcd.ScanId;v=1;d1=15166.15166.4	controllerType=0 controllerNumber=1 scan=15166	48.9992	HEK293-rHRG-PN	hcd
1	R.VIDFN[+1216.423]C[+57.021]TTSSVSSALANTKDSPVLIDFFEDTERYRK.Q	HexNAc(2)Hex(5)	C[+57], N[+1216]	1069.29	5	5342.44	5342.43	0	2.2	103	Specific	421.69	267.61	267.61	6.55	399	>sp|HRG_rs1042464_493_N>I_0.480080	3	20220411_f1_um4_zou00006_sa_p2_hcd.ScanId;v=1;d1=13987.13987.5	controllerType=0 controllerNumber=1 scan=13987	45.865	HEK293-rHRG-PN	hcd
1	R.VIDFN[+1216.423]C[+57.021]TTSSVSSALANTKDSPVLIDFFEDTER.Y	HexNAc(2)Hex(5)	C[+57], N[+1216]	1224.55	4	4895.19	4895.17	0	4.7	103	Specific	273.32	273.32	273.32	6.56	399	>sp|HRG_rs1042464_493_N>I_0.480080	3	20220411_f1_um4_zou00006_sa_p2_hcd.ScanId;v=1;d1=15245.15245.4	controllerType=0 controllerNumber=1 scan=15245	49.2076	HEK293-rHRG-PN	hcd
1	R.HSHESQDLRVIDFN[+1809.666]C[+57.021]TTSSVSSALANTKDSPVLIDFFEDTER.Y	HexNAc(5)Hex(4)dHex(1)	C[+57], N[+1810]	1316.39	5	6577.94	6577.91	0	4	94	Specific	268.26	268.26	268.26	6.57	399	>sp|HRG_rs1042464_493_N>I_0.480080	3	20220411_f1_um4_zou00006_sa_p2_hcd.ScanId;v=1;d1=13470.13470.5	controllerType=0 controllerNumber=1 scan=13470	44.4778	HEK293-rHRG-PN	hcd
1	R.HSHESQDLRVIDFN[+1216.423]C[+57.021]TTSSVSSALANTK.D	HexNAc(2)Hex(5)	C[+57], N[+1216]	864.785	5	4319.9	4320.89	-1	1.6	94	Specific	281.19	241.58	241.58	6.57	399	>sp|HRG_rs1042464_493_N>I_0.480080	3	20220411_f1_um4_zou00006_sa_p2_hcd.ScanId;v=1;d1=8193.8193.5	controllerType=0 controllerNumber=1 scan=8193	30.5585	HEK293-rHRG-PN	hcd
1	R.VIDFN[+1216.423]C[+57.021]TTSSVSSALANTKDSPVLIDFFEDTERYR.K	HexNAc(2)Hex(5)	C[+57], N[+1216]	1043.48	5	5213.35	5214.34	-1	3.4	103	Specific	219.8	219.8	219.8	6.58	399	>sp|HRG_rs1042464_493_N>I_0.480080	3	20220411_f1_um4_zou00006_sa_p2_hcd.ScanId;v=1;d1=15013.15013.5	controllerType=0 controllerNumber=1 scan=15013	48.579	HEK293-rHRG-PN	hcd
1	R.VIDFN[+1768.640]C[+57.021]TTSSVSSALANTKDSPVLIDFFEDTER.Y	HexNAc(4)Hex(5)dHex(1)	C[+57], N[+1769]	1362.61	4	5447.4	5447.39	0	2.2	103	Specific	411.14	223.45	223.45	6.58	320	>sp|HRG_rs1042464_493_N>I_0.480080	3	20220411_f1_um4_zou00006_sa_p2_shcd.ScanId;v=1;d1=13582.13582.4	controllerType=0 controllerNumber=1 scan=13582	48.8875	HEK293-rHRG-PN	shcd
1	R.IADAHLDRVEN[+2247.840]TTVYYLVLDVQESDC[+57.021]SVLSR.K	HexNAc(5)Hex(4)dHex(4)	C[+57], N[+2248]	1457.66	4	5827.61	5828.6	-1	2.3	35	Specific	281.05	118.48	1.17	6.6	399	>sp|HRG_rs1042464_493_N>I_0.480080	3	20220411_f1_um4_zou00006_sa_p2_hcd.ScanId;v=1;d1=13271.13271.2	controllerType=0 controllerNumber=1 scan=13271	43.9826	HEK293-rHRG-PN	hcd
1	R.VIDFN[+1825.661]C[+57.021]TTSSVSSALANTK.D	HexNAc(5)Hex(5)	C[+57], N[+1826]	1280.89	3	3840.65	3840.64	0	4.3	103	Specific	356.12	347.62	347.62	6.62	399	>sp|HRG_rs1042464_493_N>I_0.480080	3	20220411_f1_um4_zou00006_sa_p2_hcd.ScanId;v=1;d1=9022.9022.3	controllerType=0 controllerNumber=1 scan=9022	32.7854	HEK293-rHRG-PN	hcd
1	R.IADAHLDRVEN[+2263.835]TTVYYLVLDVQESDC[+57.021]SVLSR.K	HexNAc(5)Hex(5)dHex(3)	C[+57], N[+2264]	1169.93	5	5845.61	5844.59	1	2.9	35	Specific	320.84	140.36	140.36	6.63	320	>sp|HRG_rs1042464_493_N>I_0.480080	3	20220411_f1_um4_zou00006_sa_p2_shcd.ScanId;v=1;d1=11981.11981.5	controllerType=0 controllerNumber=1 scan=11981	44.0342	HEK293-rHRG-PN	shcd
1	R.HSHESQDLRVIDFN[+1663.608]C[+57.021]TTSSVSSALANTKDSPVLIDFFEDTER.Y	HexNAc(5)Hex(4)	C[+57], N[+1664]	1287.18	5	6431.86	6431.85	0	1.5	94	Specific	254.43	254.43	254.43	6.65	320	>sp|HRG_rs1042464_493_N>I_0.480080	3	20220411_f1_um4_zou00006_sa_p2_shcd.ScanId;v=1;d1=12197.12197.5	controllerType=0 controllerNumber=1 scan=12197	44.6833	HEK293-rHRG-PN	shcd
1	R.HSHESQDLRVIDFN[+1768.640]C[+57.021]TTSSVSSALANTKDSPVLIDFFEDTER.Y	HexNAc(4)Hex(5)dHex(1)	C[+57], N[+1769]	1308.19	5	6536.92	6536.88	0	5	94	Specific	341.24	310.42	310.42	6.66	399	>sp|HRG_rs1042464_493_N>I_0.480080	3	20220411_f1_um4_zou00006_sa_p2_hcd.ScanId;v=1;d1=13475.13475.4	controllerType=0 controllerNumber=1 scan=13475	44.4895	HEK293-rHRG-PN	hcd
1	R.VIDFN[+1216.423]C[+57.021]TTSSVSSALANTKDSPVLIDFFEDTERYRK.Q	HexNAc(2)Hex(5)	C[+57], N[+1216]	1069.09	5	5341.44	5342.43	-1	2.5	103	Specific	461.6	301.71	301.71	6.67	399	>sp|HRG_rs1042464_493_N>I_0.480080	3	20220411_f1_um4_zou00006_sa_p2_hcd.ScanId;v=1;d1=13999.13999.5	controllerType=0 controllerNumber=1 scan=13999	45.8954	HEK293-rHRG-PN	hcd
1	R.VIDFN[+1809.666]C[+57.021]TTSSVSSALANTKDSPVLIDFFEDTERYRK.Q	HexNAc(5)Hex(4)dHex(1)	C[+57], N[+1810]	1187.74	5	5934.69	5935.67	-1	2.8	103	Specific	346.19	106.32	106.32	6.7	320	>sp|HRG_rs1042464_493_N>I_0.480080	3	20220411_f1_um4_zou00006_sa_p2_shcd.ScanId;v=1;d1=12536.12536.5	controllerType=0 controllerNumber=1 scan=12536	45.7381	HEK293-rHRG-PN	shcd
1	R.VIDFN[+1378.476]C[+57.021]TTSSVSSALANTKDSPVLIDFFEDTER.Y	HexNAc(2)Hex(6)	C[+57], N[+1378]	1012.25	5	5057.23	5057.22	0	1.9	103	Specific	503.11	316.35	316.35	6.7	399	>sp|HRG_rs1042464_493_N>I_0.480080	3	20220411_f1_um4_zou00006_sa_p2_hcd.ScanId;v=1;d1=15234.15234.5	controllerType=0 controllerNumber=1 scan=15234	49.1784	HEK293-rHRG-PN	hcd
1	K.VIATRHSHESQDLRVIDFN[+1378.476]C[+57.021]TTSSVSSALANTK.D	HexNAc(2)Hex(6)	C[+57], N[+1378]	1005.26	5	5022.29	5023.28	-1	2.2	89	Specific	217.79	217.79	217.79	6.71	399	>sp|HRG_rs1042464_493_N>I_0.480080	3	20220411_f1_um4_zou00006_sa_p2_hcd.ScanId;v=1;d1=7647.7647.5	controllerType=0 controllerNumber=1 scan=7647	29.1086	HEK293-rHRG-PN	hcd
1	R.HSHESQDLRVIDFN[+1971.719]C[+57.021]TTSSVSSALANTK.D	HexNAc(5)Hex(5)dHex(1)	C[+57], N[+1972]	1016.05	5	5076.2	5076.19	0	1.6	94	Specific	274.87	135.33	135.33	6.72	320	>sp|HRG_rs1042464_493_N>I_0.480080	3	20220411_f1_um4_zou00006_sa_p2_shcd.ScanId;v=1;d1=7509.7509.5	controllerType=0 controllerNumber=1 scan=7509	30.4419	HEK293-rHRG-PN	shcd
1	R.VIDFN[+1378.476]C[+57.021]TTSSVSSALANTKDSPVLIDFFEDTERYRK.Q	HexNAc(2)Hex(6)	C[+57], N[+1378]	1101.7	5	5504.49	5504.48	0	0.9	103	Specific	248.3	130.73	130.73	6.74	320	>sp|HRG_rs1042464_493_N>I_0.480080	3	20220411_f1_um4_zou00006_sa_p2_shcd.ScanId;v=1;d1=12841.12841.5	controllerType=0 controllerNumber=1 scan=12841	46.6605	HEK293-rHRG-PN	shcd
1	R.IADAHLDRVEN[+2117.777]TTVYYLVLDVQESDC[+57.021]SVLSR.K	HexNAc(5)Hex(5)dHex(2)	C[+57], N[+2118]	1140.52	5	5698.55	5698.54	0	3	35	Specific	351.67	145.55	125.88	6.74	320	>sp|HRG_rs1042464_493_N>I_0.480080	3	20220411_f1_um4_zou00006_sa_p2_shcd.ScanId;v=1;d1=12013.12013.5	controllerType=0 controllerNumber=1 scan=12013	44.1332	HEK293-rHRG-PN	shcd
1	R.IADAHLDRVEN[+1458.442]TTVYYLVLDVQESDC[+57.021]SVLSR.K	HexNAc(2)Hex(6)Phospho(1)	C[+57], N[+1458]	1260.56	4	5039.21	5039.2	0	1.9	35	Specific	199.71	192.07	42.61	6.75	320	>sp|HRG_rs1042464_493_N>I_0.480080	3	20220411_f1_um4_zou00006_sa_p2_shcd.ScanId;v=1;d1=12843.12843.5	controllerType=0 controllerNumber=1 scan=12843	46.6673	HEK293-rHRG-PN	shcd
1	R.IADAHLDRVEN[+2392.877]TTVYYLVLDVQESDC[+57.021]SVLSR.K	HexNAc(5)Hex(4)dHex(3)NeuAc(1)	C[+57], N[+2393]	1493.91	4	5972.63	5973.64	-1	0.1	35	Specific	363.43	161.48	8.55	6.75	399	>sp|HRG_rs1042464_493_N>I_0.480080	3	20220411_f1_um4_zou00006_sa_p2_hcd.ScanId;v=1;d1=14681.14681.4	controllerType=0 controllerNumber=1 scan=14681	47.6635	HEK293-rHRG-PN	hcd
1	R.IADAHLDRVEN[+2059.735]TTVYYLVLDVQESDC[+57.021]SVLSR.K	HexNAc(4)Hex(5)dHex(1)NeuAc(1)	C[+57], N[+2060]	1128.91	5	5640.51	5640.49	0	2.8	35	Specific	288.92	124.57	32.67	6.76	399	>sp|HRG_rs1042464_493_N>I_0.480080	3	20220411_f1_um4_zou00006_sa_p2_hcd.ScanId;v=1;d1=14029.14029.5	controllerType=0 controllerNumber=1 scan=14029	45.9737	HEK293-rHRG-PN	hcd
1	R.IADAHLDRVEN[+1809.666]TTVYYLVLDVQESDC[+57.021]SVLSR.K	HexNAc(5)Hex(4)dHex(1)	C[+57], N[+1810]	1078.89	5	5390.44	5390.42	0	2.6	35	Specific	289.53	155.49	155.49	6.76	399	>sp|HRG_rs1042464_493_N>I_0.480080	3	20220411_f1_um4_zou00006_sa_p2_hcd.ScanId;v=1;d1=13394.13394.5	controllerType=0 controllerNumber=1 scan=13394	44.2888	HEK293-rHRG-PN	hcd
1	R.IADAHLDRVEN[+2554.930]TTVYYLVLDVQESDC[+57.021]SVLSR.K	HexNAc(5)Hex(5)dHex(3)NeuAc(1)	C[+57], N[+2555]	1534.43	4	6134.69	6135.69	-1	0	35	Specific	336.32	161.26	7.98	6.76	399	>sp|HRG_rs1042464_493_N>I_0.480080	3	20220411_f1_um4_zou00006_sa_p2_hcd.ScanId;v=1;d1=14735.14735.4	controllerType=0 controllerNumber=1 scan=14735	47.8066	HEK293-rHRG-PN	hcd
1	R.IADAHLDRVEN[+1700.461]TTVYYLVLDVQESDC[+57.021]SVLSR.K	HexNAc(2)Hex(7)Phospho(2)	C[+57], N[+1700]	1321.06	4	5281.24	5281.22	0	3	35	Specific	187.01	187.01	22.21	6.78	320	>sp|HRG_rs1042464_493_N>I_0.480080	3	20220411_f1_um4_zou00006_sa_p2_shcd.ScanId;v=1;d1=13600.13600.4	controllerType=0 controllerNumber=1 scan=13600	48.9445	HEK293-rHRG-PN	shcd
1	R.VIDFN[+1216.423]C[+57.021]TTSSVSSALANTKDSPVLIDFFEDTER.Y	HexNAc(2)Hex(5)	C[+57], N[+1216]	1224.55	4	4895.19	4895.17	0	3.3	103	Specific	342.28	339.31	339.31	6.81	320	>sp|HRG_rs1042464_493_N>I_0.480080	3	20220411_f1_um4_zou00006_sa_p2_shcd.ScanId;v=1;d1=13747.13747.4	controllerType=0 controllerNumber=1 scan=13747	49.3709	HEK293-rHRG-PN	shcd
1	R.IADAHLDRVEN[+2351.851]TTVYYLVLDVQESDC[+57.021]SVLSR.K	HexNAc(4)Hex(5)dHex(3)NeuAc(1)	C[+57], N[+2352]	1187.13	5	5931.61	5932.61	-1	-0.1	35	Specific	377.27	202.13	7.32	6.81	320	>sp|HRG_rs1042464_493_N>I_0.480080	3	20220411_f1_um4_zou00006_sa_p2_shcd.ScanId;v=1;d1=13198.13198.5	controllerType=0 controllerNumber=1 scan=13198	47.7356	HEK293-rHRG-PN	shcd
1	R.VIDFN[+1565.560]C[+57.021]TTSSVSSALANTKDSPVLIDFFEDTERYRK.Q	HexNAc(3)Hex(5)dHex(1)	C[+57], N[+1566]	1139.32	5	5692.58	5691.57	1	2.3	103	Specific	423.28	347.98	347.98	6.81	399	>sp|HRG_rs1042464_493_N>I_0.480080	3	20220411_f1_um4_zou00006_sa_p2_hcd.ScanId;v=1;d1=13980.13980.5	controllerType=0 controllerNumber=1 scan=13980	45.8476	HEK293-rHRG-PN	hcd
1	R.VIDFN[+1216.423]C[+57.021]TTSSVSSALANTKDSPVLIDFFEDTERYRK.Q	HexNAc(2)Hex(5)	C[+57], N[+1216]	1069.29	5	5342.44	5342.43	0	2.1	103	Specific	432.84	350.71	350.71	6.81	399	>sp|HRG_rs1042464_493_N>I_0.480080	3	20220411_f1_um4_zou00006_sa_p2_hcd.ScanId;v=1;d1=14013.14013.5	controllerType=0 controllerNumber=1 scan=14013	45.9327	HEK293-rHRG-PN	hcd
1	R.IADAHLDRVEN[+2262.814]TTVYYLVLDVQESDC[+57.021]SVLSR.K	HexNAc(5)Hex(5)dHex(1)NeuAc(1)	C[+57], N[+2263]	1461.65	4	5843.59	5843.57	0	3.6	35	Specific	481.08	108.02	61.78	6.82	320	>sp|HRG_rs1042464_493_N>I_0.480080	3	20220411_f1_um4_zou00006_sa_p2_shcd.ScanId;v=1;d1=12578.12578.4	controllerType=0 controllerNumber=1 scan=12578	45.8766	HEK293-rHRG-PN	shcd
1	R.HSHESQDLRVIDFN[+1378.476]C[+57.021]TTSSVSSALANTK.D	HexNAc(2)Hex(6)	C[+57], N[+1378]	1121.24	4	4481.95	4482.95	-1	1.7	94	Specific	221.01	186.1	186.1	6.85	320	>sp|HRG_rs1042464_493_N>I_0.480080	3	20220411_f1_um4_zou00006_sa_p2_shcd.ScanId;v=1;d1=7500.7500.7	controllerType=0 controllerNumber=1 scan=7500	30.4161	HEK293-rHRG-PN	shcd
1	R.IADAHLDRVEN[+1955.724]TTVYYLVLDVQESDC[+57.021]SVLSR.K	HexNAc(5)Hex(4)dHex(2)	C[+57], N[+1956]	1384.88	4	5536.49	5536.48	0	2.2	35	Specific	242.36	136.87	131.54	6.87	399	>sp|HRG_rs1042464_493_N>I_0.480080	3	20220411_f1_um4_zou00006_sa_p2_hcd.ScanId;v=1;d1=13403.13403.4	controllerType=0 controllerNumber=1 scan=13403	44.3098	HEK293-rHRG-PN	hcd
1	R.HSHESQDLRVIDFN[+1581.555]C[+57.021]TTSSVSSALANTKDSPVLIDFFEDTER.Y	HexNAc(3)Hex(6)	C[+57], N[+1582]	1059.31	6	6350.82	6349.8	1	3.5	94	Specific	266.7	266.7	151.56	6.87	320	>sp|HRG_rs1042464_493_N>I_0.480080	3	20220411_f1_um4_zou00006_sa_p2_shcd.ScanId;v=1;d1=12171.12171.6	controllerType=0 controllerNumber=1 scan=12171	44.603	HEK293-rHRG-PN	shcd
1	R.VIDFN[+1825.661]C[+57.021]TTSSVSSALANTKDSPVLIDFFEDTERYRK.Q	HexNAc(5)Hex(5)	C[+57], N[+1826]	1191.34	5	5952.67	5951.67	1	0.5	103	Specific	309.62	255.46	255.46	6.87	320	>sp|HRG_rs1042464_493_N>I_0.480080	3	20220411_f1_um4_zou00006_sa_p2_shcd.ScanId;v=1;d1=12537.12537.5	controllerType=0 controllerNumber=1 scan=12537	45.7408	HEK293-rHRG-PN	shcd
1	R.IADAHLDRVEN[+2059.735]TTVYYLVLDVQESDC[+57.021]SVLSR.K	HexNAc(4)Hex(5)dHex(1)NeuAc(1)	C[+57], N[+2060]	1128.71	5	5639.5	5640.49	-1	1.6	35	Specific	357.14	130.95	130.95	6.89	320	>sp|HRG_rs1042464_493_N>I_0.480080	3	20220411_f1_um4_zou00006_sa_p2_shcd.ScanId;v=1;d1=12589.12589.5	controllerType=0 controllerNumber=1 scan=12589	45.9104	HEK293-rHRG-PN	shcd
1	R.IADAHLDRVEN[+1971.719]TTVYYLVLDVQESDC[+57.021]SVLSR.K	HexNAc(5)Hex(5)dHex(1)	C[+57], N[+1972]	1388.88	4	5552.49	5552.48	0	2.8	35	Specific	373.46	97.45	97.45	6.89	320	>sp|HRG_rs1042464_493_N>I_0.480080	3	20220411_f1_um4_zou00006_sa_p2_shcd.ScanId;v=1;d1=12033.12033.4	controllerType=0 controllerNumber=1 scan=12033	44.1965	HEK293-rHRG-PN	shcd
1	R.IADAHLDRVEN[+2117.777]TTVYYLVLDVQESDC[+57.021]SVLSR.K	HexNAc(5)Hex(5)dHex(2)	C[+57], N[+2118]	1140.52	5	5698.56	5698.54	0	4.4	35	Specific	402.08	225.53	25.82	6.89	399	>sp|HRG_rs1042464_493_N>I_0.480080	3	20220411_f1_um4_zou00006_sa_p2_hcd.ScanId;v=1;d1=13313.13313.5	controllerType=0 controllerNumber=1 scan=13313	44.0881	HEK293-rHRG-PN	hcd
1	R.HSHESQDLRVIDFN[+1872.651]C[+57.021]TTSSVSSALANTKDSPVLIDFFEDTER.Y	HexNAc(3)Hex(6)NeuAc(1)	C[+57], N[+1873]	1329.19	5	6641.91	6640.89	1	1.5	94	Specific	244.23	244.23	62.46	6.9	320	>sp|HRG_rs1042464_493_N>I_0.480080	3	20220411_f1_um4_zou00006_sa_p2_shcd.ScanId;v=1;d1=12700.12700.5	controllerType=0 controllerNumber=1 scan=12700	46.2395	HEK293-rHRG-PN	shcd
1	R.HSHESQDLRVIDFN[+1622.582]C[+57.021]TTSSVSSALANTK.D	HexNAc(4)Hex(5)	C[+57], N[+1623]	946.418	5	4728.06	4727.05	1	1.1	94	Specific	213.71	213.71	213.71	6.91	320	>sp|HRG_rs1042464_493_N>I_0.480080	3	20220411_f1_um4_zou00006_sa_p2_shcd.ScanId;v=1;d1=7545.7545.5	controllerType=0 controllerNumber=1 scan=7545	30.5492	HEK293-rHRG-PN	shcd
1	R.VIDFN[+1872.651]C[+57.021]TTSSVSSALANTKDSPVLIDFFEDTER.Y	HexNAc(3)Hex(6)NeuAc(1)	C[+57], N[+1873]	1388.36	4	5550.4	5551.4	-1	1.1	103	Specific	305.76	253.5	253.5	6.93	320	>sp|HRG_rs1042464_493_N>I_0.480080	3	20220411_f1_um4_zou00006_sa_p2_shcd.ScanId;v=1;d1=14221.14221.4	controllerType=0 controllerNumber=1 scan=14221	50.8626	HEK293-rHRG-PN	shcd
1	R.HSHESQDLRVIDFN[+1663.608]C[+57.021]TTSSVSSALANTKDSPVLIDFFEDTER.Y	HexNAc(5)Hex(4)	C[+57], N[+1664]	1072.82	6	6431.86	6431.85	0	1.9	94	Specific	283.83	234.91	234.91	6.95	320	>sp|HRG_rs1042464_493_N>I_0.480080	3	20220411_f1_um4_zou00006_sa_p2_shcd.ScanId;v=1;d1=12172.12172.6	controllerType=0 controllerNumber=1 scan=12172	44.607	HEK293-rHRG-PN	shcd
1	R.HSHESQDLRVIDFN[+2116.756]C[+57.021]TTSSVSSALANTKDSPVLIDFFEDTER.Y	HexNAc(5)Hex(5)NeuAc(1)	C[+57], N[+2117]	1377.61	5	6884.01	6885	-1	1.8	94	Specific	274.07	249.72	249.72	6.96	399	>sp|HRG_rs1042464_493_N>I_0.480080	3	20220411_f1_um4_zou00006_sa_p2_hcd.ScanId;v=1;d1=14098.14098.5	controllerType=0 controllerNumber=1 scan=14098	46.1445	HEK293-rHRG-PN	hcd
1	R.HSHESQDLRVIDFN[+1825.661]C[+57.021]TTSSVSSALANTK.D	HexNAc(5)Hex(5)	C[+57], N[+1826]	986.835	5	4930.15	4930.13	0	2.9	94	Specific	293.17	182.85	182.85	6.99	399	>sp|HRG_rs1042464_493_N>I_0.480080	3	20220411_f1_um4_zou00006_sa_p2_hcd.ScanId;v=1;d1=8151.8151.5	controllerType=0 controllerNumber=1 scan=8151	30.451	HEK293-rHRG-PN	hcd
1	R.HSHESQDLRVIDFN[+1727.613]C[+57.021]TTSSVSSALANTK.D	HexNAc(3)Hex(6)dHex(1)	C[+57], N[+1728]	967.226	5	4832.1	4832.08	0	3.7	94	Specific	294.44	167.28	167.28	6.99	399	>sp|HRG_rs1042464_493_N>I_0.480080	3	20220411_f1_um4_zou00006_sa_p2_hcd.ScanId;v=1;d1=8127.8127.5	controllerType=0 controllerNumber=1 scan=8127	30.3904	HEK293-rHRG-PN	hcd
1	R.HSHESQDLRVIDFN[+1913.677]C[+57.021]TTSSVSSALANTK.D	HexNAc(4)Hex(5)NeuAc(1)	C[+57], N[+1914]	1004.64	5	5019.16	5018.15	1	2.2	94	Specific	309.72	169.16	42.27	6.99	399	>sp|HRG_rs1042464_493_N>I_0.480080	3	20220411_f1_um4_zou00006_sa_p2_hcd.ScanId;v=1;d1=8728.8728.5	controllerType=0 controllerNumber=1 scan=8728	32.0112	HEK293-rHRG-PN	hcd
1	R.HSHESQDLRVIDFN[+1710.598]C[+57.021]TTSSVSSALANTK.D	HexNAc(3)Hex(5)NeuAc(1)	C[+57], N[+1711]	963.821	5	4815.08	4815.07	0	2.1	94	Specific	315.4	178.62	44.82	6.99	399	>sp|HRG_rs1042464_493_N>I_0.480080	3	20220411_f1_um4_zou00006_sa_p2_hcd.ScanId;v=1;d1=8797.8797.5	controllerType=0 controllerNumber=1 scan=8797	32.215	HEK293-rHRG-PN	hcd
1	R.HSHESQDLRVIDFN[+1710.598]C[+57.021]TTSSVSSALANTK.D	HexNAc(3)Hex(5)NeuAc(1)	C[+57], N[+1711]	964.022	5	4816.08	4815.07	1	2.3	94	Specific	319.11	195.96	44.99	6.99	399	>sp|HRG_rs1042464_493_N>I_0.480080	3	20220411_f1_um4_zou00006_sa_p2_hcd.ScanId;v=1;d1=8782.8782.5	controllerType=0 controllerNumber=1 scan=8782	32.1752	HEK293-rHRG-PN	hcd
1	R.IADAHLDRVEN[+1809.666]TTVYYLVLDVQESDC[+57.021]SVLSR.K	HexNAc(5)Hex(4)dHex(1)	C[+57], N[+1810]	1348.37	4	5390.44	5390.42	0	2.6	35	Specific	404.57	113.21	113.21	6.99	320	>sp|HRG_rs1042464_493_N>I_0.480080	3	20220411_f1_um4_zou00006_sa_p2_shcd.ScanId;v=1;d1=12058.12058.4	controllerType=0 controllerNumber=1 scan=12058	44.2691	HEK293-rHRG-PN	shcd
1	R.HSHESQDLRVIDFN[+1622.582]C[+57.021]TTSSVSSALANTKDSPVLIDFFEDTER.Y	HexNAc(4)Hex(5)	C[+57], N[+1623]	1279.17	5	6391.83	6390.82	1	-0.1	94	Specific	413.02	297.71	297.71	6.99	399	>sp|HRG_rs1042464_493_N>I_0.480080	3	20220411_f1_um4_zou00006_sa_p2_hcd.ScanId;v=1;d1=13556.13556.5	controllerType=0 controllerNumber=1 scan=13556	44.6905	HEK293-rHRG-PN	hcd
1	R.VIDFN[+1378.476]C[+57.021]TTSSVSSALANTKDSPVLIDFFEDTER.Y	HexNAc(2)Hex(6)	C[+57], N[+1378]	1264.81	4	5056.23	5057.22	-1	2.7	103	Specific	374.63	308.32	282.04	7.01	320	>sp|HRG_rs1042464_493_N>I_0.480080	3	20220411_f1_um4_zou00006_sa_p2_shcd.ScanId;v=1;d1=13714.13714.4	controllerType=0 controllerNumber=1 scan=13714	49.2743	HEK293-rHRG-PN	shcd
1	R.IADAHLDRVEN[+2205.793]TTVYYLVLDVQESDC[+57.021]SVLSR.K	HexNAc(4)Hex(5)dHex(2)NeuAc(1)	C[+57], N[+2206]	1447.15	4	5785.56	5786.55	-1	1.9	35	Specific	345.86	97.11	56.13	7.03	320	>sp|HRG_rs1042464_493_N>I_0.480080	3	20220411_f1_um4_zou00006_sa_p2_shcd.ScanId;v=1;d1=12553.12553.4	controllerType=0 controllerNumber=1 scan=12553	45.7953	HEK293-rHRG-PN	shcd
1	R.IADAHLDRVEN[+2715.963]TTVYYLVLDVQESDC[+57.021]SVLSR.K	HexNAc(5)Hex(6)dHex(1)NeuAc(2)	C[+57], N[+2716]	1574.69	4	6295.72	6296.72	-1	0.8	35	Specific	225.36	174.19	174.19	7.04	320	>sp|HRG_rs1042464_493_N>I_0.480080	3	20220411_f1_um4_zou00006_sa_p2_shcd.ScanId;v=1;d1=13092.13092.4	controllerType=0 controllerNumber=1 scan=13092	47.4206	HEK293-rHRG-PN	shcd
1	R.HSHESQDLRVIDFN[+1565.560]C[+57.021]TTSSVSSALANTKDSPVLIDFFEDTER.Y	HexNAc(3)Hex(5)dHex(1)	C[+57], N[+1566]	1056.31	6	6332.8	6333.8	-1	0.7	94	Specific	247.6	172.32	172.32	7.05	320	>sp|HRG_rs1042464_493_N>I_0.480080	3	20220411_f1_um4_zou00006_sa_p2_shcd.ScanId;v=1;d1=12189.12189.6	controllerType=0 controllerNumber=1 scan=12189	44.6578	HEK293-rHRG-PN	shcd
1	R.HSHESQDLRVIDFN[+1216.423]C[+57.021]TTSSVSSALANTKDSPVLIDFFEDTER.Y	HexNAc(2)Hex(5)	C[+57], N[+1216]	998.285	6	5984.68	5984.67	0	1.5	94	Specific	450.25	276.67	276.67	7.05	399	>sp|HRG_rs1042464_493_N>I_0.480080	3	20220411_f1_um4_zou00006_sa_p2_hcd.ScanId;v=1;d1=13565.13565.3	controllerType=0 controllerNumber=1 scan=13565	44.7115	HEK293-rHRG-PN	hcd
1	R.VIDFN[+1825.661]C[+57.021]TTSSVSSALANTKDSPVLIDFFEDTER.Y	HexNAc(5)Hex(5)	C[+57], N[+1826]	1101.89	5	5505.43	5504.41	1	3.2	103	Specific	422.32	352.36	352.36	7.07	320	>sp|HRG_rs1042464_493_N>I_0.480080	3	20220411_f1_um4_zou00006_sa_p2_shcd.ScanId;v=1;d1=13618.13618.5	controllerType=0 controllerNumber=1 scan=13618	48.9975	HEK293-rHRG-PN	shcd
1	R.IADAHLDRVEN[+2246.819]TTVYYLVLDVQESDC[+57.021]SVLSR.K	HexNAc(5)Hex(4)dHex(2)NeuAc(1)	C[+57], N[+2247]	1457.9	4	5828.59	5827.58	1	1.7	35	Specific	310.64	162.84	5.87	7.08	399	>sp|HRG_rs1042464_493_N>I_0.480080	3	20220411_f1_um4_zou00006_sa_p2_hcd.ScanId;v=1;d1=13278.13278.4	controllerType=0 controllerNumber=1 scan=13278	44.0013	HEK293-rHRG-PN	hcd
1	R.IADAHLDRVEN[+2117.777]TTVYYLVLDVQESDC[+57.021]SVLSR.K	HexNAc(5)Hex(5)dHex(2)	C[+57], N[+2118]	1425.39	4	5698.54	5698.54	0	1.6	35	Specific	314.76	166.82	131.88	7.08	399	>sp|HRG_rs1042464_493_N>I_0.480080	3	20220411_f1_um4_zou00006_sa_p2_hcd.ScanId;v=1;d1=13372.13372.4	controllerType=0 controllerNumber=1 scan=13372	44.2326	HEK293-rHRG-PN	hcd
1	R.HSHESQDLRVIDFN[+1606.587]C[+57.021]TTSSVSSALANTK.D	HexNAc(4)Hex(4)dHex(1)	C[+57], N[+1607]	942.82	5	4710.07	4711.06	-1	3.7	94	Specific	315.52	136.48	136.48	7.08	320	>sp|HRG_rs1042464_493_N>I_0.480080	3	20220411_f1_um4_zou00006_sa_p2_shcd.ScanId;v=1;d1=7544.7544.5	controllerType=0 controllerNumber=1 scan=7544	30.5468	HEK293-rHRG-PN	shcd
1	R.HSHESQDLRVIDFN[+1825.661]C[+57.021]TTSSVSSALANTKDSPVLIDFFEDTER.Y	HexNAc(5)Hex(5)	C[+57], N[+1826]	1099.82	6	6593.91	6593.9	0	0.7	94	Specific	354.92	245.84	245.84	7.08	399	>sp|HRG_rs1042464_493_N>I_0.480080	3	20220411_f1_um4_zou00006_sa_p2_hcd.ScanId;v=1;d1=13499.13499.6	controllerType=0 controllerNumber=1 scan=13499	44.5503	HEK293-rHRG-PN	hcd
1	R.VIDFN[+1727.613]C[+57.021]TTSSVSSALANTK.D	HexNAc(3)Hex(6)dHex(1)	C[+57], N[+1728]	1248.21	3	3742.6	3742.59	0	3.5	103	Specific	355.08	241.16	241.16	7.11	399	>sp|HRG_rs1042464_493_N>I_0.480080	3	20220411_f1_um4_zou00006_sa_p2_hcd.ScanId;v=1;d1=8992.8992.3	controllerType=0 controllerNumber=1 scan=8992	32.7106	HEK293-rHRG-PN	hcd
1	R.VIDFN[+2116.756]C[+57.021]TTSSVSSALANTKDSPVLIDFFEDTERYRK.Q	HexNAc(5)Hex(5)NeuAc(1)	C[+57], N[+2117]	1041.47	6	6243.79	6242.76	1	3.1	103	Specific	366.39	366.39	36.86	7.11	399	>sp|HRG_rs1042464_493_N>I_0.480080	3	20220411_f1_um4_zou00006_sa_p2_hcd.ScanId;v=1;d1=14471.14471.2	controllerType=0 controllerNumber=1 scan=14471	47.1276	HEK293-rHRG-PN	hcd
1	R.IADAHLDRVEN[+2408.872]TTVYYLVLDVQESDC[+57.021]SVLSR.K	HexNAc(5)Hex(5)dHex(2)NeuAc(1)	C[+57], N[+2409]	1498.42	4	5990.65	5989.63	1	3.4	35	Specific	298.39	152.97	34.7	7.13	399	>sp|HRG_rs1042464_493_N>I_0.480080	3	20220411_f1_um4_zou00006_sa_p2_hcd.ScanId;v=1;d1=14085.14085.4	controllerType=0 controllerNumber=1 scan=14085	46.1115	HEK293-rHRG-PN	hcd
1	R.IADAHLDRVEN[+2425.887]TTVYYLVLDVQESDC[+57.021]SVLSR.K	HexNAc(5)Hex(6)dHex(3)	C[+57], N[+2426]	1202.34	5	6007.66	6006.65	1	2.4	35	Specific	253.36	139.21	139.21	7.14	320	>sp|HRG_rs1042464_493_N>I_0.480080	3	20220411_f1_um4_zou00006_sa_p2_shcd.ScanId;v=1;d1=11944.11944.5	controllerType=0 controllerNumber=1 scan=11944	43.9195	HEK293-rHRG-PN	shcd
1	R.IADAHLDRVEN[+2060.755]TTVYYLVLDVQESDC[+57.021]SVLSR.K	HexNAc(4)Hex(5)dHex(3)	C[+57], N[+2061]	1129.11	5	5641.52	5641.51	0	0.6	35	Specific	400.64	181.24	106.44	7.14	320	>sp|HRG_rs1042464_493_N>I_0.480080	3	20220411_f1_um4_zou00006_sa_p2_shcd.ScanId;v=1;d1=11975.11975.5	controllerType=0 controllerNumber=1 scan=11975	44.0165	HEK293-rHRG-PN	shcd
1	R.IADAHLDRVEN[+2100.761]TTVYYLVLDVQESDC[+57.021]SVLSR.K	HexNAc(5)Hex(4)dHex(1)NeuAc(1)	C[+57], N[+2101]	1421.14	4	5681.53	5681.52	0	1.1	35	Specific	389.98	200.87	28.12	7.15	399	>sp|HRG_rs1042464_493_N>I_0.480080	3	20220411_f1_um4_zou00006_sa_p2_hcd.ScanId;v=1;d1=14118.14118.4	controllerType=0 controllerNumber=1 scan=14118	46.1934	HEK293-rHRG-PN	hcd
1	R.IADAHLDRVEN[+2408.872]TTVYYLVLDVQESDC[+57.021]SVLSR.K	HexNAc(5)Hex(5)dHex(2)NeuAc(1)	C[+57], N[+2409]	1198.74	5	5989.65	5989.63	0	3.7	35	Specific	267.11	153.67	10.43	7.17	320	>sp|HRG_rs1042464_493_N>I_0.480080	3	20220411_f1_um4_zou00006_sa_p2_shcd.ScanId;v=1;d1=11955.11955.5	controllerType=0 controllerNumber=1 scan=11955	43.9545	HEK293-rHRG-PN	shcd
1	R.IADAHLDRVEN[+2262.814]TTVYYLVLDVQESDC[+57.021]SVLSR.K	HexNAc(5)Hex(5)dHex(1)NeuAc(1)	C[+57], N[+2263]	1461.4	4	5842.58	5843.57	-1	2.5	35	Specific	434.49	109.02	109.02	7.17	320	>sp|HRG_rs1042464_493_N>I_0.480080	3	20220411_f1_um4_zou00006_sa_p2_shcd.ScanId;v=1;d1=12590.12590.4	controllerType=0 controllerNumber=1 scan=12590	45.9138	HEK293-rHRG-PN	shcd
1	K.VIATRHSHESQDLRVIDFN[+1378.476]C[+57.021]TTSSVSSALANTK.D	HexNAc(2)Hex(6)	C[+57], N[+1378]	1005.46	5	5023.29	5023.28	0	1.6	89	Specific	257.33	217.22	217.22	7.18	320	>sp|HRG_rs1042464_493_N>I_0.480080	3	20220411_f1_um4_zou00006_sa_p2_shcd.ScanId;v=1;d1=7073.7073.5	controllerType=0 controllerNumber=1 scan=7073	29.1419	HEK293-rHRG-PN	shcd
1	R.IADAHLDRVEN[+2205.793]TTVYYLVLDVQESDC[+57.021]SVLSR.K	HexNAc(4)Hex(5)dHex(2)NeuAc(1)	C[+57], N[+2206]	1447.4	4	5786.56	5786.55	0	1.5	35	Specific	420.66	189.22	17.43	7.18	399	>sp|HRG_rs1042464_493_N>I_0.480080	3	20220411_f1_um4_zou00006_sa_p2_hcd.ScanId;v=1;d1=13962.13962.4	controllerType=0 controllerNumber=1 scan=13962	45.7986	HEK293-rHRG-PN	hcd
1	R.HSHESQDLRVIDFN[+1768.640]C[+57.021]TTSSVSSALANTKDSPVLIDFFEDTER.Y	HexNAc(4)Hex(5)dHex(1)	C[+57], N[+1769]	1090.32	6	6536.9	6536.88	0	3.1	94	Specific	271.47	271.47	271.47	7.19	399	>sp|HRG_rs1042464_493_N>I_0.480080	3	20220411_f1_um4_zou00006_sa_p2_hcd.ScanId;v=1;d1=13515.13515.6	controllerType=0 controllerNumber=1 scan=13515	44.5903	HEK293-rHRG-PN	hcd
1	R.VIDFN[+1768.640]C[+57.021]TTSSVSSALANTKDSPVLIDFFEDTER.Y	HexNAc(4)Hex(5)dHex(1)	C[+57], N[+1769]	1362.61	4	5447.4	5447.39	0	2.2	103	Specific	338.9	234.91	234.91	7.19	320	>sp|HRG_rs1042464_493_N>I_0.480080	3	20220411_f1_um4_zou00006_sa_p2_shcd.ScanId;v=1;d1=13579.13579.4	controllerType=0 controllerNumber=1 scan=13579	48.8792	HEK293-rHRG-PN	shcd
1	R.IADAHLDRVEN[+2425.887]TTVYYLVLDVQESDC[+57.021]SVLSR.K	HexNAc(5)Hex(6)dHex(3)	C[+57], N[+2426]	1502.67	4	6007.65	6006.65	1	0	35	Specific	240.37	240.2	240.2	7.21	399	>sp|HRG_rs1042464_493_N>I_0.480080	3	20220411_f1_um4_zou00006_sa_p2_hcd.ScanId;v=1;d1=13233.13233.2	controllerType=0 controllerNumber=1 scan=13233	43.8869	HEK293-rHRG-PN	hcd
1	R.IADAHLDRVEN[+1809.666]TTVYYLVLDVQESDC[+57.021]SVLSR.K	HexNAc(5)Hex(4)dHex(1)	C[+57], N[+1810]	1348.11	4	5389.44	5390.42	-1	2.7	35	Specific	365.45	139.13	139.13	7.21	399	>sp|HRG_rs1042464_493_N>I_0.480080	3	20220411_f1_um4_zou00006_sa_p2_hcd.ScanId;v=1;d1=13401.13401.4	controllerType=0 controllerNumber=1 scan=13401	44.3051	HEK293-rHRG-PN	hcd
1	R.IADAHLDRVEN[+2262.814]TTVYYLVLDVQESDC[+57.021]SVLSR.K	HexNAc(5)Hex(5)dHex(1)NeuAc(1)	C[+57], N[+2263]	1461.9	4	5844.6	5843.57	1	3.2	35	Specific	397.53	146.68	28.04	7.21	399	>sp|HRG_rs1042464_493_N>I_0.480080	3	20220411_f1_um4_zou00006_sa_p2_hcd.ScanId;v=1;d1=14001.14001.4	controllerType=0 controllerNumber=1 scan=14001	45.9015	HEK293-rHRG-PN	hcd
1	R.HSHESQDLRVIDFN[+1825.661]C[+57.021]TTSSVSSALANTKDSPVLIDFFEDTER.Y	HexNAc(5)Hex(5)	C[+57], N[+1826]	1319.39	5	6592.92	6593.9	-1	2.6	94	Specific	318.45	265.89	265.89	7.22	399	>sp|HRG_rs1042464_493_N>I_0.480080	3	20220411_f1_um4_zou00006_sa_p2_hcd.ScanId;v=1;d1=13532.13532.5	controllerType=0 controllerNumber=1 scan=13532	44.6321	HEK293-rHRG-PN	hcd
1	R.IADAHLDRVEN[+1955.724]TTVYYLVLDVQESDC[+57.021]SVLSR.K	HexNAc(5)Hex(4)dHex(2)	C[+57], N[+1956]	1108.11	5	5536.5	5536.48	0	3.2	35	Specific	389.68	184.28	23.45	7.24	399	>sp|HRG_rs1042464_493_N>I_0.480080	3	20220411_f1_um4_zou00006_sa_p2_hcd.ScanId;v=1;d1=13331.13331.5	controllerType=0 controllerNumber=1 scan=13331	44.1322	HEK293-rHRG-PN	hcd
1	R.HSHESQDLRVIDFN[+1825.661]C[+57.021]TTSSVSSALANTK.D	HexNAc(5)Hex(5)	C[+57], N[+1826]	986.834	5	4930.14	4930.13	0	2	94	Specific	307.15	154.69	154.69	7.25	320	>sp|HRG_rs1042464_493_N>I_0.480080	3	20220411_f1_um4_zou00006_sa_p2_shcd.ScanId;v=1;d1=7529.7529.5	controllerType=0 controllerNumber=1 scan=7529	30.5041	HEK293-rHRG-PN	shcd
1	R.IADAHLDRVEN[+2246.819]TTVYYLVLDVQESDC[+57.021]SVLSR.K	HexNAc(5)Hex(4)dHex(2)NeuAc(1)	C[+57], N[+2247]	1166.53	5	5828.6	5827.58	1	3.1	35	Specific	346.78	169.37	26.68	7.26	399	>sp|HRG_rs1042464_493_N>I_0.480080	3	20220411_f1_um4_zou00006_sa_p2_hcd.ScanId;v=1;d1=14032.14032.5	controllerType=0 controllerNumber=1 scan=14032	45.9807	HEK293-rHRG-PN	hcd
1	R.HSHESQDLRVIDFN[+1216.423]C[+57.021]TTSSVSSALANTK.D	HexNAc(2)Hex(5)	C[+57], N[+1216]	1080.98	4	4320.91	4320.89	0	3	94	Specific	437.65	274.8	274.8	7.28	399	>sp|HRG_rs1042464_493_N>I_0.480080	3	20220411_f1_um4_zou00006_sa_p2_hcd.ScanId;v=1;d1=8212.8212.4	controllerType=0 controllerNumber=1 scan=8212	30.6053	HEK293-rHRG-PN	hcd
1	R.HSHESQDLRVIDFN[+1971.719]C[+57.021]TTSSVSSALANTKDSPVLIDFFEDTER.Y	HexNAc(5)Hex(5)dHex(1)	C[+57], N[+1972]	1348.8	5	6739.98	6739.96	0	2	94	Specific	337.78	267.05	267.05	7.3	399	>sp|HRG_rs1042464_493_N>I_0.480080	3	20220411_f1_um4_zou00006_sa_p2_hcd.ScanId;v=1;d1=13483.13483.2	controllerType=0 controllerNumber=1 scan=13483	44.5082	HEK293-rHRG-PN	hcd
1	R.HSHESQDLRVIDFN[+1872.651]C[+57.021]TTSSVSSALANTK.D	HexNAc(3)Hex(6)NeuAc(1)	C[+57], N[+1873]	996.232	5	4977.13	4977.12	0	2.4	94	Specific	311.77	226.6	45.11	7.38	399	>sp|HRG_rs1042464_493_N>I_0.480080	3	20220411_f1_um4_zou00006_sa_p2_hcd.ScanId;v=1;d1=8748.8748.5	controllerType=0 controllerNumber=1 scan=8748	32.0733	HEK293-rHRG-PN	hcd
1	R.IADAHLDRVEN[+2246.819]TTVYYLVLDVQESDC[+57.021]SVLSR.K	HexNAc(5)Hex(4)dHex(2)NeuAc(1)	C[+57], N[+2247]	1457.65	4	5827.59	5827.58	0	1.4	35	Specific	395.86	139.62	20.33	7.38	320	>sp|HRG_rs1042464_493_N>I_0.480080	3	20220411_f1_um4_zou00006_sa_p2_shcd.ScanId;v=1;d1=12566.12566.2	controllerType=0 controllerNumber=1 scan=12566	45.8389	HEK293-rHRG-PN	shcd
1	R.HSHESQDLRVIDFN[+1565.560]C[+57.021]TTSSVSSALANTKDSPVLIDFFEDTER.Y	HexNAc(3)Hex(5)dHex(1)	C[+57], N[+1566]	1056.31	6	6332.8	6333.8	-1	0.7	94	Specific	252.39	191.89	191.89	7.4	320	>sp|HRG_rs1042464_493_N>I_0.480080	3	20220411_f1_um4_zou00006_sa_p2_shcd.ScanId;v=1;d1=12186.12186.6	controllerType=0 controllerNumber=1 scan=12186	44.6496	HEK293-rHRG-PN	shcd
1	R.IADAHLDRVEN[+1752.645]TTVYYLVLDVQESDC[+57.021]SVLSR.K	HexNAc(4)Hex(4)dHex(2)	C[+57], N[+1753]	1334.11	4	5333.42	5333.4	0	2.9	35	Specific	330.17	126.94	126.94	7.41	320	>sp|HRG_rs1042464_493_N>I_0.480080	3	20220411_f1_um4_zou00006_sa_p2_shcd.ScanId;v=1;d1=12106.12106.4	controllerType=0 controllerNumber=1 scan=12106	44.4121	HEK293-rHRG-PN	shcd
1	R.HSHESQDLRVIDFN[+1565.560]C[+57.021]TTSSVSSALANTK.D	HexNAc(3)Hex(5)dHex(1)	C[+57], N[+1566]	934.814	5	4670.04	4670.03	0	2.8	94	Specific	284.43	276.13	276.13	7.42	399	>sp|HRG_rs1042464_493_N>I_0.480080	3	20220411_f1_um4_zou00006_sa_p2_hcd.ScanId;v=1;d1=8185.8185.5	controllerType=0 controllerNumber=1 scan=8185	30.5374	HEK293-rHRG-PN	hcd
1	R.VIDFN[+1216.423]C[+57.021]TTSSVSSALANTK.D	HexNAc(2)Hex(5)	C[+57], N[+1216]	1077.81	3	3231.41	3231.4	0	3.1	103	Specific	504.88	344.81	344.81	7.44	399	>sp|HRG_rs1042464_493_N>I_0.480080	3	20220411_f1_um4_zou00006_sa_p2_hcd.ScanId;v=1;d1=9128.9128.3	controllerType=0 controllerNumber=1 scan=9128	33.0694	HEK293-rHRG-PN	hcd
1	R.VIDFN[+1809.666]C[+57.021]TTSSVSSALANTKDSPVLIDFFEDTERYRK.Q	HexNAc(5)Hex(4)dHex(1)	C[+57], N[+1810]	1187.94	5	5935.68	5935.67	0	0.7	103	Specific	335.33	192.93	192.93	7.45	320	>sp|HRG_rs1042464_493_N>I_0.480080	3	20220411_f1_um4_zou00006_sa_p2_shcd.ScanId;v=1;d1=12526.12526.5	controllerType=0 controllerNumber=1 scan=12526	45.7033	HEK293-rHRG-PN	shcd
1	R.IADAHLDRVEN[+2246.819]TTVYYLVLDVQESDC[+57.021]SVLSR.K	HexNAc(5)Hex(4)dHex(2)NeuAc(1)	C[+57], N[+2247]	1457.65	4	5827.59	5827.58	0	1.4	35	Specific	364.24	119.8	24.47	7.45	320	>sp|HRG_rs1042464_493_N>I_0.480080	3	20220411_f1_um4_zou00006_sa_p2_shcd.ScanId;v=1;d1=12564.12564.2	controllerType=0 controllerNumber=1 scan=12564	45.8312	HEK293-rHRG-PN	shcd
1	R.IADAHLDRVEN[+2059.735]TTVYYLVLDVQESDC[+57.021]SVLSR.K	HexNAc(4)Hex(5)dHex(1)NeuAc(1)	C[+57], N[+2060]	1128.71	5	5639.51	5640.49	-1	3.6	35	Specific	257.87	128.37	128.37	7.47	320	>sp|HRG_rs1042464_493_N>I_0.480080	3	20220411_f1_um4_zou00006_sa_p2_shcd.ScanId;v=1;d1=12623.12623.5	controllerType=0 controllerNumber=1 scan=12623	46.0091	HEK293-rHRG-PN	shcd
1	R.IADAHLDRVEN[+2863.041]TTVYYLVLDVQESDC[+57.021]SVLSR.K	HexNAc(5)Hex(6)dHex(4)NeuAc(1)	C[+57], N[+2863]	1611.45	4	6442.8	6443.8	-1	0	35	Specific	280.91	234.14	7.6	7.48	399	>sp|HRG_rs1042464_493_N>I_0.480080	3	20220411_f1_um4_zou00006_sa_p2_hcd.ScanId;v=1;d1=14598.14598.4	controllerType=0 controllerNumber=1 scan=14598	47.4548	HEK293-rHRG-PN	hcd
1	R.VIDFN[+1825.661]C[+57.021]TTSSVSSALANTKDSPVLIDFFEDTER.Y	HexNAc(5)Hex(5)	C[+57], N[+1826]	1101.89	5	5505.43	5504.41	1	3.2	103	Specific	354.12	354.12	354.12	7.52	320	>sp|HRG_rs1042464_493_N>I_0.480080	3	20220411_f1_um4_zou00006_sa_p2_shcd.ScanId;v=1;d1=13615.13615.5	controllerType=0 controllerNumber=1 scan=13615	48.989	HEK293-rHRG-PN	shcd
1	R.IADAHLDRVEN[+1458.442]TTVYYLVLDVQESDC[+57.021]SVLSRK.Y	HexNAc(2)Hex(6)Phospho(1)	C[+57], N[+1458]	1034.27	5	5167.3	5167.3	0	1.2	35	Specific	322.55	312.26	207.21	7.53	320	>sp|HRG_rs1042464_493_N>I_0.480080	3	20220411_f1_um4_zou00006_sa_p2_shcd.ScanId;v=1;d1=12156.12156.5	controllerType=0 controllerNumber=1 scan=12156	44.5583	HEK293-rHRG-PN	shcd
1	R.HSHESQDLRVIDFN[+1768.640]C[+57.021]TTSSVSSALANTKDSPVLIDFFEDTER.Y	HexNAc(4)Hex(5)dHex(1)	C[+57], N[+1769]	1090.32	6	6536.9	6536.88	0	2.2	94	Specific	329.4	312.24	312.24	7.53	320	>sp|HRG_rs1042464_493_N>I_0.480080	3	20220411_f1_um4_zou00006_sa_p2_shcd.ScanId;v=1;d1=12131.12131.6	controllerType=0 controllerNumber=1 scan=12131	44.4851	HEK293-rHRG-PN	shcd
1	R.VIDFN[+1378.476]C[+57.021]TTSSVSSALANTK.D	HexNAc(2)Hex(6)	C[+57], N[+1378]	1131.82	3	3393.46	3393.45	0	2.8	103	Specific	487.77	403.27	403.27	7.53	320	>sp|HRG_rs1042464_493_N>I_0.480080	3	20220411_f1_um4_zou00006_sa_p2_shcd.ScanId;v=1;d1=8331.8331.3	controllerType=0 controllerNumber=1 scan=8331	32.921	HEK293-rHRG-PN	shcd
1	R.IADAHLDRVEN[+1590.592]TTVYYLVLDVQESDC[+57.021]SVLSR.K	HexNAc(4)Hex(3)dHex(2)	C[+57], N[+1591]	1293.6	4	5171.36	5171.35	0	2.6	35	Specific	288.25	166.05	122.29	7.54	399	>sp|HRG_rs1042464_493_N>I_0.480080	3	20220411_f1_um4_zou00006_sa_p2_hcd.ScanId;v=1;d1=13474.13474.4	controllerType=0 controllerNumber=1 scan=13474	44.4872	HEK293-rHRG-PN	hcd
1	R.HSHESQDLRVIDFN[+1768.640]C[+57.021]TTSSVSSALANTKDSPVLIDFFEDTER.Y	HexNAc(4)Hex(5)dHex(1)	C[+57], N[+1769]	1308.19	5	6536.9	6536.88	0	2.4	94	Specific	399.85	357.34	357.34	7.54	399	>sp|HRG_rs1042464_493_N>I_0.480080	3	20220411_f1_um4_zou00006_sa_p2_hcd.ScanId;v=1;d1=13487.13487.5	controllerType=0 controllerNumber=1 scan=13487	44.5202	HEK293-rHRG-PN	hcd
1	R.HSHESQDLRVIDFN[+1622.582]C[+57.021]TTSSVSSALANTKDSPVLIDFFEDTER.Y	HexNAc(4)Hex(5)	C[+57], N[+1623]	1065.81	6	6389.83	6390.82	-1	0.8	94	Specific	339.54	249.29	249.29	7.55	320	>sp|HRG_rs1042464_493_N>I_0.480080	3	20220411_f1_um4_zou00006_sa_p2_shcd.ScanId;v=1;d1=12190.12190.6	controllerType=0 controllerNumber=1 scan=12190	44.6622	HEK293-rHRG-PN	shcd
1	R.VIDFN[+1216.423]C[+57.021]TTSSVSSALANTK.D	HexNAc(2)Hex(5)	C[+57], N[+1216]	1077.81	3	3231.41	3231.4	0	2.4	103	Specific	439.04	413.68	413.68	7.55	320	>sp|HRG_rs1042464_493_N>I_0.480080	3	20220411_f1_um4_zou00006_sa_p2_shcd.ScanId;v=1;d1=8395.8395.3	controllerType=0 controllerNumber=1 scan=8395	33.1087	HEK293-rHRG-PN	shcd
1	R.VIDFN[+1378.476]C[+57.021]TTSSVSSALANTKDSPVLIDFFEDTER.Y	HexNAc(2)Hex(6)	C[+57], N[+1378]	1264.81	4	5056.23	5057.22	-1	2.7	103	Specific	317.37	251.57	242.56	7.56	320	>sp|HRG_rs1042464_493_N>I_0.480080	3	20220411_f1_um4_zou00006_sa_p2_shcd.ScanId;v=1;d1=13711.13711.4	controllerType=0 controllerNumber=1 scan=13711	49.2638	HEK293-rHRG-PN	shcd
1	R.IADAHLDRVEN[+2059.735]TTVYYLVLDVQESDC[+57.021]SVLSR.K	HexNAc(4)Hex(5)dHex(1)NeuAc(1)	C[+57], N[+2060]	1128.71	5	5639.5	5640.49	-1	1.6	35	Specific	347.18	156.91	156.91	7.6	320	>sp|HRG_rs1042464_493_N>I_0.480080	3	20220411_f1_um4_zou00006_sa_p2_shcd.ScanId;v=1;d1=12586.12586.5	controllerType=0 controllerNumber=1 scan=12586	45.9011	HEK293-rHRG-PN	shcd
1	R.VIDFN[+1378.476]C[+57.021]TTSSVSSALANTKDSPVLIDFFEDTER.Y	HexNAc(2)Hex(6)	C[+57], N[+1378]	1012.25	5	5057.24	5057.22	0	3	103	Specific	558.69	326.81	326.81	7.6	320	>sp|HRG_rs1042464_493_N>I_0.480080	3	20220411_f1_um4_zou00006_sa_p2_shcd.ScanId;v=1;d1=13675.13675.5	controllerType=0 controllerNumber=1 scan=13675	49.1571	HEK293-rHRG-PN	shcd
1	R.IADAHLDRVEN[+2408.872]TTVYYLVLDVQESDC[+57.021]SVLSR.K	HexNAc(5)Hex(5)dHex(2)NeuAc(1)	C[+57], N[+2409]	1198.94	5	5990.66	5989.63	1	3.8	35	Specific	264.33	172.12	27.39	7.61	320	>sp|HRG_rs1042464_493_N>I_0.480080	3	20220411_f1_um4_zou00006_sa_p2_shcd.ScanId;v=1;d1=12641.12641.5	controllerType=0 controllerNumber=1 scan=12641	46.0619	HEK293-rHRG-PN	shcd
1	R.VIDFN[+1622.582]C[+57.021]TTSSVSSALANTKDSPVLIDFFEDTERYRK.Q	HexNAc(4)Hex(5)	C[+57], N[+1623]	1150.53	5	5748.6	5748.59	0	2.3	103	Specific	387.74	151.92	151.92	7.61	320	>sp|HRG_rs1042464_493_N>I_0.480080	3	20220411_f1_um4_zou00006_sa_p2_shcd.ScanId;v=1;d1=12557.12557.5	controllerType=0 controllerNumber=1 scan=12557	45.8089	HEK293-rHRG-PN	shcd
1	R.VIDFN[+1622.582]C[+57.021]TTSSVSSALANTKDSPVLIDFFEDTER.Y	HexNAc(4)Hex(5)	C[+57], N[+1623]	1326.09	4	5301.36	5301.33	0	5.3	103	Specific	561.05	353.27	353.27	7.61	399	>sp|HRG_rs1042464_493_N>I_0.480080	3	20220411_f1_um4_zou00006_sa_p2_hcd.ScanId;v=1;d1=15199.15199.4	controllerType=0 controllerNumber=1 scan=15199	49.0869	HEK293-rHRG-PN	hcd
1	R.IADAHLDRVEN[+1752.645]TTVYYLVLDVQESDC[+57.021]SVLSR.K	HexNAc(4)Hex(4)dHex(2)	C[+57], N[+1753]	1334.36	4	5334.43	5333.4	1	3.5	35	Specific	367.49	200.37	200.37	7.62	399	>sp|HRG_rs1042464_493_N>I_0.480080	3	20220411_f1_um4_zou00006_sa_p2_hcd.ScanId;v=1;d1=13447.13447.4	controllerType=0 controllerNumber=1 scan=13447	44.4196	HEK293-rHRG-PN	hcd
1	R.IADAHLDRVEN[+2408.872]TTVYYLVLDVQESDC[+57.021]SVLSR.K	HexNAc(5)Hex(5)dHex(2)NeuAc(1)	C[+57], N[+2409]	1497.92	4	5988.64	5989.63	-1	2.1	35	Specific	380.6	192.26	41.05	7.62	399	>sp|HRG_rs1042464_493_N>I_0.480080	3	20220411_f1_um4_zou00006_sa_p2_hcd.ScanId;v=1;d1=14049.14049.4	controllerType=0 controllerNumber=1 scan=14049	46.0227	HEK293-rHRG-PN	hcd
1	R.IADAHLDRVEN[+1914.697]TTVYYLVLDVQESDC[+57.021]SVLSR.K	HexNAc(4)Hex(5)dHex(2)	C[+57], N[+1915]	1374.62	4	5495.48	5495.46	0	3.9	35	Specific	330.53	178.82	113.24	7.63	399	>sp|HRG_rs1042464_493_N>I_0.480080	3	20220411_f1_um4_zou00006_sa_p2_hcd.ScanId;v=1;d1=13402.13402.4	controllerType=0 controllerNumber=1 scan=13402	44.3075	HEK293-rHRG-PN	hcd
1	R.VIDFN[+1378.476]C[+57.021]TTSSVSSALANTKDSPVLIDFFEDTERYRK.Q	HexNAc(2)Hex(6)	C[+57], N[+1378]	1101.7	5	5504.5	5504.48	0	2.3	103	Specific	354.72	234.64	234.64	7.64	320	>sp|HRG_rs1042464_493_N>I_0.480080	3	20220411_f1_um4_zou00006_sa_p2_shcd.ScanId;v=1;d1=12661.12661.5	controllerType=0 controllerNumber=1 scan=12661	46.1227	HEK293-rHRG-PN	shcd
1	R.VIDFN[+1622.582]C[+57.021]TTSSVSSALANTKDSPVLIDFFEDTERYRK.Q	HexNAc(4)Hex(5)	C[+57], N[+1623]	1150.53	5	5748.6	5748.59	0	2.3	103	Specific	535.71	303.44	303.44	7.64	320	>sp|HRG_rs1042464_493_N>I_0.480080	3	20220411_f1_um4_zou00006_sa_p2_shcd.ScanId;v=1;d1=12560.12560.5	controllerType=0 controllerNumber=1 scan=12560	45.8178	HEK293-rHRG-PN	shcd
1	R.IADAHLDRVEN[+2246.819]TTVYYLVLDVQESDC[+57.021]SVLSR.K	HexNAc(5)Hex(4)dHex(2)NeuAc(1)	C[+57], N[+2247]	1457.65	4	5827.59	5827.58	0	2.6	35	Specific	419.75	171.8	31.2	7.65	399	>sp|HRG_rs1042464_493_N>I_0.480080	3	20220411_f1_um4_zou00006_sa_p2_hcd.ScanId;v=1;d1=13983.13983.4	controllerType=0 controllerNumber=1 scan=13983	45.8546	HEK293-rHRG-PN	hcd
1	R.IADAHLDRVEN[+1971.719]TTVYYLVLDVQESDC[+57.021]SVLSR.K	HexNAc(5)Hex(5)dHex(1)	C[+57], N[+1972]	1388.88	4	5552.49	5552.48	0	2.8	35	Specific	437.97	188.62	188.62	7.65	399	>sp|HRG_rs1042464_493_N>I_0.480080	3	20220411_f1_um4_zou00006_sa_p2_hcd.ScanId;v=1;d1=13369.13369.4	controllerType=0 controllerNumber=1 scan=13369	44.2256	HEK293-rHRG-PN	hcd
1	R.HSHESQDLRVIDFN[+1378.476]C[+57.021]TTSSVSSALANTK.D	HexNAc(2)Hex(6)	C[+57], N[+1378]	1121.24	4	4481.95	4482.95	-1	1.7	94	Specific	294.09	168.91	168.91	7.67	320	>sp|HRG_rs1042464_493_N>I_0.480080	3	20220411_f1_um4_zou00006_sa_p2_shcd.ScanId;v=1;d1=7503.7503.7	controllerType=0 controllerNumber=1 scan=7503	30.4248	HEK293-rHRG-PN	shcd
1	R.IADAHLDRVEN[+2059.735]TTVYYLVLDVQESDC[+57.021]SVLSR.K	HexNAc(4)Hex(5)dHex(1)NeuAc(1)	C[+57], N[+2060]	1410.88	4	5640.51	5640.49	0	2.3	35	Specific	480.22	200.44	43.09	7.67	399	>sp|HRG_rs1042464_493_N>I_0.480080	3	20220411_f1_um4_zou00006_sa_p2_hcd.ScanId;v=1;d1=14018.14018.4	controllerType=0 controllerNumber=1 scan=14018	45.9456	HEK293-rHRG-PN	hcd
1	R.VIDFN[+1620.495]C[+57.021]TTSSVSSALANTKDSPVLIDFFEDTERYRK.Q	HexNAc(2)Hex(7)Phospho(1)	C[+57], N[+1620]	1150.11	5	5746.51	5746.5	0	1.8	103	Specific	316.63	248.68	248.68	7.7	320	>sp|HRG_rs1042464_493_N>I_0.480080	3	20220411_f1_um4_zou00006_sa_p2_shcd.ScanId;v=1;d1=13149.13149.5	controllerType=0 controllerNumber=1 scan=13149	47.5856	HEK293-rHRG-PN	shcd
1	R.HSHESQDLRVIDFN[+1872.651]C[+57.021]TTSSVSSALANTKDSPVLIDFFEDTER.Y	HexNAc(3)Hex(6)NeuAc(1)	C[+57], N[+1873]	1107.49	6	6639.91	6640.89	-1	3.1	94	Specific	323.05	323.05	209.07	7.7	320	>sp|HRG_rs1042464_493_N>I_0.480080	3	20220411_f1_um4_zou00006_sa_p2_shcd.ScanId;v=1;d1=12679.12679.6	controllerType=0 controllerNumber=1 scan=12679	46.1744	HEK293-rHRG-PN	shcd
1	R.IADAHLDRVEN[+1296.389]TTVYYLVLDVQESDC[+57.021]SVLSR.K	HexNAc(2)Hex(5)Phospho(1)	C[+57], N[+1296]	1220.05	4	4877.16	4877.15	0	3.2	35	Specific	266.27	266.27	47.51	7.71	399	>sp|HRG_rs1042464_493_N>I_0.480080	3	20220411_f1_um4_zou00006_sa_p2_hcd.ScanId;v=1;d1=14373.14373.4	controllerType=0 controllerNumber=1 scan=14373	46.8542	HEK293-rHRG-PN	hcd
1	R.IADAHLDRVEN[+2246.819]TTVYYLVLDVQESDC[+57.021]SVLSR.K	HexNAc(5)Hex(4)dHex(2)NeuAc(1)	C[+57], N[+2247]	1166.32	5	5827.59	5827.58	0	2.3	35	Specific	417.75	243.8	15.27	7.71	399	>sp|HRG_rs1042464_493_N>I_0.480080	3	20220411_f1_um4_zou00006_sa_p2_hcd.ScanId;v=1;d1=14000.14000.5	controllerType=0 controllerNumber=1 scan=14000	45.899	HEK293-rHRG-PN	hcd
1	R.IADAHLDRVEN[+2060.755]TTVYYLVLDVQESDC[+57.021]SVLSR.K	HexNAc(4)Hex(5)dHex(3)	C[+57], N[+2061]	1129.11	5	5641.52	5641.51	0	0.6	35	Specific	339.65	185.22	5.91	7.75	320	>sp|HRG_rs1042464_493_N>I_0.480080	3	20220411_f1_um4_zou00006_sa_p2_shcd.ScanId;v=1;d1=11972.11972.5	controllerType=0 controllerNumber=1 scan=11972	44.0089	HEK293-rHRG-PN	shcd
1	R.VIDFN[+1768.640]C[+57.021]TTSSVSSALANTKDSPVLIDFFEDTERYRK.Q	HexNAc(4)Hex(5)dHex(1)	C[+57], N[+1769]	1179.74	5	5894.66	5894.65	0	2.3	103	Specific	528	243.14	243.14	7.75	320	>sp|HRG_rs1042464_493_N>I_0.480080	3	20220411_f1_um4_zou00006_sa_p2_shcd.ScanId;v=1;d1=12547.12547.5	controllerType=0 controllerNumber=1 scan=12547	45.7782	HEK293-rHRG-PN	shcd
1	R.IADAHLDRVEN[+2059.735]TTVYYLVLDVQESDC[+57.021]SVLSR.K	HexNAc(4)Hex(5)dHex(1)NeuAc(1)	C[+57], N[+2060]	1410.63	4	5639.5	5640.49	-1	1.3	35	Specific	423.08	125.53	125.53	7.77	320	>sp|HRG_rs1042464_493_N>I_0.480080	3	20220411_f1_um4_zou00006_sa_p2_shcd.ScanId;v=1;d1=12577.12577.4	controllerType=0 controllerNumber=1 scan=12577	45.8733	HEK293-rHRG-PN	shcd
1	R.IADAHLDRVEN[+2263.835]TTVYYLVLDVQESDC[+57.021]SVLSR.K	HexNAc(5)Hex(5)dHex(3)	C[+57], N[+2264]	1169.93	5	5845.61	5844.59	1	2.9	35	Specific	328.55	194.51	194.51	7.78	320	>sp|HRG_rs1042464_493_N>I_0.480080	3	20220411_f1_um4_zou00006_sa_p2_shcd.ScanId;v=1;d1=11978.11978.5	controllerType=0 controllerNumber=1 scan=11978	44.027	HEK293-rHRG-PN	shcd
1	R.VIDFN[+1622.582]C[+57.021]TTSSVSSALANTKDSPVLIDFFEDTER.Y	HexNAc(4)Hex(5)	C[+57], N[+1623]	1326.1	4	5301.36	5301.33	0	5.8	103	Specific	544.47	394.99	394.99	7.79	399	>sp|HRG_rs1042464_493_N>I_0.480080	3	20220411_f1_um4_zou00006_sa_p2_hcd.ScanId;v=1;d1=15196.15196.2	controllerType=0 controllerNumber=1 scan=15196	49.0775	HEK293-rHRG-PN	hcd
1	R.VIDFN[+1378.476]C[+57.021]TTSSVSSALANTKDSPVLIDFFEDTERYR.K	HexNAc(2)Hex(6)	C[+57], N[+1378]	1344.85	4	5376.4	5376.39	0	1.6	103	Specific	479.52	244.19	244.19	7.8	320	>sp|HRG_rs1042464_493_N>I_0.480080	3	20220411_f1_um4_zou00006_sa_p2_shcd.ScanId;v=1;d1=13451.13451.4	controllerType=0 controllerNumber=1 scan=13451	48.4959	HEK293-rHRG-PN	shcd
1	R.HSHESQDLRVIDFN[+1622.582]C[+57.021]TTSSVSSALANTK.D	HexNAc(4)Hex(5)	C[+57], N[+1623]	946.418	5	4728.06	4727.05	1	1.1	94	Specific	356.96	206.62	206.62	7.86	320	>sp|HRG_rs1042464_493_N>I_0.480080	3	20220411_f1_um4_zou00006_sa_p2_shcd.ScanId;v=1;d1=7548.7548.5	controllerType=0 controllerNumber=1 scan=7548	30.5562	HEK293-rHRG-PN	shcd
1	R.IADAHLDRVEN[+1752.645]TTVYYLVLDVQESDC[+57.021]SVLSR.K	HexNAc(4)Hex(4)dHex(2)	C[+57], N[+1753]	1334.11	4	5333.42	5333.4	0	2.9	35	Specific	284.79	143.94	106.8	7.87	320	>sp|HRG_rs1042464_493_N>I_0.480080	3	20220411_f1_um4_zou00006_sa_p2_shcd.ScanId;v=1;d1=12104.12104.4	controllerType=0 controllerNumber=1 scan=12104	44.406	HEK293-rHRG-PN	shcd
1	R.HSHESQDLRVIDFN[+1768.640]C[+57.021]TTSSVSSALANTKDSPVLIDFFEDTER.Y	HexNAc(4)Hex(5)dHex(1)	C[+57], N[+1769]	1090.32	6	6536.9	6536.88	0	2.2	94	Specific	393.33	343.27	343.27	7.87	320	>sp|HRG_rs1042464_493_N>I_0.480080	3	20220411_f1_um4_zou00006_sa_p2_shcd.ScanId;v=1;d1=12134.12134.6	controllerType=0 controllerNumber=1 scan=12134	44.4933	HEK293-rHRG-PN	shcd
1	R.HSHESQDLRVIDFN[+1663.608]C[+57.021]TTSSVSSALANTKDSPVLIDFFEDTER.Y	HexNAc(5)Hex(4)	C[+57], N[+1664]	1287.18	5	6431.86	6431.85	0	1.5	94	Specific	257.78	257.78	257.78	7.99	320	>sp|HRG_rs1042464_493_N>I_0.480080	3	20220411_f1_um4_zou00006_sa_p2_shcd.ScanId;v=1;d1=12194.12194.5	controllerType=0 controllerNumber=1 scan=12194	44.6738	HEK293-rHRG-PN	shcd
1	R.HSHESQDLRVIDFN[+1872.651]C[+57.021]TTSSVSSALANTKDSPVLIDFFEDTER.Y	HexNAc(3)Hex(6)NeuAc(1)	C[+57], N[+1873]	1329.19	5	6641.91	6640.89	1	1.5	94	Specific	268.14	268.14	53.94	7.99	320	>sp|HRG_rs1042464_493_N>I_0.480080	3	20220411_f1_um4_zou00006_sa_p2_shcd.ScanId;v=1;d1=12697.12697.5	controllerType=0 controllerNumber=1 scan=12697	46.2304	HEK293-rHRG-PN	shcd
1	R.IADAHLDRVEN[+2117.777]TTVYYLVLDVQESDC[+57.021]SVLSR.K	HexNAc(5)Hex(5)dHex(2)	C[+57], N[+2118]	1425.39	4	5698.55	5698.54	0	1.9	35	Specific	449.33	224.81	24.76	8	399	>sp|HRG_rs1042464_493_N>I_0.480080	3	20220411_f1_um4_zou00006_sa_p2_hcd.ScanId;v=1;d1=13314.13314.4	controllerType=0 controllerNumber=1 scan=13314	44.0901	HEK293-rHRG-PN	hcd
1	R.IADAHLDRVEN[+2205.793]TTVYYLVLDVQESDC[+57.021]SVLSR.K	HexNAc(4)Hex(5)dHex(2)NeuAc(1)	C[+57], N[+2206]	1447.4	4	5786.57	5786.55	0	3.3	35	Specific	478.87	204.85	17.89	8	399	>sp|HRG_rs1042464_493_N>I_0.480080	3	20220411_f1_um4_zou00006_sa_p2_hcd.ScanId;v=1;d1=13982.13982.4	controllerType=0 controllerNumber=1 scan=13982	45.8523	HEK293-rHRG-PN	hcd
1	R.IADAHLDRVEN[+1809.666]TTVYYLVLDVQESDC[+57.021]SVLSR.K	HexNAc(5)Hex(4)dHex(1)	C[+57], N[+1810]	1348.37	4	5390.44	5390.42	0	2.6	35	Specific	371.03	142.02	142.02	8.01	320	>sp|HRG_rs1042464_493_N>I_0.480080	3	20220411_f1_um4_zou00006_sa_p2_shcd.ScanId;v=1;d1=12055.12055.4	controllerType=0 controllerNumber=1 scan=12055	44.2599	HEK293-rHRG-PN	shcd
1	R.VIDFN[+1216.423]C[+57.021]TTSSVSSALANTK.D	HexNAc(2)Hex(5)	C[+57], N[+1216]	1077.81	3	3231.41	3231.4	0	3.6	103	Specific	526.89	510.46	510.46	8.02	399	>sp|HRG_rs1042464_493_N>I_0.480080	3	20220411_f1_um4_zou00006_sa_p2_hcd.ScanId;v=1;d1=9133.9133.3	controllerType=0 controllerNumber=1 scan=9133	33.0834	HEK293-rHRG-PN	hcd
1	R.IADAHLDRVEN[+1458.442]TTVYYLVLDVQESDC[+57.021]SVLSR.K	HexNAc(2)Hex(6)Phospho(1)	C[+57], N[+1458]	1260.56	4	5039.21	5039.2	0	1.9	35	Specific	350.01	285.48	81.63	8.07	320	>sp|HRG_rs1042464_493_N>I_0.480080	3	20220411_f1_um4_zou00006_sa_p2_shcd.ScanId;v=1;d1=12848.12848.4	controllerType=0 controllerNumber=1 scan=12848	46.6808	HEK293-rHRG-PN	shcd
1	R.IADAHLDRVEN[+2059.735]TTVYYLVLDVQESDC[+57.021]SVLSR.K	HexNAc(4)Hex(5)dHex(1)NeuAc(1)	C[+57], N[+2060]	1410.63	4	5639.51	5640.49	-1	3.4	35	Specific	490.04	245.53	245.53	8.11	399	>sp|HRG_rs1042464_493_N>I_0.480080	3	20220411_f1_um4_zou00006_sa_p2_hcd.ScanId;v=1;d1=13981.13981.4	controllerType=0 controllerNumber=1 scan=13981	45.85	HEK293-rHRG-PN	hcd
1	R.VIDFN[+1622.582]C[+57.021]TTSSVSSALANTK.D	HexNAc(4)Hex(5)	C[+57], N[+1623]	1213.2	3	3637.57	3637.56	0	4	103	Specific	434.66	434.66	434.66	8.12	399	>sp|HRG_rs1042464_493_N>I_0.480080	3	20220411_f1_um4_zou00006_sa_p2_hcd.ScanId;v=1;d1=9048.9048.3	controllerType=0 controllerNumber=1 scan=9048	32.8509	HEK293-rHRG-PN	hcd
1	R.IADAHLDRVEN[+1700.461]TTVYYLVLDVQESDC[+57.021]SVLSR.K	HexNAc(2)Hex(7)Phospho(2)	C[+57], N[+1700]	1321.06	4	5281.24	5281.22	0	3	35	Specific	360.52	304.58	108.07	8.14	320	>sp|HRG_rs1042464_493_N>I_0.480080	3	20220411_f1_um4_zou00006_sa_p2_shcd.ScanId;v=1;d1=13603.13603.4	controllerType=0 controllerNumber=1 scan=13603	48.9539	HEK293-rHRG-PN	shcd
1	R.IADAHLDRVEN[+1296.389]TTVYYLVLDVQESDC[+57.021]SVLSR.K	HexNAc(2)Hex(5)Phospho(1)	C[+57], N[+1296]	1220.04	4	4877.15	4877.15	0	1.2	35	Specific	393.13	354.55	115.54	8.17	320	>sp|HRG_rs1042464_493_N>I_0.480080	3	20220411_f1_um4_zou00006_sa_p2_shcd.ScanId;v=1;d1=12913.12913.4	controllerType=0 controllerNumber=1 scan=12913	46.8786	HEK293-rHRG-PN	shcd
1	R.HSHESQDLRVIDFN[+1663.608]C[+57.021]TTSSVSSALANTKDSPVLIDFFEDTER.Y	HexNAc(5)Hex(4)	C[+57], N[+1664]	1072.82	6	6431.86	6431.85	0	1.9	94	Specific	274.97	265.8	265.8	8.18	320	>sp|HRG_rs1042464_493_N>I_0.480080	3	20220411_f1_um4_zou00006_sa_p2_shcd.ScanId;v=1;d1=12169.12169.6	controllerType=0 controllerNumber=1 scan=12169	44.5979	HEK293-rHRG-PN	shcd
1	R.IADAHLDRVEN[+2117.777]TTVYYLVLDVQESDC[+57.021]SVLSR.K	HexNAc(5)Hex(5)dHex(2)	C[+57], N[+2118]	1140.52	5	5698.55	5698.54	0	3	35	Specific	422.38	253.94	30.37	8.22	320	>sp|HRG_rs1042464_493_N>I_0.480080	3	20220411_f1_um4_zou00006_sa_p2_shcd.ScanId;v=1;d1=12010.12010.5	controllerType=0 controllerNumber=1 scan=12010	44.124	HEK293-rHRG-PN	shcd
1	R.VIDFN[+1216.423]C[+57.021]TTSSVSSALANTK.D	HexNAc(2)Hex(5)	C[+57], N[+1216]	1077.81	3	3231.41	3231.4	0	2.4	103	Specific	498.72	493.01	493.01	8.23	320	>sp|HRG_rs1042464_493_N>I_0.480080	3	20220411_f1_um4_zou00006_sa_p2_shcd.ScanId;v=1;d1=8392.8392.3	controllerType=0 controllerNumber=1 scan=8392	33.1016	HEK293-rHRG-PN	shcd
1	R.VIDFN[+1727.613]C[+57.021]TTSSVSSALANTKDSPVLIDFFEDTERYRK.Q	HexNAc(3)Hex(6)dHex(1)	C[+57], N[+1728]	1171.53	5	5853.63	5853.62	0	1.1	103	Specific	437.36	208.45	208.45	8.3	320	>sp|HRG_rs1042464_493_N>I_0.480080	3	20220411_f1_um4_zou00006_sa_p2_shcd.ScanId;v=1;d1=12532.12532.5	controllerType=0 controllerNumber=1 scan=12532	45.7251	HEK293-rHRG-PN	shcd
1	R.VIDFN[+1378.476]C[+57.021]TTSSVSSALANTKDSPVLIDFFEDTER.Y	HexNAc(2)Hex(6)	C[+57], N[+1378]	1012.25	5	5057.24	5057.22	0	3	103	Specific	508.66	508.66	284.66	8.3	320	>sp|HRG_rs1042464_493_N>I_0.480080	3	20220411_f1_um4_zou00006_sa_p2_shcd.ScanId;v=1;d1=13672.13672.5	controllerType=0 controllerNumber=1 scan=13672	49.1482	HEK293-rHRG-PN	shcd
1	R.IADAHLDRVEN[+2059.735]TTVYYLVLDVQESDC[+57.021]SVLSR.K	HexNAc(4)Hex(5)dHex(1)NeuAc(1)	C[+57], N[+2060]	1410.88	4	5640.51	5640.49	0	2.9	35	Specific	313.2	175.48	29.83	8.31	320	>sp|HRG_rs1042464_493_N>I_0.480080	3	20220411_f1_um4_zou00006_sa_p2_shcd.ScanId;v=1;d1=12647.12647.4	controllerType=0 controllerNumber=1 scan=12647	46.0794	HEK293-rHRG-PN	shcd
1	R.IADAHLDRVEN[+1458.442]TTVYYLVLDVQESDC[+57.021]SVLSR.K	HexNAc(2)Hex(6)Phospho(1)	C[+57], N[+1458]	1260.56	4	5039.21	5039.2	0	2.4	35	Specific	415.98	322.42	149.3	8.34	399	>sp|HRG_rs1042464_493_N>I_0.480080	3	20220411_f1_um4_zou00006_sa_p2_hcd.ScanId;v=1;d1=14302.14302.4	controllerType=0 controllerNumber=1 scan=14302	46.6637	HEK293-rHRG-PN	hcd
1	R.IADAHLDRVEN[+2408.872]TTVYYLVLDVQESDC[+57.021]SVLSR.K	HexNAc(5)Hex(5)dHex(2)NeuAc(1)	C[+57], N[+2409]	1498.42	4	5990.64	5989.63	1	1.5	35	Specific	337.2	162.96	34.63	8.41	320	>sp|HRG_rs1042464_493_N>I_0.480080	3	20220411_f1_um4_zou00006_sa_p2_shcd.ScanId;v=1;d1=12653.12653.4	controllerType=0 controllerNumber=1 scan=12653	46.097	HEK293-rHRG-PN	shcd
1	R.IADAHLDRVEN[+2262.814]TTVYYLVLDVQESDC[+57.021]SVLSR.K	HexNAc(5)Hex(5)dHex(1)NeuAc(1)	C[+57], N[+2263]	1461.65	4	5843.59	5843.57	0	3.6	35	Specific	456.47	187.43	35.3	8.48	320	>sp|HRG_rs1042464_493_N>I_0.480080	3	20220411_f1_um4_zou00006_sa_p2_shcd.ScanId;v=1;d1=12575.12575.4	controllerType=0 controllerNumber=1 scan=12575	45.8678	HEK293-rHRG-PN	shcd
1	R.HSHESQDLRVIDFN[+1872.651]C[+57.021]TTSSVSSALANTKDSPVLIDFFEDTER.Y	HexNAc(3)Hex(6)NeuAc(1)	C[+57], N[+1873]	1107.49	6	6639.91	6640.89	-1	3.1	94	Specific	279.46	279.46	174.75	8.5	320	>sp|HRG_rs1042464_493_N>I_0.480080	3	20220411_f1_um4_zou00006_sa_p2_shcd.ScanId;v=1;d1=12676.12676.6	controllerType=0 controllerNumber=1 scan=12676	46.1661	HEK293-rHRG-PN	shcd
1	R.VIDFN[+1378.476]C[+57.021]TTSSVSSALANTKDSPVLIDFFEDTER.Y	HexNAc(2)Hex(6)	C[+57], N[+1378]	1686.42	3	5057.23	5057.22	0	2.1	103	Specific	584.38	264.52	247.85	8.51	399	>sp|HRG_rs1042464_493_N>I_0.480080	3	20220411_f1_um4_zou00006_sa_p2_hcd.ScanId;v=1;d1=15229.15229.3	controllerType=0 controllerNumber=1 scan=15229	49.1642	HEK293-rHRG-PN	hcd
1	R.IADAHLDRVEN[+1296.389]TTVYYLVLDVQESDC[+57.021]SVLSR.K	HexNAc(2)Hex(5)Phospho(1)	C[+57], N[+1296]	1220.04	4	4877.15	4877.15	0	1.2	35	Specific	319.44	319.44	96.38	8.54	320	>sp|HRG_rs1042464_493_N>I_0.480080	3	20220411_f1_um4_zou00006_sa_p2_shcd.ScanId;v=1;d1=12910.12910.4	controllerType=0 controllerNumber=1 scan=12910	46.8684	HEK293-rHRG-PN	shcd
1	R.VIDFN[+1378.476]C[+57.021]TTSSVSSALANTKDSPVLIDFFEDTERYR.K	HexNAc(2)Hex(6)	C[+57], N[+1378]	1344.85	4	5376.4	5376.39	0	1.6	103	Specific	417.19	320.55	308.11	8.54	320	>sp|HRG_rs1042464_493_N>I_0.480080	3	20220411_f1_um4_zou00006_sa_p2_shcd.ScanId;v=1;d1=13449.13449.4	controllerType=0 controllerNumber=1 scan=13449	48.4885	HEK293-rHRG-PN	shcd
1	R.VIDFN[+1216.423]C[+57.021]TTSSVSSALANTK.D	HexNAc(2)Hex(5)	C[+57], N[+1216]	1077.81	3	3231.41	3231.4	0	2.8	103	Specific	579.59	579.59	579.59	8.55	399	>sp|HRG_rs1042464_493_N>I_0.480080	3	20220411_f1_um4_zou00006_sa_p2_hcd.ScanId;v=1;d1=9122.9122.3	controllerType=0 controllerNumber=1 scan=9122	33.053	HEK293-rHRG-PN	hcd
1	R.HSHESQDLRVIDFN[+1825.661]C[+57.021]TTSSVSSALANTK.D	HexNAc(5)Hex(5)	C[+57], N[+1826]	986.834	5	4930.14	4930.13	0	2	94	Specific	333.32	221.84	221.84	8.57	320	>sp|HRG_rs1042464_493_N>I_0.480080	3	20220411_f1_um4_zou00006_sa_p2_shcd.ScanId;v=1;d1=7526.7526.5	controllerType=0 controllerNumber=1 scan=7526	30.4943	HEK293-rHRG-PN	shcd
1	R.VIDFN[+1216.423]C[+57.021]TTSSVSSALANTKDSPVLIDFFEDTER.Y	HexNAc(2)Hex(5)	C[+57], N[+1216]	1632.4	3	4895.18	4895.17	0	1.6	103	Specific	427.65	427.65	427.65	8.57	399	>sp|HRG_rs1042464_493_N>I_0.480080	3	20220411_f1_um4_zou00006_sa_p2_hcd.ScanId;v=1;d1=15274.15274.3	controllerType=0 controllerNumber=1 scan=15274	49.289	HEK293-rHRG-PN	hcd
1	R.VIDFN[+1710.598]C[+57.021]TTSSVSSALANTKDSPVLIDFFEDTERYRK.Q	HexNAc(3)Hex(5)NeuAc(1)	C[+57], N[+1711]	1168.13	5	5836.62	5836.6	0	1.9	103	Specific	526.53	327.62	48.37	8.58	320	>sp|HRG_rs1042464_493_N>I_0.480080	3	20220411_f1_um4_zou00006_sa_p2_shcd.ScanId;v=1;d1=13029.13029.5	controllerType=0 controllerNumber=1 scan=13029	47.2312	HEK293-rHRG-PN	shcd
1	R.IADAHLDRVEN[+2117.777]TTVYYLVLDVQESDC[+57.021]SVLSR.K	HexNAc(5)Hex(5)dHex(2)	C[+57], N[+2118]	1425.39	4	5698.55	5698.54	0	2.1	35	Specific	458.37	204.5	106.57	8.61	320	>sp|HRG_rs1042464_493_N>I_0.480080	3	20220411_f1_um4_zou00006_sa_p2_shcd.ScanId;v=1;d1=11998.11998.4	controllerType=0 controllerNumber=1 scan=11998	44.0859	HEK293-rHRG-PN	shcd
1	R.HSHESQDLRVIDFN[+1581.555]C[+57.021]TTSSVSSALANTK.D	HexNAc(3)Hex(6)	C[+57], N[+1582]	938.013	5	4686.03	4686.03	0	1.7	94	Specific	293.56	255.56	255.56	8.62	320	>sp|HRG_rs1042464_493_N>I_0.480080	3	20220411_f1_um4_zou00006_sa_p2_shcd.ScanId;v=1;d1=7520.7520.5	controllerType=0 controllerNumber=1 scan=7520	30.477	HEK293-rHRG-PN	shcd
1	R.HSHESQDLRVIDFN[+1622.582]C[+57.021]TTSSVSSALANTKDSPVLIDFFEDTER.Y	HexNAc(4)Hex(5)	C[+57], N[+1623]	1065.81	6	6389.83	6390.82	-1	0.8	94	Specific	337.51	251.84	251.84	8.64	320	>sp|HRG_rs1042464_493_N>I_0.480080	3	20220411_f1_um4_zou00006_sa_p2_shcd.ScanId;v=1;d1=12187.12187.6	controllerType=0 controllerNumber=1 scan=12187	44.6532	HEK293-rHRG-PN	shcd
1	R.IADAHLDRVEN[+1971.719]TTVYYLVLDVQESDC[+57.021]SVLSR.K	HexNAc(5)Hex(5)dHex(1)	C[+57], N[+1972]	1388.88	4	5552.49	5552.48	0	2.8	35	Specific	486.75	202.83	202.83	8.64	320	>sp|HRG_rs1042464_493_N>I_0.480080	3	20220411_f1_um4_zou00006_sa_p2_shcd.ScanId;v=1;d1=12030.12030.4	controllerType=0 controllerNumber=1 scan=12030	44.1853	HEK293-rHRG-PN	shcd
1	R.IADAHLDRVEN[+2205.793]TTVYYLVLDVQESDC[+57.021]SVLSR.K	HexNAc(4)Hex(5)dHex(2)NeuAc(1)	C[+57], N[+2206]	1447.15	4	5785.56	5786.55	-1	1.9	35	Specific	478.11	187.69	34.59	8.74	320	>sp|HRG_rs1042464_493_N>I_0.480080	3	20220411_f1_um4_zou00006_sa_p2_shcd.ScanId;v=1;d1=12550.12550.4	controllerType=0 controllerNumber=1 scan=12550	45.7874	HEK293-rHRG-PN	shcd
1	R.IADAHLDRVEN[+2262.814]TTVYYLVLDVQESDC[+57.021]SVLSR.K	HexNAc(5)Hex(5)dHex(1)NeuAc(1)	C[+57], N[+2263]	1461.4	4	5842.58	5843.57	-1	2.5	35	Specific	444.51	170.7	170.7	8.77	320	>sp|HRG_rs1042464_493_N>I_0.480080	3	20220411_f1_um4_zou00006_sa_p2_shcd.ScanId;v=1;d1=12587.12587.4	controllerType=0 controllerNumber=1 scan=12587	45.9037	HEK293-rHRG-PN	shcd
1	R.IADAHLDRVEN[+2059.735]TTVYYLVLDVQESDC[+57.021]SVLSR.K	HexNAc(4)Hex(5)dHex(1)NeuAc(1)	C[+57], N[+2060]	1410.63	4	5639.5	5640.49	-1	1.3	35	Specific	491.53	212.23	212.23	8.9	320	>sp|HRG_rs1042464_493_N>I_0.480080	3	20220411_f1_um4_zou00006_sa_p2_shcd.ScanId;v=1;d1=12574.12574.4	controllerType=0 controllerNumber=1 scan=12574	45.8655	HEK293-rHRG-PN	shcd
1	R.HSHESQDLRVIDFN[+1606.587]C[+57.021]TTSSVSSALANTK.D	HexNAc(4)Hex(4)dHex(1)	C[+57], N[+1607]	942.82	5	4710.07	4711.06	-1	3.7	94	Specific	308.02	246.25	246.25	8.94	320	>sp|HRG_rs1042464_493_N>I_0.480080	3	20220411_f1_um4_zou00006_sa_p2_shcd.ScanId;v=1;d1=7542.7542.5	controllerType=0 controllerNumber=1 scan=7542	30.5402	HEK293-rHRG-PN	shcd
1	R.IADAHLDRVEN[+1458.442]TTVYYLVLDVQESDC[+57.021]SVLSR.K	HexNAc(2)Hex(6)Phospho(1)	C[+57], N[+1458]	1260.56	4	5039.22	5039.2	0	3.4	35	Specific	455.59	375.07	181.08	9	399	>sp|HRG_rs1042464_493_N>I_0.480080	3	20220411_f1_um4_zou00006_sa_p2_hcd.ScanId;v=1;d1=14313.14313.4	controllerType=0 controllerNumber=1 scan=14313	46.6916	HEK293-rHRG-PN	hcd
1	R.VIDFN[+1606.587]C[+57.021]TTSSVSSALANTKDSPVLIDFFEDTERYRK.Q	HexNAc(4)Hex(4)dHex(1)	C[+57], N[+1607]	956.273	6	5732.6	5732.59	0	1.6	103	Specific	562.08	385.46	385.46	9.09	320	>sp|HRG_rs1042464_493_N>I_0.480080	3	20220411_f1_um4_zou00006_sa_p2_shcd.ScanId;v=1;d1=12571.12571.6	controllerType=0 controllerNumber=1 scan=12571	45.8542	HEK293-rHRG-PN	shcd
1	R.VIDFN[+1727.613]C[+57.021]TTSSVSSALANTKDSPVLIDFFEDTERYRK.Q	HexNAc(3)Hex(6)dHex(1)	C[+57], N[+1728]	1171.73	5	5854.64	5853.62	1	2.2	103	Specific	465.98	384.25	384.25	9.28	320	>sp|HRG_rs1042464_493_N>I_0.480080	3	20220411_f1_um4_zou00006_sa_p2_shcd.ScanId;v=1;d1=12543.12543.5	controllerType=0 controllerNumber=1 scan=12543	45.7648	HEK293-rHRG-PN	shcd
1	R.VIDFN[+1216.423]C[+57.021]TTSSVSSALANTKDSPVLIDFFEDTERYR.K	HexNAc(2)Hex(5)	C[+57], N[+1216]	1304.34	4	5214.35	5214.34	0	2.1	103	Specific	465.87	386.38	386.38	9.41	399	>sp|HRG_rs1042464_493_N>I_0.480080	3	20220411_f1_um4_zou00006_sa_p2_hcd.ScanId;v=1;d1=15005.15005.4	controllerType=0 controllerNumber=1 scan=15005	48.5579	HEK293-rHRG-PN	hcd
1	R.VIDFN[+1378.476]C[+57.021]TTSSVSSALANTK.D	HexNAc(2)Hex(6)	C[+57], N[+1378]	1131.83	3	3393.46	3393.45	0	3	103	Specific	605.37	431.25	431.25	9.55	399	>sp|HRG_rs1042464_493_N>I_0.480080	3	20220411_f1_um4_zou00006_sa_p2_hcd.ScanId;v=1;d1=9067.9067.3	controllerType=0 controllerNumber=1 scan=9067	32.9	HEK293-rHRG-PN	hcd
1	R.VIDFN[+1825.661]C[+57.021]TTSSVSSALANTKDSPVLIDFFEDTERYRK.Q	HexNAc(5)Hex(5)	C[+57], N[+1826]	992.619	6	5950.68	5951.67	-1	1.9	103	Specific	682.83	682.83	682.83	9.58	399	>sp|HRG_rs1042464_493_N>I_0.480080	3	20220411_f1_um4_zou00006_sa_p2_hcd.ScanId;v=1;d1=13949.13949.2	controllerType=0 controllerNumber=1 scan=13949	45.7614	HEK293-rHRG-PN	hcd
1	R.IADAHLDRVEN[+1458.442]TTVYYLVLDVQESDC[+57.021]SVLSR.K	HexNAc(2)Hex(6)Phospho(1)	C[+57], N[+1458]	1260.56	4	5039.21	5039.2	0	1.9	35	Specific	489.14	388.9	188.05	9.65	320	>sp|HRG_rs1042464_493_N>I_0.480080	3	20220411_f1_um4_zou00006_sa_p2_shcd.ScanId;v=1;d1=12845.12845.4	controllerType=0 controllerNumber=1 scan=12845	46.672	HEK293-rHRG-PN	shcd
1	R.VIDFN[+1378.476]C[+57.021]TTSSVSSALANTK.D	HexNAc(2)Hex(6)	C[+57], N[+1378]	1131.82	3	3393.46	3393.45	0	2.8	103	Specific	607.79	486.48	486.48	9.73	320	>sp|HRG_rs1042464_493_N>I_0.480080	3	20220411_f1_um4_zou00006_sa_p2_shcd.ScanId;v=1;d1=8328.8328.3	controllerType=0 controllerNumber=1 scan=8328	32.9111	HEK293-rHRG-PN	shcd
1	R.VIDFN[+1216.423]C[+57.021]TTSSVSSALANTKDSPVLIDFFEDTERYRK.Q	HexNAc(2)Hex(5)	C[+57], N[+1216]	1069.29	5	5342.44	5342.43	0	1.6	103	Specific	586.63	466.71	466.71	9.75	320	>sp|HRG_rs1042464_493_N>I_0.480080	3	20220411_f1_um4_zou00006_sa_p2_shcd.ScanId;v=1;d1=12642.12642.5	controllerType=0 controllerNumber=1 scan=12642	46.0642	HEK293-rHRG-PN	shcd
1	R.VIDFN[+1727.613]C[+57.021]TTSSVSSALANTKDSPVLIDFFEDTERYRK.Q	HexNAc(3)Hex(6)dHex(1)	C[+57], N[+1728]	1171.73	5	5854.64	5853.62	1	2.2	103	Specific	591.21	369.29	369.29	9.75	320	>sp|HRG_rs1042464_493_N>I_0.480080	3	20220411_f1_um4_zou00006_sa_p2_shcd.ScanId;v=1;d1=12546.12546.5	controllerType=0 controllerNumber=1 scan=12546	45.7738	HEK293-rHRG-PN	shcd
1	R.VIDFN[+1768.640]C[+57.021]TTSSVSSALANTKDSPVLIDFFEDTERYRK.Q	HexNAc(4)Hex(5)dHex(1)	C[+57], N[+1769]	983.449	6	5895.66	5894.65	1	1.8	103	Specific	620.89	440.71	440.71	10.09	320	>sp|HRG_rs1042464_493_N>I_0.480080	3	20220411_f1_um4_zou00006_sa_p2_shcd.ScanId;v=1;d1=12534.12534.6	controllerType=0 controllerNumber=1 scan=12534	45.73	HEK293-rHRG-PN	shcd
1	R.VIDFN[+1216.423]C[+57.021]TTSSVSSALANTKDSPVLIDFFEDTER.Y	HexNAc(2)Hex(5)	C[+57], N[+1216]	1224.55	4	4895.19	4895.17	0	4.3	103	Specific	699.38	604.19	604.19	10.31	399	>sp|HRG_rs1042464_493_N>I_0.480080	3	20220411_f1_um4_zou00006_sa_p2_hcd.ScanId;v=1;d1=15254.15254.4	controllerType=0 controllerNumber=1 scan=15254	49.2324	HEK293-rHRG-PN	hcd
1	R.VIDFN[+1727.613]C[+57.021]TTSSVSSALANTKDSPVLIDFFEDTERYRK.Q	HexNAc(3)Hex(6)dHex(1)	C[+57], N[+1728]	1171.53	5	5853.63	5853.62	0	1.1	103	Specific	615.99	369.22	369.22	10.75	320	>sp|HRG_rs1042464_493_N>I_0.480080	3	20220411_f1_um4_zou00006_sa_p2_shcd.ScanId;v=1;d1=12535.12535.5	controllerType=0 controllerNumber=1 scan=12535	45.7347	HEK293-rHRG-PN	shcd
1	R.VIDFN[+1378.476]C[+57.021]TTSSVSSALANTKDSPVLIDFFEDTER.Y	HexNAc(2)Hex(6)	C[+57], N[+1378]	1265.07	4	5057.24	5057.22	0	3.5	103	Specific	650.34	484.31	484.31	10.77	320	>sp|HRG_rs1042464_493_N>I_0.480080	3	20220411_f1_um4_zou00006_sa_p2_shcd.ScanId;v=1;d1=13658.13658.4	controllerType=0 controllerNumber=1 scan=13658	49.1057	HEK293-rHRG-PN	shcd
1	R.VIDFN[+1378.476]C[+57.021]TTSSVSSALANTKDSPVLIDFFEDTER.Y	HexNAc(2)Hex(6)	C[+57], N[+1378]	1265.07	4	5057.24	5057.22	0	3.5	103	Specific	787.8	640.48	640.48	12.77	320	>sp|HRG_rs1042464_493_N>I_0.480080	3	20220411_f1_um4_zou00006_sa_p2_shcd.ScanId;v=1;d1=13655.13655.4	controllerType=0 controllerNumber=1 scan=13655	49.0972	HEK293-rHRG-PN	shcd
1	R.VIDFN[+1216.423]C[+57.021]TTSSVSSALANTKDSPVLIDFFEDTER.Y	HexNAc(2)Hex(5)	C[+57], N[+1216]	1224.55	4	4895.19	4895.17	0	3	103	Specific	763.55	628.86	628.86	13.1	399	>sp|HRG_rs1042464_493_N>I_0.480080	3	20220411_f1_um4_zou00006_sa_p2_hcd.ScanId;v=1;d1=15278.15278.4	controllerType=0 controllerNumber=1 scan=15278	49.2994	HEK293-rHRG-PN	hcd
1	R.VIDFN[+1378.476]C[+57.021]TTSSVSSALANTKDSPVLIDFFEDTER.Y	HexNAc(2)Hex(6)	C[+57], N[+1378]	1265.07	4	5057.24	5057.22	0	3.9	103	Specific	818.54	645.56	645.56	14.1	399	>sp|HRG_rs1042464_493_N>I_0.480080	3	20220411_f1_um4_zou00006_sa_p2_hcd.ScanId;v=1;d1=15239.15239.4	controllerType=0 controllerNumber=1 scan=15239	49.1912	HEK293-rHRG-PN	hcd
1	R.IADAHLDRVEN[+2116.756]TTVYYLVLDVQESDC[+57.021]SVLSR.K	HexNAc(5)Hex(5)NeuAc(1)	C[+57], N[+2117]	1424.87	4	5696.46	5697.52	-1	-9.3	35	Specific	206.32	103.98	103.98	2.81	345	>sp|HRG_rs1042464_493_N>I_0.480080	3	20220411_f1_um4_zou00006_sa_r2_hcd.ScanId;v=1;d1=14239.14239.4	controllerType=0 controllerNumber=1 scan=14239	46.4881	HEK293-rHRG-SI	hcd
1	R.IADAHLDRVEN[+1678.608]TTVYYLVLDVQESDC[+57.021]SVLSR.K	HexNAc(3)Hex(3)dHex(2)NeuAc(1)	C[+57], N[+1679]	1315.59	4	5259.32	5259.37	0	-8.6	35	Specific	208.35	105.38	105.38	2.82	345	>sp|HRG_rs1042464_493_N>I_0.480080	3	20220411_f1_um4_zou00006_sa_r2_hcd.ScanId;v=1;d1=14357.14357.4	controllerType=0 controllerNumber=1 scan=14357	46.8048	HEK293-rHRG-SI	hcd
1	R.IADAHLDRVEN[+2060.755]TTVYYLVLDVQESDC[+57.021]SVLSR.K	HexNAc(4)Hex(5)dHex(3)	C[+57], N[+2061]	1411.38	4	5642.51	5641.51	1	-1.4	35	Specific	191.16	81.07	81.07	2.87	345	>sp|HRG_rs1042464_493_N>I_0.480080	3	20220411_f1_um4_zou00006_sa_r2_hcd.ScanId;v=1;d1=13515.13515.4	controllerType=0 controllerNumber=1 scan=13515	44.4254	HEK293-rHRG-SI	hcd
1	L.LRIADAHLDRVEN[+1501.555]TTVYY[+79.966]LVLDVQESDC[+57.021]SVLSR.K	HexNAc(5)Hex(3)	C[+57], N[+1502], Y[+80]	1358.62	4	5431.47	5431.47	0	0.6	33	NRagged	156.63	14.86	0	2.94	345	>sp|HRG_rs1042464_493_N>I_0.480080	3	20220411_f1_um4_zou00006_sa_r2_hcd.ScanId;v=1;d1=13539.13539.4	controllerType=0 controllerNumber=1 scan=13539	44.4862	HEK293-rHRG-SI	hcd
1	D.AHLDRVEN[+2392.877]TTVYYLVLDVQESDC[+57.021]SVLSR.K	HexNAc(5)Hex(4)dHex(3)NeuAc(1)	C[+57], N[+2393]	1419.13	4	5673.5	5674.49	-1	3.5	38	NRagged	167.41	4.94	4.94	3.03	345	>sp|HRG_rs1042464_493_N>I_0.480080	3	20220411_f1_um4_zou00006_sa_r2_hcd.ScanId;v=1;d1=14209.14209.4	controllerType=0 controllerNumber=1 scan=14209	46.4086	HEK293-rHRG-SI	hcd
1	D.AHLDRVEN[+2392.877]TTVYYLVLDVQESDC[+57.021]SVLSR.K	HexNAc(5)Hex(4)dHex(3)NeuAc(1)	C[+57], N[+2393]	1419.38	4	5674.5	5674.49	0	2.4	38	NRagged	186.29	7.04	7.04	3.05	345	>sp|HRG_rs1042464_493_N>I_0.480080	3	20220411_f1_um4_zou00006_sa_r2_hcd.ScanId;v=1;d1=14215.14215.4	controllerType=0 controllerNumber=1 scan=14215	46.4235	HEK293-rHRG-SI	hcd
1	L.LRIADAHLDRVEN[+1647.613]TTVY[+79.966]YLVLDVQESDC[+57.021]SVLSR.K	HexNAc(5)Hex(3)dHex(1)	C[+57], N[+1648], Y[+80]	1395.13	4	5577.52	5577.52	0	-1.3	33	NRagged	223.21	137.78	4.36	3.11	345	>sp|HRG_rs1042464_493_N>I_0.480080	3	20220411_f1_um4_zou00006_sa_r2_hcd.ScanId;v=1;d1=13475.13475.4	controllerType=0 controllerNumber=1 scan=13475	44.3249	HEK293-rHRG-SI	hcd
1	R.IADAHLDRVEN[+2351.851]TTVYYLVLDVQESDC[+57.021]SVLSR.K	HexNAc(4)Hex(5)dHex(3)NeuAc(1)	C[+57], N[+2352]	1187.13	5	5931.61	5932.61	-1	-0.1	35	Specific	225.24	115.37	7.32	3.11	345	>sp|HRG_rs1042464_493_N>I_0.480080	3	20220411_f1_um4_zou00006_sa_r2_hcd.ScanId;v=1;d1=14667.14667.5	controllerType=0 controllerNumber=1 scan=14667	47.734	HEK293-rHRG-SI	hcd
1	R.IADAHLDRVEN[+1971.719]TTVYY[+79.966]LVLDVQESDC[+57.021]SVLSR.K	HexNAc(5)Hex(5)dHex(1)	C[+57], N[+1972], Y[+80]	1409.12	4	5633.47	5632.44	1	4.7	35	Specific	183.81	10.1	0	3.2	345	>sp|HRG_rs1042464_493_N>I_0.480080	3	20220411_f1_um4_zou00006_sa_r2_hcd.ScanId;v=1;d1=14224.14224.4	controllerType=0 controllerNumber=1 scan=14224	46.4484	HEK293-rHRG-SI	hcd
1	R.IADAHLDRVEN[+2116.756]TTVY[+79.966]YLVLDVQESDC[+57.021]SVLSR.K	HexNAc(5)Hex(5)NeuAc(1)	C[+57], N[+2117], Y[+80]	1445.38	4	5778.52	5777.48	1	5.3	35	Specific	215.08	29.87	0	3.2	345	>sp|HRG_rs1042464_493_N>I_0.480080	3	20220411_f1_um4_zou00006_sa_r2_hcd.ScanId;v=1;d1=14869.14869.4	controllerType=0 controllerNumber=1 scan=14869	48.3953	HEK293-rHRG-SI	hcd
1	R.IADAHLDRVEN[+2100.761]TTVY[+79.966]YLVLDVQESDC[+57.021]SVLSR.K	HexNAc(5)Hex(4)dHex(1)NeuAc(1)	C[+57], N[+2101], Y[+80]	1441.13	4	5761.49	5761.49	0	1.2	35	Specific	191.61	19.11	0	3.21	345	>sp|HRG_rs1042464_493_N>I_0.480080	3	20220411_f1_um4_zou00006_sa_r2_hcd.ScanId;v=1;d1=14875.14875.4	controllerType=0 controllerNumber=1 scan=14875	48.4104	HEK293-rHRG-SI	hcd
1	R.IADAHLDRVEN[+2100.761]TTVYY[+79.966]LVLDVQESDC[+57.021]SVLSR.K	HexNAc(5)Hex(4)dHex(1)NeuAc(1)	C[+57], N[+2101], Y[+80]	1441.13	4	5761.49	5761.49	0	0.7	35	Specific	198.34	25.92	0	3.21	345	>sp|HRG_rs1042464_493_N>I_0.480080	3	20220411_f1_um4_zou00006_sa_r2_hcd.ScanId;v=1;d1=14858.14858.4	controllerType=0 controllerNumber=1 scan=14858	48.3637	HEK293-rHRG-SI	hcd
1	R.IADAHLDRVEN[+2100.761]TTVYY[+79.966]LVLDVQESDC[+57.021]SVLSR.K	HexNAc(5)Hex(4)dHex(1)NeuAc(1)	C[+57], N[+2101], Y[+80]	1441.13	4	5761.49	5761.49	0	0.8	35	Specific	210.31	22.02	0	3.21	345	>sp|HRG_rs1042464_493_N>I_0.480080	3	20220411_f1_um4_zou00006_sa_r2_hcd.ScanId;v=1;d1=14868.14868.4	controllerType=0 controllerNumber=1 scan=14868	48.3917	HEK293-rHRG-SI	hcd
1	R.IADAHLDRVEN[+2351.851]TTVYYLVLDVQESDC[+57.021]SVLSR.K	HexNAc(4)Hex(5)dHex(3)NeuAc(1)	C[+57], N[+2352]	1187.13	5	5931.61	5932.61	-1	-0.1	35	Specific	232.48	123.93	7.32	3.49	345	>sp|HRG_rs1042464_493_N>I_0.480080	3	20220411_f1_um4_zou00006_sa_r2_hcd.ScanId;v=1;d1=14671.14671.5	controllerType=0 controllerNumber=1 scan=14671	47.7471	HEK293-rHRG-SI	hcd
1	R.HSHESQDLRVIDFN[+1872.651]C[+57.021]TTSSVSSALANTK.D	HexNAc(3)Hex(6)NeuAc(1)	C[+57], N[+1873]	1245.04	4	4977.13	4977.12	0	1.6	94	Specific	220.87	71.61	46.13	3.56	345	>sp|HRG_rs1042464_493_N>I_0.480080	3	20220411_f1_um4_zou00006_sa_r2_hcd.ScanId;v=1;d1=8950.8950.4	controllerType=0 controllerNumber=1 scan=8950	32.2874	HEK293-rHRG-SI	hcd
1	L.LRIADAHLDRVEN[+1663.608]TTVYY[+79.966]LVLDVQESDC[+57.021]SVLSR.K	HexNAc(5)Hex(4)	C[+57], N[+1664], Y[+80]	1399.39	4	5594.53	5593.52	1	1.5	33	NRagged	159.86	99.13	0	3.61	345	>sp|HRG_rs1042464_493_N>I_0.480080	3	20220411_f1_um4_zou00006_sa_r2_hcd.ScanId;v=1;d1=13504.13504.4	controllerType=0 controllerNumber=1 scan=13504	44.3974	HEK293-rHRG-SI	hcd
1	R.IADAHLDRVEN[+1897.682]TTVYYLVLDVQESDC[+57.021]SVLSR.K	HexNAc(4)Hex(4)dHex(1)NeuAc(1)	C[+57], N[+1898]	1370.37	4	5478.45	5478.44	0	1	35	Specific	155.13	70.91	42.6	3.62	345	>sp|HRG_rs1042464_493_N>I_0.480080	3	20220411_f1_um4_zou00006_sa_r2_hcd.ScanId;v=1;d1=14167.14167.4	controllerType=0 controllerNumber=1 scan=14167	46.293	HEK293-rHRG-SI	hcd
1	R.IADAHLDRVEN[+2553.910]TTVYYLVLDVQESDC[+57.021]SVLSR.K	HexNAc(5)Hex(5)dHex(1)NeuAc(2)	C[+57], N[+2554]	1227.54	5	6133.68	6134.67	-1	2.3	35	Specific	156.32	70.14	70.14	3.71	345	>sp|HRG_rs1042464_493_N>I_0.480080	3	20220411_f1_um4_zou00006_sa_r2_hcd.ScanId;v=1;d1=14712.14712.5	controllerType=0 controllerNumber=1 scan=14712	47.8773	HEK293-rHRG-SI	hcd
1	R.IADAHLDRVEN[+2116.756]TTVYYLVLDVQESDC[+57.021]SVLSR.K	HexNAc(5)Hex(5)NeuAc(1)	C[+57], N[+2117]	1140.31	5	5697.53	5697.52	0	3.3	35	Specific	158.44	51.97	27.22	3.74	345	>sp|HRG_rs1042464_493_N>I_0.480080	3	20220411_f1_um4_zou00006_sa_r2_hcd.ScanId;v=1;d1=13514.13514.5	controllerType=0 controllerNumber=1 scan=13514	44.4217	HEK293-rHRG-SI	hcd
1	R.IADAHLDRVEN[+2553.910]TTVYYLVLDVQESDC[+57.021]SVLSR.K	HexNAc(5)Hex(5)dHex(1)NeuAc(2)	C[+57], N[+2554]	1534.18	4	6133.68	6134.67	-1	2.7	35	Specific	176.5	62.22	62.22	3.96	345	>sp|HRG_rs1042464_493_N>I_0.480080	3	20220411_f1_um4_zou00006_sa_r2_hcd.ScanId;v=1;d1=14717.14717.4	controllerType=0 controllerNumber=1 scan=14717	47.8914	HEK293-rHRG-SI	hcd
1	R.VIDFN[+1581.555]C[+57.021]TTSSVSSALANTKDSPVLIDFFEDTER.Y	HexNAc(3)Hex(6)	C[+57], N[+1582]	1315.59	4	5259.32	5260.3	-1	4.3	103	Specific	174.95	86.92	86.92	4.06	345	>sp|HRG_rs1042464_493_N>I_0.480080	3	20220411_f1_um4_zou00006_sa_r2_hcd.ScanId;v=1;d1=15107.15107.4	controllerType=0 controllerNumber=1 scan=15107	49.1881	HEK293-rHRG-SI	hcd
1	H.SHES[+79.966]QDLRVIDFN[+203.079]C[+57.021]TTSSVSSALANTKDSPVLIDFFEDTER.Y	HexNAc(1)	C[+57], N[+203], S[+80]	1229.06	4	4913.21	4914.23	-1	-4.2	95	NRagged	294.29	294.29	2.8	4.07	345	>sp|HRG_rs1042464_493_N>I_0.480080	3	20220411_f1_um4_zou00006_sa_r2_hcd.ScanId;v=1;d1=15173.15173.4	controllerType=0 controllerNumber=1 scan=15173	49.3753	HEK293-rHRG-SI	hcd
1	R.HSHESQDLRVIDFN[+1378.476]C[+57.021]TTSSVSSALANTKDSPVLIDFFEDTER.Y	HexNAc(2)Hex(6)	C[+57], N[+1378]	1025.46	6	6147.73	6146.72	1	1.1	94	Specific	226.79	119.06	115.71	4.11	345	>sp|HRG_rs1042464_493_N>I_0.480080	3	20220411_f1_um4_zou00006_sa_r2_hcd.ScanId;v=1;d1=13649.13649.6	controllerType=0 controllerNumber=1 scan=13649	44.7679	HEK293-rHRG-SI	hcd
1	R.IADAHLDRVEN[+1458.442]TTVYYLVLDVQESDC[+57.021]SVLSR.K	HexNAc(2)Hex(6)Phospho(1)	C[+57], N[+1458]	1008.65	5	5039.21	5039.2	0	2.4	35	Specific	206.5	107.61	41.08	4.18	345	>sp|HRG_rs1042464_493_N>I_0.480080	3	20220411_f1_um4_zou00006_sa_r2_hcd.ScanId;v=1;d1=14373.14373.5	controllerType=0 controllerNumber=1 scan=14373	46.8586	HEK293-rHRG-SI	hcd
1	R.IADAHLDRVEN[+2553.910]TTVYYLVLDVQESDC[+57.021]SVLSR.K	HexNAc(5)Hex(5)dHex(1)NeuAc(2)	C[+57], N[+2554]	1534.67	4	6135.68	6134.67	1	1	35	Specific	163.99	110.55	1.84	4.38	345	>sp|HRG_rs1042464_493_N>I_0.480080	3	20220411_f1_um4_zou00006_sa_r2_hcd.ScanId;v=1;d1=14750.14750.4	controllerType=0 controllerNumber=1 scan=14750	48.0066	HEK293-rHRG-SI	hcd
1	R.IADAHLDRVEN[+1955.724]TTVY[+79.966]YLVLDVQESDC[+57.021]SVLSR.K	HexNAc(5)Hex(4)dHex(2)	C[+57], N[+1956], Y[+80]	1404.87	4	5616.46	5616.45	0	1.4	35	Specific	168.45	107.94	0	4.38	345	>sp|HRG_rs1042464_493_N>I_0.480080	3	20220411_f1_um4_zou00006_sa_r2_hcd.ScanId;v=1;d1=14228.14228.4	controllerType=0 controllerNumber=1 scan=14228	46.4586	HEK293-rHRG-SI	hcd
1	R.HSHESQDLRVIDFN[+1914.697]C[+57.021]TTSSVSSALANTK.D	HexNAc(4)Hex(5)dHex(2)	C[+57], N[+1915]	1004.84	5	5020.17	5019.17	1	-0.9	94	Specific	187.54	169.33	169.33	4.41	345	>sp|HRG_rs1042464_493_N>I_0.480080	3	20220411_f1_um4_zou00006_sa_r2_hcd.ScanId;v=1;d1=8942.8942.5	controllerType=0 controllerNumber=1 scan=8942	32.2664	HEK293-rHRG-SI	hcd
1	R.IADAHLDRVEN[+2425.887]TTVYYLVLDVQESDC[+57.021]SVLSR.K	HexNAc(5)Hex(6)dHex(3)	C[+57], N[+2426]	1202.34	5	6007.67	6006.65	1	2.9	35	Specific	171.56	110.79	110.79	4.5	345	>sp|HRG_rs1042464_493_N>I_0.480080	3	20220411_f1_um4_zou00006_sa_r2_hcd.ScanId;v=1;d1=13371.13371.5	controllerType=0 controllerNumber=1 scan=13371	44.0632	HEK293-rHRG-SI	hcd
1	R.IADAHLDRVEN[+1661.521]TTVYYLVLDVQESDC[+57.021]SVLSR.K	HexNAc(3)Hex(6)Phospho(1)	C[+57], N[+1662]	1049.27	5	5242.3	5242.28	0	3.6	35	Specific	172.63	90.34	29.08	4.5	345	>sp|HRG_rs1042464_493_N>I_0.480080	3	20220411_f1_um4_zou00006_sa_r2_hcd.ScanId;v=1;d1=14360.14360.5	controllerType=0 controllerNumber=1 scan=14360	46.813	HEK293-rHRG-SI	hcd
1	R.HSHESQDLRVIDFN[+2116.756]C[+57.021]TTSSVSSALANTK.D	HexNAc(5)Hex(5)NeuAc(1)	C[+57], N[+2117]	1045.25	5	5222.24	5221.23	1	2.5	94	Specific	207.4	153.9	39.59	4.63	345	>sp|HRG_rs1042464_493_N>I_0.480080	3	20220411_f1_um4_zou00006_sa_r2_hcd.ScanId;v=1;d1=8932.8932.5	controllerType=0 controllerNumber=1 scan=8932	32.2371	HEK293-rHRG-SI	hcd
1	R.VIDFN[+1378.476]C[+57.021]TTSSVSSALANTKDSPVLIDFFEDTER.Y	HexNAc(2)Hex(6)	C[+57], N[+1378]	1012.25	5	5057.24	5057.22	0	2.7	103	Specific	165.29	165.29	165.29	4.67	345	>sp|HRG_rs1042464_493_N>I_0.480080	3	20220411_f1_um4_zou00006_sa_r2_hcd.ScanId;v=1;d1=15164.15164.5	controllerType=0 controllerNumber=1 scan=15164	49.3469	HEK293-rHRG-SI	hcd
1	R.VIDFN[+1825.661]C[+57.021]TTSSVSSALANTKDSPVLIDFFEDTER.Y	HexNAc(5)Hex(5)	C[+57], N[+1826]	1101.89	5	5505.43	5504.41	1	2.6	103	Specific	180.7	180.7	180.7	4.67	345	>sp|HRG_rs1042464_493_N>I_0.480080	3	20220411_f1_um4_zou00006_sa_r2_hcd.ScanId;v=1;d1=15090.15090.5	controllerType=0 controllerNumber=1 scan=15090	49.1401	HEK293-rHRG-SI	hcd
1	R.IADAHLDRVEN[+2391.857]TTVYYLVLDVQESDC[+57.021]SVLSR.K	HexNAc(5)Hex(4)dHex(1)NeuAc(2)	C[+57], N[+2392]	1195.33	5	5972.62	5972.62	0	0	35	Specific	302.94	152.14	9.1	4.71	345	>sp|HRG_rs1042464_493_N>I_0.480080	3	20220411_f1_um4_zou00006_sa_r2_hcd.ScanId;v=1;d1=14692.14692.5	controllerType=0 controllerNumber=1 scan=14692	47.8128	HEK293-rHRG-SI	hcd
1	R.IADAHLDRVEN[+2392.877]TTVYYLVLDVQESDC[+57.021]SVLSR.K	HexNAc(5)Hex(4)dHex(3)NeuAc(1)	C[+57], N[+2393]	1195.53	5	5973.63	5973.64	0	-1.3	35	Specific	275.17	147.59	1.47	4.72	345	>sp|HRG_rs1042464_493_N>I_0.480080	3	20220411_f1_um4_zou00006_sa_r2_hcd.ScanId;v=1;d1=14684.14684.5	controllerType=0 controllerNumber=1 scan=14684	47.7878	HEK293-rHRG-SI	hcd
1	R.IADAHLDRVEN[+1971.719]TTVYYLVLDVQESDC[+57.021]SVLSR.K	HexNAc(5)Hex(5)dHex(1)	C[+57], N[+1972]	1388.88	4	5552.49	5552.48	0	3	35	Specific	237.24	105.13	105.13	4.77	345	>sp|HRG_rs1042464_493_N>I_0.480080	3	20220411_f1_um4_zou00006_sa_r2_hcd.ScanId;v=1;d1=13547.13547.4	controllerType=0 controllerNumber=1 scan=13547	44.5073	HEK293-rHRG-SI	hcd
1	R.HSHESQDLRVIDFN[+1710.598]C[+57.021]TTSSVSSALANTK.D	HexNAc(3)Hex(5)NeuAc(1)	C[+57], N[+1711]	1204.77	4	4816.08	4815.07	1	0.9	94	Specific	241.2	69.46	46.63	4.77	345	>sp|HRG_rs1042464_493_N>I_0.480080	3	20220411_f1_um4_zou00006_sa_r2_hcd.ScanId;v=1;d1=8985.8985.4	controllerType=0 controllerNumber=1 scan=8985	32.383	HEK293-rHRG-SI	hcd
1	R.VIDFN[+1768.640]C[+57.021]TTSSVSSALANTK.D	HexNAc(4)Hex(5)dHex(1)	C[+57], N[+1769]	946.661	4	3783.62	3783.61	0	2	103	Specific	262.03	110.99	110.99	4.77	345	>sp|HRG_rs1042464_493_N>I_0.480080	3	20220411_f1_um4_zou00006_sa_r2_hcd.ScanId;v=1;d1=9156.9156.2	controllerType=0 controllerNumber=1 scan=9156	32.8179	HEK293-rHRG-SI	hcd
1	R.IADAHLDRVEN[+2262.814]TTVYYLVLDVQESDC[+57.021]SVLSR.K	HexNAc(5)Hex(5)dHex(1)NeuAc(1)	C[+57], N[+2263]	1169.73	5	5844.61	5843.57	1	6.3	35	Specific	289.16	154.87	38.52	4.78	345	>sp|HRG_rs1042464_493_N>I_0.480080	3	20220411_f1_um4_zou00006_sa_r2_hcd.ScanId;v=1;d1=14107.14107.5	controllerType=0 controllerNumber=1 scan=14107	46.134	HEK293-rHRG-SI	hcd
1	R.HSHESQDLRVIDFN[+1622.582]C[+57.021]TTSSVSSALANTK.D	HexNAc(4)Hex(5)	C[+57], N[+1623]	946.419	5	4728.07	4727.05	1	2.2	94	Specific	221.1	141.6	141.6	4.84	345	>sp|HRG_rs1042464_493_N>I_0.480080	3	20220411_f1_um4_zou00006_sa_r2_hcd.ScanId;v=1;d1=8351.8351.5	controllerType=0 controllerNumber=1 scan=8351	30.7751	HEK293-rHRG-SI	hcd
1	R.IADAHLDRVEN[+2351.851]TTVYYLVLDVQESDC[+57.021]SVLSR.K	HexNAc(4)Hex(5)dHex(3)NeuAc(1)	C[+57], N[+2352]	1483.66	4	5931.6	5932.61	-1	-0.8	35	Specific	282.85	129.09	3.36	4.95	345	>sp|HRG_rs1042464_493_N>I_0.480080	3	20220411_f1_um4_zou00006_sa_r2_hcd.ScanId;v=1;d1=14663.14663.4	controllerType=0 controllerNumber=1 scan=14663	47.7222	HEK293-rHRG-SI	hcd
1	R.IADAHLDRVEN[+3009.074]TTVYYLVLDVQESDC[+57.021]SVLSR.K	HexNAc(7)Hex(8)NeuAc(1)	C[+57], N[+3009]	1318.57	5	6588.84	6589.83	-1	2.3	35	Specific	181.83	132.94	4.62	4.98	345	>sp|HRG_rs1042464_493_N>I_0.480080	3	20220411_f1_um4_zou00006_sa_r2_hcd.ScanId;v=1;d1=15150.15150.5	controllerType=0 controllerNumber=1 scan=15150	49.308	HEK293-rHRG-SI	hcd
1	R.HSHESQDLRVIDFN[+1727.613]C[+57.021]TTSSVSSALANTK.D	HexNAc(3)Hex(6)dHex(1)	C[+57], N[+1728]	967.226	5	4832.1	4832.08	0	3.3	94	Specific	201.28	151.04	151.04	5.02	345	>sp|HRG_rs1042464_493_N>I_0.480080	3	20220411_f1_um4_zou00006_sa_r2_hcd.ScanId;v=1;d1=8291.8291.5	controllerType=0 controllerNumber=1 scan=8291	30.628	HEK293-rHRG-SI	hcd
1	R.IADAHLDRVEN[+2247.840]TTVYYLVLDVQESDC[+57.021]SVLSR.K	HexNAc(5)Hex(4)dHex(4)	C[+57], N[+2248]	1458.15	4	5829.6	5828.6	1	-0.8	35	Specific	345.36	128.83	128.83	5.08	345	>sp|HRG_rs1042464_493_N>I_0.480080	3	20220411_f1_um4_zou00006_sa_r2_hcd.ScanId;v=1;d1=14070.14070.4	controllerType=0 controllerNumber=1 scan=14070	46.0359	HEK293-rHRG-SI	hcd
1	R.HSHESQDLRVIDFN[+1825.661]C[+57.021]TTSSVSSALANTKDSPVLIDFFEDTER.Y	HexNAc(5)Hex(5)	C[+57], N[+1826]	1319.39	5	6592.91	6593.9	-1	2.1	94	Specific	155.68	155.68	155.68	5.22	345	>sp|HRG_rs1042464_493_N>I_0.480080	3	20220411_f1_um4_zou00006_sa_r2_hcd.ScanId;v=1;d1=13642.13642.5	controllerType=0 controllerNumber=1 scan=13642	44.7504	HEK293-rHRG-SI	hcd
1	R.IADAHLDRVEN[+2862.021]TTVYYLVLDVQESDC[+57.021]SVLSR.K	HexNAc(5)Hex(6)dHex(2)NeuAc(2)	C[+57], N[+2862]	1289.36	5	6442.79	6442.78	0	1.3	35	Specific	234.12	234.12	0.54	5.24	345	>sp|HRG_rs1042464_493_N>I_0.480080	3	20220411_f1_um4_zou00006_sa_r2_hcd.ScanId;v=1;d1=14612.14612.5	controllerType=0 controllerNumber=1 scan=14612	47.5813	HEK293-rHRG-SI	hcd
1	R.IADAHLDRVEN[+1296.389]TTVYYLVLDVQESDC[+57.021]SVLSR.K	HexNAc(2)Hex(5)Phospho(1)	C[+57], N[+1296]	1220.05	4	4877.16	4877.15	0	3	35	Specific	156.78	156.78	53.21	5.27	345	>sp|HRG_rs1042464_493_N>I_0.480080	3	20220411_f1_um4_zou00006_sa_r2_hcd.ScanId;v=1;d1=14441.14441.4	controllerType=0 controllerNumber=1 scan=14441	47.0928	HEK293-rHRG-SI	hcd
1	R.IADAHLDRVEN[+1700.461]TTVYYLVLDVQESDC[+57.021]SVLSR.K	HexNAc(2)Hex(7)Phospho(2)	C[+57], N[+1700]	1321.06	4	5281.24	5281.22	0	3.4	35	Specific	158.19	158.19	17.39	5.27	345	>sp|HRG_rs1042464_493_N>I_0.480080	3	20220411_f1_um4_zou00006_sa_r2_hcd.ScanId;v=1;d1=15072.15072.4	controllerType=0 controllerNumber=1 scan=15072	49.0909	HEK293-rHRG-SI	hcd
1	R.VIDFN[+1606.587]C[+57.021]TTSSVSSALANTK.D	HexNAc(4)Hex(4)dHex(1)	C[+57], N[+1607]	906.148	4	3621.57	3621.56	0	2	103	Specific	244.11	126.42	126.42	5.28	345	>sp|HRG_rs1042464_493_N>I_0.480080	3	20220411_f1_um4_zou00006_sa_r2_hcd.ScanId;v=1;d1=9274.9274.4	controllerType=0 controllerNumber=1 scan=9274	33.11	HEK293-rHRG-SI	hcd
1	R.VIDFN[+1622.582]C[+57.021]TTSSVSSALANTKDSPVLIDFFEDTER.Y	HexNAc(4)Hex(5)	C[+57], N[+1623]	1326.35	4	5302.37	5301.33	1	6.3	103	Specific	274.6	185.87	185.87	5.4	345	>sp|HRG_rs1042464_493_N>I_0.480080	3	20220411_f1_um4_zou00006_sa_r2_hcd.ScanId;v=1;d1=15118.15118.4	controllerType=0 controllerNumber=1 scan=15118	49.2187	HEK293-rHRG-SI	hcd
1	R.IADAHLDRVEN[+1971.719]TTVYYLVLDVQESDC[+57.021]SVLSR.K	HexNAc(5)Hex(5)dHex(1)	C[+57], N[+1972]	1111.51	5	5553.51	5552.48	1	5.9	35	Specific	380.37	196.45	196.45	5.54	345	>sp|HRG_rs1042464_493_N>I_0.480080	3	20220411_f1_um4_zou00006_sa_r2_hcd.ScanId;v=1;d1=13468.13468.5	controllerType=0 controllerNumber=1 scan=13468	44.3085	HEK293-rHRG-SI	hcd
1	R.IADAHLDRVEN[+2247.840]TTVYYLVLDVQESDC[+57.021]SVLSR.K	HexNAc(5)Hex(4)dHex(4)	C[+57], N[+2248]	1457.9	4	5828.59	5828.6	0	-1.1	35	Specific	307.87	189.09	88.5	5.59	345	>sp|HRG_rs1042464_493_N>I_0.480080	3	20220411_f1_um4_zou00006_sa_r2_hcd.ScanId;v=1;d1=13408.13408.4	controllerType=0 controllerNumber=1 scan=13408	44.159	HEK293-rHRG-SI	hcd
1	R.IADAHLDRVEN[+2117.777]TTVYYLVLDVQESDC[+57.021]SVLSR.K	HexNAc(5)Hex(5)dHex(2)	C[+57], N[+2118]	1425.14	4	5697.54	5698.54	-1	2	35	Specific	286.55	116.97	109.38	5.6	345	>sp|HRG_rs1042464_493_N>I_0.480080	3	20220411_f1_um4_zou00006_sa_r2_hcd.ScanId;v=1;d1=13506.13506.4	controllerType=0 controllerNumber=1 scan=13506	44.402	HEK293-rHRG-SI	hcd
1	R.IADAHLDRVEN[+1661.521]TTVYYLVLDVQESDC[+57.021]SVLSR.K	HexNAc(3)Hex(6)Phospho(1)	C[+57], N[+1662]	1049.27	5	5242.3	5242.28	0	3.8	35	Specific	181.13	181.13	35.18	5.61	345	>sp|HRG_rs1042464_493_N>I_0.480080	3	20220411_f1_um4_zou00006_sa_r2_hcd.ScanId;v=1;d1=14356.14356.5	controllerType=0 controllerNumber=1 scan=14356	46.8011	HEK293-rHRG-SI	hcd
1	R.VIDFN[+1581.555]C[+57.021]TTSSVSSALANTKDSPVLIDFFEDTER.Y	HexNAc(3)Hex(6)	C[+57], N[+1582]	1315.84	4	5260.32	5260.3	0	3.3	103	Specific	193.08	193.08	193.08	5.61	345	>sp|HRG_rs1042464_493_N>I_0.480080	3	20220411_f1_um4_zou00006_sa_r2_hcd.ScanId;v=1;d1=15128.15128.4	controllerType=0 controllerNumber=1 scan=15128	49.2445	HEK293-rHRG-SI	hcd
1	R.VIDFN[+1216.423]C[+57.021]TTSSVSSALANTKDSPVLIDFFEDTER.Y	HexNAc(2)Hex(5)	C[+57], N[+1216]	1224.8	4	4896.19	4895.17	1	3.2	103	Specific	193.41	193.41	193.41	5.61	345	>sp|HRG_rs1042464_493_N>I_0.480080	3	20220411_f1_um4_zou00006_sa_r2_hcd.ScanId;v=1;d1=15209.15209.4	controllerType=0 controllerNumber=1 scan=15209	49.5024	HEK293-rHRG-SI	hcd
1	R.VIDFN[+1581.555]C[+57.021]TTSSVSSALANTKDSPVLIDFFEDTER.Y	HexNAc(3)Hex(6)	C[+57], N[+1582]	1315.84	4	5260.32	5260.3	0	3	103	Specific	220.2	192.86	192.86	5.61	345	>sp|HRG_rs1042464_493_N>I_0.480080	3	20220411_f1_um4_zou00006_sa_r2_hcd.ScanId;v=1;d1=15113.15113.4	controllerType=0 controllerNumber=1 scan=15113	49.2031	HEK293-rHRG-SI	hcd
1	R.IADAHLDRVEN[+2391.857]TTVYYLVLDVQESDC[+57.021]SVLSR.K	HexNAc(5)Hex(4)dHex(1)NeuAc(2)	C[+57], N[+2392]	1493.66	4	5971.62	5972.62	-1	0.8	35	Specific	242.17	119.6	119.6	5.61	345	>sp|HRG_rs1042464_493_N>I_0.480080	3	20220411_f1_um4_zou00006_sa_r2_hcd.ScanId;v=1;d1=14685.14685.4	controllerType=0 controllerNumber=1 scan=14685	47.7915	HEK293-rHRG-SI	hcd
1	R.IADAHLDRVEN[+1458.442]TTVYYLVLDVQESDC[+57.021]SVLSR.K	HexNAc(2)Hex(6)Phospho(1)	C[+57], N[+1458]	1008.65	5	5039.21	5039.2	0	2.1	35	Specific	210.72	210.72	51.35	5.64	345	>sp|HRG_rs1042464_493_N>I_0.480080	3	20220411_f1_um4_zou00006_sa_r2_hcd.ScanId;v=1;d1=14392.14392.5	controllerType=0 controllerNumber=1 scan=14392	46.923	HEK293-rHRG-SI	hcd
1	R.IADAHLDRVEN[+2205.793]TTVYYLVLDVQESDC[+57.021]SVLSR.K	HexNAc(4)Hex(5)dHex(2)NeuAc(1)	C[+57], N[+2206]	1158.32	5	5787.58	5786.55	1	4.8	35	Specific	300.31	146.9	146.9	5.85	345	>sp|HRG_rs1042464_493_N>I_0.480080	3	20220411_f1_um4_zou00006_sa_r2_hcd.ScanId;v=1;d1=14050.14050.5	controllerType=0 controllerNumber=1 scan=14050	45.9799	HEK293-rHRG-SI	hcd
1	R.IADAHLDRVEN[+2263.835]TTVYYLVLDVQESDC[+57.021]SVLSR.K	HexNAc(5)Hex(5)dHex(3)	C[+57], N[+2264]	1169.93	5	5845.61	5844.59	1	1.5	35	Specific	312.29	137.81	137.81	5.87	345	>sp|HRG_rs1042464_493_N>I_0.480080	3	20220411_f1_um4_zou00006_sa_r2_hcd.ScanId;v=1;d1=14088.14088.5	controllerType=0 controllerNumber=1 scan=14088	46.0851	HEK293-rHRG-SI	hcd
1	R.IADAHLDRVEN[+2205.793]TTVYYLVLDVQESDC[+57.021]SVLSR.K	HexNAc(4)Hex(5)dHex(2)NeuAc(1)	C[+57], N[+2206]	1158.12	5	5786.56	5786.55	0	1.2	35	Specific	318.31	156.63	34.21	5.87	345	>sp|HRG_rs1042464_493_N>I_0.480080	3	20220411_f1_um4_zou00006_sa_r2_hcd.ScanId;v=1;d1=14057.14057.5	controllerType=0 controllerNumber=1 scan=14057	45.9988	HEK293-rHRG-SI	hcd
1	R.VIDFN[+1378.476]C[+57.021]TTSSVSSALANTKDSPVLIDFFEDTER.Y	HexNAc(2)Hex(6)	C[+57], N[+1378]	1686.42	3	5057.24	5057.22	0	3.2	103	Specific	205.5	205.5	205.5	5.91	345	>sp|HRG_rs1042464_493_N>I_0.480080	3	20220411_f1_um4_zou00006_sa_r2_hcd.ScanId;v=1;d1=15147.15147.3	controllerType=0 controllerNumber=1 scan=15147	49.2986	HEK293-rHRG-SI	hcd
1	R.HSHESQDLRVIDFN[+1913.677]C[+57.021]TTSSVSSALANTKDSPVLIDFFEDTER.Y	HexNAc(4)Hex(5)NeuAc(1)	C[+57], N[+1914]	1114.49	6	6681.92	6681.92	0	0.4	94	Specific	221.76	207.68	55.73	5.96	345	>sp|HRG_rs1042464_493_N>I_0.480080	3	20220411_f1_um4_zou00006_sa_r2_hcd.ScanId;v=1;d1=14165.14165.6	controllerType=0 controllerNumber=1 scan=14165	46.2868	HEK293-rHRG-SI	hcd
1	R.VIDFN[+1622.582]C[+57.021]TTSSVSSALANTK.D	HexNAc(4)Hex(5)	C[+57], N[+1623]	910.146	4	3637.56	3637.56	0	1.4	103	Specific	332.03	190.2	190.2	5.98	345	>sp|HRG_rs1042464_493_N>I_0.480080	3	20220411_f1_um4_zou00006_sa_r2_hcd.ScanId;v=1;d1=9321.9321.4	controllerType=0 controllerNumber=1 scan=9321	33.2272	HEK293-rHRG-SI	hcd
1	R.VIDFN[+1872.651]C[+57.021]TTSSVSSALANTK.D	HexNAc(3)Hex(6)NeuAc(1)	C[+57], N[+1873]	1296.55	3	3887.64	3887.63	0	3.9	103	Specific	228.57	228.57	228.57	5.99	345	>sp|HRG_rs1042464_493_N>I_0.480080	3	20220411_f1_um4_zou00006_sa_r2_hcd.ScanId;v=1;d1=9825.9825.3	controllerType=0 controllerNumber=1 scan=9825	34.5798	HEK293-rHRG-SI	hcd
1	R.IADAHLDRVEN[+2408.872]TTVYYLVLDVQESDC[+57.021]SVLSR.K	HexNAc(5)Hex(5)dHex(2)NeuAc(1)	C[+57], N[+2409]	1497.92	4	5988.64	5989.63	-1	2.4	35	Specific	247	89.93	5.2	6	345	>sp|HRG_rs1042464_493_N>I_0.480080	3	20220411_f1_um4_zou00006_sa_r2_hcd.ScanId;v=1;d1=14121.14121.4	controllerType=0 controllerNumber=1 scan=14121	46.1713	HEK293-rHRG-SI	hcd
1	R.VIDFN[+1378.476]C[+57.021]TTSSVSSALANTKDSPVLIDFFEDTER.Y	HexNAc(2)Hex(6)	C[+57], N[+1378]	1012.25	5	5057.24	5057.22	0	3.3	103	Specific	312.43	312.43	212.26	6.05	345	>sp|HRG_rs1042464_493_N>I_0.480080	3	20220411_f1_um4_zou00006_sa_r2_hcd.ScanId;v=1;d1=15138.15138.5	controllerType=0 controllerNumber=1 scan=15138	49.2713	HEK293-rHRG-SI	hcd
1	R.IADAHLDRVEN[+1606.587]TTVYYLVLDVQESDC[+57.021]SVLSR.K	HexNAc(4)Hex(4)dHex(1)	C[+57], N[+1607]	1297.85	4	5188.37	5187.35	1	4.1	35	Specific	253.8	129	129	6.12	345	>sp|HRG_rs1042464_493_N>I_0.480080	3	20220411_f1_um4_zou00006_sa_r2_hcd.ScanId;v=1;d1=13587.13587.4	controllerType=0 controllerNumber=1 scan=13587	44.6078	HEK293-rHRG-SI	hcd
1	R.IADAHLDRVEN[+2059.735]TTVYYLVLDVQESDC[+57.021]SVLSR.K	HexNAc(4)Hex(5)dHex(1)NeuAc(1)	C[+57], N[+2060]	1410.88	4	5640.51	5640.49	0	2.5	35	Specific	359.62	100.27	39.01	6.12	345	>sp|HRG_rs1042464_493_N>I_0.480080	3	20220411_f1_um4_zou00006_sa_r2_hcd.ScanId;v=1;d1=14069.14069.4	controllerType=0 controllerNumber=1 scan=14069	46.0322	HEK293-rHRG-SI	hcd
1	R.IADAHLDRVEN[+2262.814]TTVYYLVLDVQESDC[+57.021]SVLSR.K	HexNAc(5)Hex(5)dHex(1)NeuAc(1)	C[+57], N[+2263]	1461.65	4	5843.58	5843.57	0	1.5	35	Specific	296.16	134.13	36.63	6.14	345	>sp|HRG_rs1042464_493_N>I_0.480080	3	20220411_f1_um4_zou00006_sa_r2_hcd.ScanId;v=1;d1=14099.14099.4	controllerType=0 controllerNumber=1 scan=14099	46.1129	HEK293-rHRG-SI	hcd
1	R.IADAHLDRVEN[+2100.761]TTVYYLVLDVQESDC[+57.021]SVLSR.K	HexNAc(5)Hex(4)dHex(1)NeuAc(1)	C[+57], N[+2101]	1421.14	4	5681.53	5681.52	0	1.2	35	Specific	309.05	141.91	34.72	6.14	345	>sp|HRG_rs1042464_493_N>I_0.480080	3	20220411_f1_um4_zou00006_sa_r2_hcd.ScanId;v=1;d1=14080.14080.4	controllerType=0 controllerNumber=1 scan=14080	46.064	HEK293-rHRG-SI	hcd
1	R.IADAHLDRVEN[+2246.819]TTVYYLVLDVQESDC[+57.021]SVLSR.K	HexNAc(5)Hex(4)dHex(2)NeuAc(1)	C[+57], N[+2247]	1457.65	4	5827.59	5827.58	0	1.7	35	Specific	318.69	135.42	22.75	6.14	345	>sp|HRG_rs1042464_493_N>I_0.480080	3	20220411_f1_um4_zou00006_sa_r2_hcd.ScanId;v=1;d1=14120.14120.4	controllerType=0 controllerNumber=1 scan=14120	46.1691	HEK293-rHRG-SI	hcd
1	R.IADAHLDRVEN[+1768.640]TTVYYLVLDVQESDC[+57.021]SVLSR.K	HexNAc(4)Hex(5)dHex(1)	C[+57], N[+1769]	1338.11	4	5349.41	5349.4	0	2.1	35	Specific	255.08	123.84	123.84	6.15	345	>sp|HRG_rs1042464_493_N>I_0.480080	3	20220411_f1_um4_zou00006_sa_r2_hcd.ScanId;v=1;d1=13527.13527.4	controllerType=0 controllerNumber=1 scan=13527	44.456	HEK293-rHRG-SI	hcd
1	R.IADAHLDRVEN[+2205.793]TTVYYLVLDVQESDC[+57.021]SVLSR.K	HexNAc(4)Hex(5)dHex(2)NeuAc(1)	C[+57], N[+2206]	1447.14	4	5785.56	5786.55	-1	1.6	35	Specific	347.47	142.42	17.35	6.21	345	>sp|HRG_rs1042464_493_N>I_0.480080	3	20220411_f1_um4_zou00006_sa_r2_hcd.ScanId;v=1;d1=14047.14047.2	controllerType=0 controllerNumber=1 scan=14047	45.9706	HEK293-rHRG-SI	hcd
1	R.IADAHLDRVEN[+2100.761]TTVYYLVLDVQESDC[+57.021]SVLSR.K	HexNAc(5)Hex(4)dHex(1)NeuAc(1)	C[+57], N[+2101]	1136.91	5	5680.53	5681.52	-1	2.6	35	Specific	297.19	156.71	156.71	6.24	345	>sp|HRG_rs1042464_493_N>I_0.480080	3	20220411_f1_um4_zou00006_sa_r2_hcd.ScanId;v=1;d1=14105.14105.5	controllerType=0 controllerNumber=1 scan=14105	46.1279	HEK293-rHRG-SI	hcd
1	R.IADAHLDRVEN[+2715.963]TTVYYLVLDVQESDC[+57.021]SVLSR.K	HexNAc(5)Hex(6)dHex(1)NeuAc(2)	C[+57], N[+2716]	1259.95	5	6295.74	6296.72	-1	3.4	35	Specific	301.22	151.37	151.37	6.24	345	>sp|HRG_rs1042464_493_N>I_0.480080	3	20220411_f1_um4_zou00006_sa_r2_hcd.ScanId;v=1;d1=14597.14597.5	controllerType=0 controllerNumber=1 scan=14597	47.5402	HEK293-rHRG-SI	hcd
1	R.IADAHLDRVEN[+2263.835]TTVYYLVLDVQESDC[+57.021]SVLSR.K	HexNAc(5)Hex(5)dHex(3)	C[+57], N[+2264]	1461.91	4	5844.6	5844.59	0	1.2	35	Specific	328.09	129.1	95.15	6.24	345	>sp|HRG_rs1042464_493_N>I_0.480080	3	20220411_f1_um4_zou00006_sa_r2_hcd.ScanId;v=1;d1=13409.13409.4	controllerType=0 controllerNumber=1 scan=13409	44.1613	HEK293-rHRG-SI	hcd
1	R.IADAHLDRVEN[+2408.872]TTVYYLVLDVQESDC[+57.021]SVLSR.K	HexNAc(5)Hex(5)dHex(2)NeuAc(1)	C[+57], N[+2409]	1498.17	4	5989.64	5989.63	0	1.4	35	Specific	355.01	140.19	5.2	6.24	345	>sp|HRG_rs1042464_493_N>I_0.480080	3	20220411_f1_um4_zou00006_sa_r2_hcd.ScanId;v=1;d1=14133.14133.4	controllerType=0 controllerNumber=1 scan=14133	46.2016	HEK293-rHRG-SI	hcd
1	R.IADAHLDRVEN[+1809.666]TTVYYLVLDVQESDC[+57.021]SVLSR.K	HexNAc(5)Hex(4)dHex(1)	C[+57], N[+1810]	1078.69	5	5389.43	5390.42	-1	2.1	35	Specific	279.68	150.51	150.51	6.25	345	>sp|HRG_rs1042464_493_N>I_0.480080	3	20220411_f1_um4_zou00006_sa_r2_hcd.ScanId;v=1;d1=13525.13525.5	controllerType=0 controllerNumber=1 scan=13525	44.4499	HEK293-rHRG-SI	hcd
1	R.IADAHLDRVEN[+1914.697]TTVYYLVLDVQESDC[+57.021]SVLSR.K	HexNAc(4)Hex(5)dHex(2)	C[+57], N[+1915]	1099.9	5	5495.47	5495.46	0	2	35	Specific	289.59	140.04	12.84	6.27	345	>sp|HRG_rs1042464_493_N>I_0.480080	3	20220411_f1_um4_zou00006_sa_r2_hcd.ScanId;v=1;d1=13465.13465.5	controllerType=0 controllerNumber=1 scan=13465	44.3018	HEK293-rHRG-SI	hcd
1	R.IADAHLDRVEN[+2246.819]TTVYYLVLDVQESDC[+57.021]SVLSR.K	HexNAc(5)Hex(4)dHex(2)NeuAc(1)	C[+57], N[+2247]	1166.32	5	5827.59	5827.58	0	2.6	35	Specific	299.69	153.38	31.53	6.27	345	>sp|HRG_rs1042464_493_N>I_0.480080	3	20220411_f1_um4_zou00006_sa_r2_hcd.ScanId;v=1;d1=14118.14118.5	controllerType=0 controllerNumber=1 scan=14118	46.163	HEK293-rHRG-SI	hcd
1	R.IADAHLDRVEN[+2205.793]TTVYYLVLDVQESDC[+57.021]SVLSR.K	HexNAc(4)Hex(5)dHex(2)NeuAc(1)	C[+57], N[+2206]	1447.4	4	5786.56	5786.55	0	1.2	35	Specific	362.44	128.42	23.34	6.29	345	>sp|HRG_rs1042464_493_N>I_0.480080	3	20220411_f1_um4_zou00006_sa_r2_hcd.ScanId;v=1;d1=14098.14098.4	controllerType=0 controllerNumber=1 scan=14098	46.1105	HEK293-rHRG-SI	hcd
1	R.IADAHLDRVEN[+1768.640]TTVYYLVLDVQESDC[+57.021]SVLSR.K	HexNAc(4)Hex(5)dHex(1)	C[+57], N[+1769]	1070.49	5	5348.41	5349.4	-1	2	35	Specific	303.51	161.92	161.92	6.45	345	>sp|HRG_rs1042464_493_N>I_0.480080	3	20220411_f1_um4_zou00006_sa_r2_hcd.ScanId;v=1;d1=13498.13498.5	controllerType=0 controllerNumber=1 scan=13498	44.3836	HEK293-rHRG-SI	hcd
1	R.IADAHLDRVEN[+2060.755]TTVYYLVLDVQESDC[+57.021]SVLSR.K	HexNAc(4)Hex(5)dHex(3)	C[+57], N[+2061]	1129.31	5	5642.52	5641.51	1	0.5	35	Specific	305.17	166.39	166.39	6.48	345	>sp|HRG_rs1042464_493_N>I_0.480080	3	20220411_f1_um4_zou00006_sa_r2_hcd.ScanId;v=1;d1=14059.14059.5	controllerType=0 controllerNumber=1 scan=14059	46.0042	HEK293-rHRG-SI	hcd
1	R.IADAHLDRVEN[+2117.777]TTVYYLVLDVQESDC[+57.021]SVLSR.K	HexNAc(5)Hex(5)dHex(2)	C[+57], N[+2118]	1425.39	4	5698.56	5698.54	0	3.9	35	Specific	298.09	154.67	123.25	6.53	345	>sp|HRG_rs1042464_493_N>I_0.480080	3	20220411_f1_um4_zou00006_sa_r2_hcd.ScanId;v=1;d1=13429.13429.2	controllerType=0 controllerNumber=1 scan=13429	44.2104	HEK293-rHRG-SI	hcd
1	R.IADAHLDRVEN[+1444.534]TTVYYLVLDVQESDC[+57.021]SVLSR.K	HexNAc(4)Hex(3)dHex(1)	C[+57], N[+1445]	1257.08	4	5025.3	5025.29	0	2.4	35	Specific	263.5	134.37	134.37	6.54	345	>sp|HRG_rs1042464_493_N>I_0.480080	3	20220411_f1_um4_zou00006_sa_r2_hcd.ScanId;v=1;d1=13605.13605.4	controllerType=0 controllerNumber=1 scan=13605	44.6544	HEK293-rHRG-SI	hcd
1	R.IADAHLDRVEN[+2117.777]TTVYYLVLDVQESDC[+57.021]SVLSR.K	HexNAc(5)Hex(5)dHex(2)	C[+57], N[+2118]	1140.52	5	5698.56	5698.54	0	4.6	35	Specific	342.78	201.5	23.67	6.58	345	>sp|HRG_rs1042464_493_N>I_0.480080	3	20220411_f1_um4_zou00006_sa_r2_hcd.ScanId;v=1;d1=13433.13433.5	controllerType=0 controllerNumber=1 scan=13433	44.2221	HEK293-rHRG-SI	hcd
1	R.HSHESQDLRVIDFN[+1606.587]C[+57.021]TTSSVSSALANTK.D	HexNAc(4)Hex(4)dHex(1)	C[+57], N[+1607]	943.019	5	4711.07	4711.06	0	2.4	94	Specific	268.31	134.78	134.78	6.62	345	>sp|HRG_rs1042464_493_N>I_0.480080	3	20220411_f1_um4_zou00006_sa_r2_hcd.ScanId;v=1;d1=8333.8333.5	controllerType=0 controllerNumber=1 scan=8333	30.7308	HEK293-rHRG-SI	hcd
1	R.IADAHLDRVEN[+2246.819]TTVYYLVLDVQESDC[+57.021]SVLSR.K	HexNAc(5)Hex(4)dHex(2)NeuAc(1)	C[+57], N[+2247]	1457.65	4	5827.6	5827.58	0	3.1	35	Specific	331.33	140.91	20.22	6.64	345	>sp|HRG_rs1042464_493_N>I_0.480080	3	20220411_f1_um4_zou00006_sa_r2_hcd.ScanId;v=1;d1=14061.14061.2	controllerType=0 controllerNumber=1 scan=14061	46.0103	HEK293-rHRG-SI	hcd
1	R.IADAHLDRVEN[+2262.814]TTVYYLVLDVQESDC[+57.021]SVLSR.K	HexNAc(5)Hex(5)dHex(1)NeuAc(1)	C[+57], N[+2263]	1461.4	4	5842.59	5843.57	-1	3.9	35	Specific	365.66	137.58	137.58	6.66	345	>sp|HRG_rs1042464_493_N>I_0.480080	3	20220411_f1_um4_zou00006_sa_r2_hcd.ScanId;v=1;d1=14081.14081.4	controllerType=0 controllerNumber=1 scan=14081	46.0662	HEK293-rHRG-SI	hcd
1	R.IADAHLDRVEN[+2060.755]TTVYYLVLDVQESDC[+57.021]SVLSR.K	HexNAc(4)Hex(5)dHex(3)	C[+57], N[+2061]	1129.11	5	5641.53	5641.51	0	1.9	35	Specific	395.76	225.05	5.51	6.66	345	>sp|HRG_rs1042464_493_N>I_0.480080	3	20220411_f1_um4_zou00006_sa_r2_hcd.ScanId;v=1;d1=13422.13422.5	controllerType=0 controllerNumber=1 scan=13422	44.194	HEK293-rHRG-SI	hcd
1	R.IADAHLDRVEN[+2262.814]TTVYYLVLDVQESDC[+57.021]SVLSR.K	HexNAc(5)Hex(5)dHex(1)NeuAc(1)	C[+57], N[+2263]	1169.53	5	5843.6	5843.57	0	5.4	35	Specific	404.79	185.29	37.06	6.66	345	>sp|HRG_rs1042464_493_N>I_0.480080	3	20220411_f1_um4_zou00006_sa_r2_hcd.ScanId;v=1;d1=14079.14079.5	controllerType=0 controllerNumber=1 scan=14079	46.0615	HEK293-rHRG-SI	hcd
1	R.IADAHLDRVEN[+1809.666]TTVYYLVLDVQESDC[+57.021]SVLSR.K	HexNAc(5)Hex(4)dHex(1)	C[+57], N[+1810]	1348.37	4	5390.44	5390.42	0	3.2	35	Specific	384.12	139.15	139.15	6.69	345	>sp|HRG_rs1042464_493_N>I_0.480080	3	20220411_f1_um4_zou00006_sa_r2_hcd.ScanId;v=1;d1=13503.13503.4	controllerType=0 controllerNumber=1 scan=13503	44.395	HEK293-rHRG-SI	hcd
1	R.IADAHLDRVEN[+2059.735]TTVYYLVLDVQESDC[+57.021]SVLSR.K	HexNAc(4)Hex(5)dHex(1)NeuAc(1)	C[+57], N[+2060]	1410.88	4	5640.51	5640.49	0	3.4	35	Specific	423.19	135.18	37.87	6.74	345	>sp|HRG_rs1042464_493_N>I_0.480080	3	20220411_f1_um4_zou00006_sa_r2_hcd.ScanId;v=1;d1=14108.14108.4	controllerType=0 controllerNumber=1 scan=14108	46.1362	HEK293-rHRG-SI	hcd
1	R.IADAHLDRVEN[+2060.755]TTVYYLVLDVQESDC[+57.021]SVLSR.K	HexNAc(4)Hex(5)dHex(3)	C[+57], N[+2061]	1411.14	4	5641.52	5641.51	0	1.7	35	Specific	271.34	163.43	2.33	6.75	345	>sp|HRG_rs1042464_493_N>I_0.480080	3	20220411_f1_um4_zou00006_sa_r2_hcd.ScanId;v=1;d1=13483.13483.4	controllerType=0 controllerNumber=1 scan=13483	44.3462	HEK293-rHRG-SI	hcd
1	R.IADAHLDRVEN[+1955.724]TTVYYLVLDVQESDC[+57.021]SVLSR.K	HexNAc(5)Hex(4)dHex(2)	C[+57], N[+1956]	1384.88	4	5536.49	5536.48	0	0.8	35	Specific	278.98	165.69	93.55	6.75	345	>sp|HRG_rs1042464_493_N>I_0.480080	3	20220411_f1_um4_zou00006_sa_r2_hcd.ScanId;v=1;d1=13529.13529.4	controllerType=0 controllerNumber=1 scan=13529	44.4605	HEK293-rHRG-SI	hcd
1	R.IADAHLDRVEN[+2392.877]TTVYYLVLDVQESDC[+57.021]SVLSR.K	HexNAc(5)Hex(4)dHex(3)NeuAc(1)	C[+57], N[+2393]	1493.91	4	5972.64	5973.64	-1	0.9	35	Specific	339.22	167.31	9.2	6.82	345	>sp|HRG_rs1042464_493_N>I_0.480080	3	20220411_f1_um4_zou00006_sa_r2_hcd.ScanId;v=1;d1=14701.14701.4	controllerType=0 controllerNumber=1 scan=14701	47.8397	HEK293-rHRG-SI	hcd
1	R.IADAHLDRVEN[+1458.442]TTVYYLVLDVQESDC[+57.021]SVLSR.K	HexNAc(2)Hex(6)Phospho(1)	C[+57], N[+1458]	1680.41	3	5039.21	5039.2	0	1.6	35	Specific	264.45	260.6	159.65	6.84	345	>sp|HRG_rs1042464_493_N>I_0.480080	3	20220411_f1_um4_zou00006_sa_r2_hcd.ScanId;v=1;d1=14386.14386.3	controllerType=0 controllerNumber=1 scan=14386	46.9011	HEK293-rHRG-SI	hcd
1	R.VIDFN[+1768.640]C[+57.021]TTSSVSSALANTK.D	HexNAc(4)Hex(5)dHex(1)	C[+57], N[+1769]	1261.88	3	3783.62	3783.61	0	2	103	Specific	303.31	211.79	211.79	6.85	345	>sp|HRG_rs1042464_493_N>I_0.480080	3	20220411_f1_um4_zou00006_sa_r2_hcd.ScanId;v=1;d1=9151.9151.3	controllerType=0 controllerNumber=1 scan=9151	32.8062	HEK293-rHRG-SI	hcd
1	R.IADAHLDRVEN[+2246.819]TTVYYLVLDVQESDC[+57.021]SVLSR.K	HexNAc(5)Hex(4)dHex(2)NeuAc(1)	C[+57], N[+2247]	1457.65	4	5827.58	5827.58	0	1.1	35	Specific	347.29	162.75	35.6	6.85	345	>sp|HRG_rs1042464_493_N>I_0.480080	3	20220411_f1_um4_zou00006_sa_r2_hcd.ScanId;v=1;d1=14065.14065.4	controllerType=0 controllerNumber=1 scan=14065	46.022	HEK293-rHRG-SI	hcd
1	R.IADAHLDRVEN[+2100.761]TTVYYLVLDVQESDC[+57.021]SVLSR.K	HexNAc(5)Hex(4)dHex(1)NeuAc(1)	C[+57], N[+2101]	1421.39	4	5682.53	5681.52	1	1	35	Specific	358.42	168.68	41.16	6.85	345	>sp|HRG_rs1042464_493_N>I_0.480080	3	20220411_f1_um4_zou00006_sa_r2_hcd.ScanId;v=1;d1=14076.14076.2	controllerType=0 controllerNumber=1 scan=14076	46.0523	HEK293-rHRG-SI	hcd
1	R.IADAHLDRVEN[+2059.735]TTVYYLVLDVQESDC[+57.021]SVLSR.K	HexNAc(4)Hex(5)dHex(1)NeuAc(1)	C[+57], N[+2060]	1411.13	4	5641.5	5640.49	1	1.1	35	Specific	392.37	185.76	35.31	6.9	345	>sp|HRG_rs1042464_493_N>I_0.480080	3	20220411_f1_um4_zou00006_sa_r2_hcd.ScanId;v=1;d1=14064.14064.4	controllerType=0 controllerNumber=1 scan=14064	46.0195	HEK293-rHRG-SI	hcd
1	R.IADAHLDRVEN[+2205.793]TTVYYLVLDVQESDC[+57.021]SVLSR.K	HexNAc(4)Hex(5)dHex(2)NeuAc(1)	C[+57], N[+2206]	1447.65	4	5787.57	5786.55	1	1.9	35	Specific	398.4	170.28	170.28	6.9	345	>sp|HRG_rs1042464_493_N>I_0.480080	3	20220411_f1_um4_zou00006_sa_r2_hcd.ScanId;v=1;d1=14040.14040.4	controllerType=0 controllerNumber=1 scan=14040	45.9483	HEK293-rHRG-SI	hcd
1	R.HSHESQDLRVIDFN[+1913.677]C[+57.021]TTSSVSSALANTK.D	HexNAc(4)Hex(5)NeuAc(1)	C[+57], N[+1914]	1004.64	5	5019.16	5018.15	1	1.3	94	Specific	337.92	193.48	47.5	6.92	345	>sp|HRG_rs1042464_493_N>I_0.480080	3	20220411_f1_um4_zou00006_sa_r2_hcd.ScanId;v=1;d1=8914.8914.5	controllerType=0 controllerNumber=1 scan=8914	32.1894	HEK293-rHRG-SI	hcd
1	R.VIDFN[+1378.476]C[+57.021]TTSSVSSALANTKDSPVLIDFFEDTERYRK.Q	HexNAc(2)Hex(6)	C[+57], N[+1378]	1376.88	4	5504.5	5504.48	0	2.3	103	Specific	269.91	159.86	159.86	6.93	345	>sp|HRG_rs1042464_493_N>I_0.480080	3	20220411_f1_um4_zou00006_sa_r2_hcd.ScanId;v=1;d1=14074.14074.4	controllerType=0 controllerNumber=1 scan=14074	46.0463	HEK293-rHRG-SI	hcd
1	R.VIDFN[+1872.651]C[+57.021]TTSSVSSALANTK.D	HexNAc(3)Hex(6)NeuAc(1)	C[+57], N[+1873]	1296.55	3	3887.63	3887.63	0	2	103	Specific	355.79	175.9	175.9	6.93	345	>sp|HRG_rs1042464_493_N>I_0.480080	3	20220411_f1_um4_zou00006_sa_r2_hcd.ScanId;v=1;d1=9868.9868.3	controllerType=0 controllerNumber=1 scan=9868	34.6897	HEK293-rHRG-SI	hcd
1	R.VIDFN[+1809.666]C[+57.021]TTSSVSSALANTK.D	HexNAc(5)Hex(4)dHex(1)	C[+57], N[+1810]	1275.55	3	3824.64	3824.64	0	0.9	103	Specific	318.28	318.28	318.28	6.96	345	>sp|HRG_rs1042464_493_N>I_0.480080	3	20220411_f1_um4_zou00006_sa_r2_hcd.ScanId;v=1;d1=9170.9170.3	controllerType=0 controllerNumber=1 scan=9170	32.853	HEK293-rHRG-SI	hcd
1	R.IADAHLDRVEN[+1955.724]TTVYYLVLDVQESDC[+57.021]SVLSR.K	HexNAc(5)Hex(4)dHex(2)	C[+57], N[+1956]	1108.1	5	5536.49	5536.48	0	2.1	35	Specific	336.21	164.69	10.45	6.97	345	>sp|HRG_rs1042464_493_N>I_0.480080	3	20220411_f1_um4_zou00006_sa_r2_hcd.ScanId;v=1;d1=13467.13467.5	controllerType=0 controllerNumber=1 scan=13467	44.3062	HEK293-rHRG-SI	hcd
1	R.HSHESQDLRVIDFN[+1378.476]C[+57.021]TTSSVSSALANTKDSPVLIDFFEDTER.Y	HexNAc(2)Hex(6)	C[+57], N[+1378]	1025.29	6	6146.73	6146.72	0	1.3	94	Specific	372.37	163.56	150.81	7.02	345	>sp|HRG_rs1042464_493_N>I_0.480080	3	20220411_f1_um4_zou00006_sa_r2_hcd.ScanId;v=1;d1=13663.13663.6	controllerType=0 controllerNumber=1 scan=13663	44.8029	HEK293-rHRG-SI	hcd
1	R.IADAHLDRVEN[+2059.735]TTVYYLVLDVQESDC[+57.021]SVLSR.K	HexNAc(4)Hex(5)dHex(1)NeuAc(1)	C[+57], N[+2060]	1128.91	5	5640.51	5640.49	0	2.7	35	Specific	360.66	194.23	32.61	7.03	345	>sp|HRG_rs1042464_493_N>I_0.480080	3	20220411_f1_um4_zou00006_sa_r2_hcd.ScanId;v=1;d1=14086.14086.5	controllerType=0 controllerNumber=1 scan=14086	46.079	HEK293-rHRG-SI	hcd
1	R.IADAHLDRVEN[+2117.777]TTVYYLVLDVQESDC[+57.021]SVLSR.K	HexNAc(5)Hex(5)dHex(2)	C[+57], N[+2118]	1140.72	5	5699.55	5698.54	1	2.8	35	Specific	361.22	162.81	162.81	7.03	345	>sp|HRG_rs1042464_493_N>I_0.480080	3	20220411_f1_um4_zou00006_sa_r2_hcd.ScanId;v=1;d1=13470.13470.5	controllerType=0 controllerNumber=1 scan=13470	44.3132	HEK293-rHRG-SI	hcd
1	R.HSHESQDLRVIDFN[+1216.423]C[+57.021]TTSSVSSALANTK.D	HexNAc(2)Hex(5)	C[+57], N[+1216]	864.988	5	4320.91	4320.89	0	3.8	94	Specific	321.07	279.42	279.42	7.04	345	>sp|HRG_rs1042464_493_N>I_0.480080	3	20220411_f1_um4_zou00006_sa_r2_hcd.ScanId;v=1;d1=8365.8365.5	controllerType=0 controllerNumber=1 scan=8365	30.8101	HEK293-rHRG-SI	hcd
1	R.IADAHLDRVEN[+1971.719]TTVYYLVLDVQESDC[+57.021]SVLSR.K	HexNAc(5)Hex(5)dHex(1)	C[+57], N[+1972]	1111.3	5	5552.5	5552.48	0	3.2	35	Specific	431.88	197.22	197.22	7.08	345	>sp|HRG_rs1042464_493_N>I_0.480080	3	20220411_f1_um4_zou00006_sa_r2_hcd.ScanId;v=1;d1=13499.13499.5	controllerType=0 controllerNumber=1 scan=13499	44.3857	HEK293-rHRG-SI	hcd
1	R.VIDFN[+1622.582]C[+57.021]TTSSVSSALANTK.D	HexNAc(4)Hex(5)	C[+57], N[+1623]	1213.2	3	3637.57	3637.56	0	4.5	103	Specific	377.79	306.11	306.11	7.09	345	>sp|HRG_rs1042464_493_N>I_0.480080	3	20220411_f1_um4_zou00006_sa_r2_hcd.ScanId;v=1;d1=9260.9260.3	controllerType=0 controllerNumber=1 scan=9260	33.075	HEK293-rHRG-SI	hcd
1	R.VIDFN[+1809.666]C[+57.021]TTSSVSSALANTK.D	HexNAc(5)Hex(4)dHex(1)	C[+57], N[+1810]	956.917	4	3824.64	3824.64	0	0.8	103	Specific	405.75	385.22	385.22	7.2	345	>sp|HRG_rs1042464_493_N>I_0.480080	3	20220411_f1_um4_zou00006_sa_r2_hcd.ScanId;v=1;d1=9160.9160.4	controllerType=0 controllerNumber=1 scan=9160	32.8296	HEK293-rHRG-SI	hcd
1	R.IADAHLDRVEN[+1752.645]TTVYYLVLDVQESDC[+57.021]SVLSR.K	HexNAc(4)Hex(4)dHex(2)	C[+57], N[+1753]	1333.86	4	5332.41	5333.4	-1	2.4	35	Specific	359.35	178.64	124.38	7.21	345	>sp|HRG_rs1042464_493_N>I_0.480080	3	20220411_f1_um4_zou00006_sa_r2_hcd.ScanId;v=1;d1=13538.13538.4	controllerType=0 controllerNumber=1 scan=13538	44.4826	HEK293-rHRG-SI	hcd
1	R.IADAHLDRVEN[+1606.587]TTVYYLVLDVQESDC[+57.021]SVLSR.K	HexNAc(4)Hex(4)dHex(1)	C[+57], N[+1607]	1297.85	4	5188.36	5187.35	1	3	35	Specific	356.02	194.68	194.68	7.24	345	>sp|HRG_rs1042464_493_N>I_0.480080	3	20220411_f1_um4_zou00006_sa_r2_hcd.ScanId;v=1;d1=13575.13575.4	controllerType=0 controllerNumber=1 scan=13575	44.5776	HEK293-rHRG-SI	hcd
1	R.HSHESQDLRVIDFN[+1872.651]C[+57.021]TTSSVSSALANTK.D	HexNAc(3)Hex(6)NeuAc(1)	C[+57], N[+1873]	996.032	5	4976.13	4977.12	-1	3	94	Specific	364.47	192.32	192.32	7.34	345	>sp|HRG_rs1042464_493_N>I_0.480080	3	20220411_f1_um4_zou00006_sa_r2_hcd.ScanId;v=1;d1=8937.8937.5	controllerType=0 controllerNumber=1 scan=8937	32.2524	HEK293-rHRG-SI	hcd
1	R.IADAHLDRVEN[+1955.724]TTVYYLVLDVQESDC[+57.021]SVLSR.K	HexNAc(5)Hex(4)dHex(2)	C[+57], N[+1956]	1384.88	4	5536.49	5536.48	0	2.1	35	Specific	400.45	186.68	122.35	7.35	345	>sp|HRG_rs1042464_493_N>I_0.480080	3	20220411_f1_um4_zou00006_sa_r2_hcd.ScanId;v=1;d1=13474.13474.4	controllerType=0 controllerNumber=1 scan=13474	44.3226	HEK293-rHRG-SI	hcd
1	R.IADAHLDRVEN[+2205.793]TTVYYLVLDVQESDC[+57.021]SVLSR.K	HexNAc(4)Hex(5)dHex(2)NeuAc(1)	C[+57], N[+2206]	1447.4	4	5786.57	5786.55	0	3.3	35	Specific	409.31	175.72	36.77	7.35	345	>sp|HRG_rs1042464_493_N>I_0.480080	3	20220411_f1_um4_zou00006_sa_r2_hcd.ScanId;v=1;d1=14051.14051.4	controllerType=0 controllerNumber=1 scan=14051	45.9823	HEK293-rHRG-SI	hcd
1	R.IADAHLDRVEN[+2101.782]TTVYYLVLDVQESDC[+57.021]SVLSR.K	HexNAc(5)Hex(4)dHex(3)	C[+57], N[+2102]	1421.39	4	5682.56	5682.54	0	2.7	35	Specific	421.29	231.14	97.55	7.37	345	>sp|HRG_rs1042464_493_N>I_0.480080	3	20220411_f1_um4_zou00006_sa_r2_hcd.ScanId;v=1;d1=13436.13436.4	controllerType=0 controllerNumber=1 scan=13436	44.2291	HEK293-rHRG-SI	hcd
1	R.IADAHLDRVEN[+1458.442]TTVYYLVLDVQESDC[+57.021]SVLSR.K	HexNAc(2)Hex(6)Phospho(1)	C[+57], N[+1458]	1260.56	4	5039.21	5039.2	0	2.4	35	Specific	294.99	262.9	94.11	7.38	345	>sp|HRG_rs1042464_493_N>I_0.480080	3	20220411_f1_um4_zou00006_sa_r2_hcd.ScanId;v=1;d1=14361.14361.4	controllerType=0 controllerNumber=1 scan=14361	46.8166	HEK293-rHRG-SI	hcd
1	R.IADAHLDRVEN[+1661.521]TTVYYLVLDVQESDC[+57.021]SVLSR.K	HexNAc(3)Hex(6)Phospho(1)	C[+57], N[+1662]	1311.33	4	5242.3	5242.28	0	3.3	35	Specific	271.21	271.21	135.26	7.39	345	>sp|HRG_rs1042464_493_N>I_0.480080	3	20220411_f1_um4_zou00006_sa_r2_hcd.ScanId;v=1;d1=14333.14333.4	controllerType=0 controllerNumber=1 scan=14333	46.7376	HEK293-rHRG-SI	hcd
1	R.HSHESQDLRVIDFN[+1216.423]C[+57.021]TTSSVSSALANTK.D	HexNAc(2)Hex(5)	C[+57], N[+1216]	1080.98	4	4320.91	4320.89	0	2.8	94	Specific	384.18	278.67	278.67	7.46	345	>sp|HRG_rs1042464_493_N>I_0.480080	3	20220411_f1_um4_zou00006_sa_r2_hcd.ScanId;v=1;d1=8370.8370.4	controllerType=0 controllerNumber=1 scan=8370	30.8218	HEK293-rHRG-SI	hcd
1	R.VIDFN[+1913.677]C[+57.021]TTSSVSSALANTK.D	HexNAc(4)Hex(5)NeuAc(1)	C[+57], N[+1914]	1310.23	3	3928.67	3928.65	0	3.5	103	Specific	266.52	260.48	260.48	7.47	345	>sp|HRG_rs1042464_493_N>I_0.480080	3	20220411_f1_um4_zou00006_sa_r2_hcd.ScanId;v=1;d1=9837.9837.3	controllerType=0 controllerNumber=1 scan=9837	34.6102	HEK293-rHRG-SI	hcd
1	R.VIDFN[+1378.476]C[+57.021]TTSSVSSALANTK.D	HexNAc(2)Hex(6)	C[+57], N[+1378]	849.121	4	3393.46	3393.45	0	3.1	103	Specific	373.81	373.81	373.81	7.54	345	>sp|HRG_rs1042464_493_N>I_0.480080	3	20220411_f1_um4_zou00006_sa_r2_hcd.ScanId;v=1;d1=9288.9288.4	controllerType=0 controllerNumber=1 scan=9288	33.1451	HEK293-rHRG-SI	hcd
1	R.IADAHLDRVEN[+1661.521]TTVYYLVLDVQESDC[+57.021]SVLSR.K	HexNAc(3)Hex(6)Phospho(1)	C[+57], N[+1662]	1311.33	4	5242.29	5242.28	0	2.6	35	Specific	424.35	346.69	228.49	7.73	345	>sp|HRG_rs1042464_493_N>I_0.480080	3	20220411_f1_um4_zou00006_sa_r2_hcd.ScanId;v=1;d1=14353.14353.4	controllerType=0 controllerNumber=1 scan=14353	46.7917	HEK293-rHRG-SI	hcd
1	R.VIDFN[+1378.476]C[+57.021]TTSSVSSALANTKDSPVLIDFFEDTERYRK.Q	HexNAc(2)Hex(6)	C[+57], N[+1378]	1101.7	5	5504.49	5504.48	0	2.1	103	Specific	477.7	304.93	304.93	7.92	345	>sp|HRG_rs1042464_493_N>I_0.480080	3	20220411_f1_um4_zou00006_sa_r2_hcd.ScanId;v=1;d1=14049.14049.5	controllerType=0 controllerNumber=1 scan=14049	45.9763	HEK293-rHRG-SI	hcd
1	R.VIDFN[+1216.423]C[+57.021]TTSSVSSALANTK.D	HexNAc(2)Hex(5)	C[+57], N[+1216]	1077.81	3	3231.4	3231.4	0	1.8	103	Specific	548.49	444.07	444.07	8.01	345	>sp|HRG_rs1042464_493_N>I_0.480080	3	20220411_f1_um4_zou00006_sa_r2_hcd.ScanId;v=1;d1=9347.9347.3	controllerType=0 controllerNumber=1 scan=9347	33.29	HEK293-rHRG-SI	hcd
1	R.VIDFN[+1378.476]C[+57.021]TTSSVSSALANTKDSPVLIDFFEDTERYRK.Q	HexNAc(2)Hex(6)	C[+57], N[+1378]	1101.7	5	5504.5	5504.48	0	2.2	103	Specific	420.03	259.28	259.28	8.12	345	>sp|HRG_rs1042464_493_N>I_0.480080	3	20220411_f1_um4_zou00006_sa_r2_hcd.ScanId;v=1;d1=14055.14055.5	controllerType=0 controllerNumber=1 scan=14055	45.9926	HEK293-rHRG-SI	hcd
1	R.VIDFN[+1378.476]C[+57.021]TTSSVSSALANTKDSPVLIDFFEDTERYRK.Q	HexNAc(2)Hex(6)	C[+57], N[+1378]	1101.7	5	5504.49	5504.48	0	1.6	103	Specific	546.06	362.46	362.46	8.46	345	>sp|HRG_rs1042464_493_N>I_0.480080	3	20220411_f1_um4_zou00006_sa_r2_hcd.ScanId;v=1;d1=14094.14094.5	controllerType=0 controllerNumber=1 scan=14094	46.1	HEK293-rHRG-SI	hcd
1	R.VIDFN[+1216.423]C[+57.021]TTSSVSSALANTK.D	HexNAc(2)Hex(5)	C[+57], N[+1216]	1077.81	3	3231.4	3231.4	0	1.7	103	Specific	575.23	571.23	571.23	8.49	345	>sp|HRG_rs1042464_493_N>I_0.480080	3	20220411_f1_um4_zou00006_sa_r2_hcd.ScanId;v=1;d1=9326.9326.3	controllerType=0 controllerNumber=1 scan=9326	33.2385	HEK293-rHRG-SI	hcd
1	R.VIDFN[+1378.476]C[+57.021]TTSSVSSALANTKDSPVLIDFFEDTER.Y	HexNAc(2)Hex(6)	C[+57], N[+1378]	1265.07	4	5057.24	5057.22	0	3.2	103	Specific	620.47	620.47	332.87	9.53	345	>sp|HRG_rs1042464_493_N>I_0.480080	3	20220411_f1_um4_zou00006_sa_r2_hcd.ScanId;v=1;d1=15126.15126.4	controllerType=0 controllerNumber=1 scan=15126	49.2383	HEK293-rHRG-SI	hcd
1	R.VIDFN[+1378.476]C[+57.021]TTSSVSSALANTK.D	HexNAc(2)Hex(6)	C[+57], N[+1378]	1131.83	3	3393.46	3393.45	0	3.2	103	Specific	669.62	535.6	535.6	10.88	345	>sp|HRG_rs1042464_493_N>I_0.480080	3	20220411_f1_um4_zou00006_sa_r2_hcd.ScanId;v=1;d1=9281.9281.3	controllerType=0 controllerNumber=1 scan=9281	33.1264	HEK293-rHRG-SI	hcd
1	R.VIDFN[+1216.423]C[+57.021]TTSSVSSALANTKDSPVLIDFFEDTER.Y	HexNAc(2)Hex(5)	C[+57], N[+1216]	1224.55	4	4895.18	4895.17	0	1.8	103	Specific	728.42	596.04	596.04	11.14	345	>sp|HRG_rs1042464_493_N>I_0.480080	3	20220411_f1_um4_zou00006_sa_r2_hcd.ScanId;v=1;d1=15194.15194.4	controllerType=0 controllerNumber=1 scan=15194	49.4449	HEK293-rHRG-SI	hcd
1	R.VIDFN[+1378.476]C[+57.021]TTSSVSSALANTKDSPVLIDFFEDTER.Y	HexNAc(2)Hex(6)	C[+57], N[+1378]	1265.07	4	5057.24	5057.22	0	3.9	103	Specific	722.95	620.08	620.08	11.53	345	>sp|HRG_rs1042464_493_N>I_0.480080	3	20220411_f1_um4_zou00006_sa_r2_hcd.ScanId;v=1;d1=15165.15165.4	controllerType=0 controllerNumber=1 scan=15165	49.3505	HEK293-rHRG-SI	hcd
1	R.IADAHLDRVEN[+2408.872]TTVYYLVLDVQESDC[+57.021]SVLSR.K	HexNAc(5)Hex(5)dHex(2)NeuAc(1)	C[+57], N[+2409]	1198.93	5	5990.63	5989.63	1	-0.7	35	Specific	197.03	71.96	43.26	2.38	283	>sp|HRG_rs1042464_493_N>I_0.480080	3	20220409_f1_um4_zou00006_sa_g1_shcd.ScanId;v=1;d1=12810.12810.5	controllerType=0 controllerNumber=1 scan=12810	46.7072	HEK293-rHRG-SN	shcd
1	L.LRIADAHLDRVEN[+1663.608]TTVYY[+79.966]LVLDVQESDC[+57.021]SVLSR.K	HexNAc(5)Hex(4)	C[+57], N[+1664], Y[+80]	1399.13	4	5593.51	5593.52	0	-1.2	33	NRagged	170.99	21.75	0	2.67	362	>sp|HRG_rs1042464_493_N>I_0.480080	3	20220409_f1_um4_zou00006_sa_g1_hcd.ScanId;v=1;d1=13767.13767.4	controllerType=0 controllerNumber=1 scan=13767	44.9292	HEK293-rHRG-SN	hcd
1	D.AHLDRVEN[+2392.877]TTVYYLVLDVQESDC[+57.021]SVLSR.K	HexNAc(5)Hex(4)dHex(3)NeuAc(1)	C[+57], N[+2393]	1419.38	4	5674.5	5674.49	0	2.2	38	NRagged	191.17	4.85	4.85	2.67	362	>sp|HRG_rs1042464_493_N>I_0.480080	3	20220409_f1_um4_zou00006_sa_g1_hcd.ScanId;v=1;d1=14458.14458.4	controllerType=0 controllerNumber=1 scan=14458	46.9068	HEK293-rHRG-SN	hcd
1	L.LRIADAHLDRVEN[+1501.555]TTVYY[+79.966]LVLDVQESDC[+57.021]SVLSR.K	HexNAc(5)Hex(3)	C[+57], N[+1502], Y[+80]	1358.62	4	5431.46	5431.47	0	-0.7	33	NRagged	197.78	22.61	0	2.67	362	>sp|HRG_rs1042464_493_N>I_0.480080	3	20220409_f1_um4_zou00006_sa_g1_hcd.ScanId;v=1;d1=13766.13766.4	controllerType=0 controllerNumber=1 scan=13766	44.9268	HEK293-rHRG-SN	hcd
1	D.AHLDRVEN[+2496.888]TTVYYLVLDVQESDC[+57.021]SVLSR.K	HexNAc(4)Hex(5)dHex(2)NeuAc(2)	C[+57], N[+2497]	1445.64	4	5779.52	5778.5	1	3.6	38	NRagged	204.73	8.7	8.7	2.67	362	>sp|HRG_rs1042464_493_N>I_0.480080	3	20220409_f1_um4_zou00006_sa_g1_hcd.ScanId;v=1;d1=15098.15098.4	controllerType=0 controllerNumber=1 scan=15098	48.8539	HEK293-rHRG-SN	hcd
1	I.ADAHLDRVEN[+1589.571]TTVYYLVLDVQESDC[+57.021]SVLSR.K	HexNAc(4)Hex(3)NeuAc(1)	C[+57], N[+1590]	1264.81	4	5056.23	5057.25	-1	-2.6	36	NRagged	250.89	75.39	75.39	2.69	362	>sp|HRG_rs1042464_493_N>I_0.480080	3	20220409_f1_um4_zou00006_sa_g1_hcd.ScanId;v=1;d1=14619.14619.4	controllerType=0 controllerNumber=1 scan=14619	47.3588	HEK293-rHRG-SN	hcd
1	I.ADAHLDRVEN[+2060.755]TTVYYLVLDVQESDC[+57.021]SVLSR.K	HexNAc(4)Hex(5)dHex(3)	C[+57], N[+2061]	1382.87	4	5528.44	5528.43	0	1.5	36	NRagged	171.35	2.8	2.8	2.71	362	>sp|HRG_rs1042464_493_N>I_0.480080	3	20220409_f1_um4_zou00006_sa_g1_hcd.ScanId;v=1;d1=14515.14515.4	controllerType=0 controllerNumber=1 scan=14515	47.0616	HEK293-rHRG-SN	hcd
1	D.AHLDRVEN[+2392.877]TTVYYLVLDVQESDC[+57.021]SVLSR.K	HexNAc(5)Hex(4)dHex(3)NeuAc(1)	C[+57], N[+2393]	1419.63	4	5675.5	5674.49	1	1.1	38	NRagged	187.12	10.39	10.39	2.71	362	>sp|HRG_rs1042464_493_N>I_0.480080	3	20220409_f1_um4_zou00006_sa_g1_hcd.ScanId;v=1;d1=14439.14439.4	controllerType=0 controllerNumber=1 scan=14439	46.8566	HEK293-rHRG-SN	hcd
1	R.IADAHLDRVEN[+2116.756]TTVYY[+79.966]LVLDVQESDC[+57.021]SVLSR.K	HexNAc(5)Hex(5)NeuAc(1)	C[+57], N[+2117], Y[+80]	1445.38	4	5778.51	5777.48	1	4.2	35	Specific	237.48	35.22	0	2.77	362	>sp|HRG_rs1042464_493_N>I_0.480080	3	20220409_f1_um4_zou00006_sa_g1_hcd.ScanId;v=1;d1=15096.15096.2	controllerType=0 controllerNumber=1 scan=15096	48.8482	HEK293-rHRG-SN	hcd
1	R.IADAHLDRVEN[+2334.835]TTVYYLVLDVQESDC[+57.021]SVLSR.K	HexNAc(4)Hex(4)dHex(2)NeuAc(2)	C[+57], N[+2335]	1184.13	5	5916.62	5915.59	1	3.9	35	Specific	167.42	84.17	84.17	2.84	362	>sp|HRG_rs1042464_493_N>I_0.480080	3	20220409_f1_um4_zou00006_sa_g1_hcd.ScanId;v=1;d1=13685.13685.5	controllerType=0 controllerNumber=1 scan=13685	44.7261	HEK293-rHRG-SN	hcd
1	R.VIDFN[+1378.476]C[+57.021]TTSSVSSALANTKDSPVLIDFFEDTER.Y	HexNAc(2)Hex(6)	C[+57], N[+1378]	1265.06	4	5057.21	5057.22	0	-2.1	103	Specific	224.87	101.07	101.07	2.85	362	>sp|HRG_rs1042464_493_N>I_0.480080	3	20220409_f1_um4_zou00006_sa_g1_hcd.ScanId;v=1;d1=15166.15166.4	controllerType=0 controllerNumber=1 scan=15166	49.0377	HEK293-rHRG-SN	hcd
3	R.VRGGEGTGYFVDFSVRN[+2059.735]C[+57.021]SR.H	HexNAc(4)Hex(5)dHex(1)NeuAc(1)	C[+57], N[+2060]	1081.46	4	4322.82	4322.8	0	3.1	168	Specific	176.49	30.8	30.8	2.96	42	>sp|HRG_rs9898_204_P>S_0.342315	2	20220409_f1_um4_zou00006_sa_g1_shcd.ScanId;v=1;d1=7262.7262.4	controllerType=0 controllerNumber=1 scan=7262	29.7593	HEK293-rHRG-SN	shcd
1	E.S[+79.966]QDLRVIDFN[+552.217]C[+57.021]TTSSVSSALANTKDSPVLIDFFEDTER.Y	HexNAc(2)dHex(1)	C[+57], N[+552], S[+80]	1228.56	4	4911.2	4910.23	1	-7.8	98	NRagged	231.46	231.46	68.29	2.98	283	>sp|HRG_rs1042464_493_N>I_0.480080	3	20220409_f1_um4_zou00006_sa_g1_shcd.ScanId;v=1;d1=13816.13816.4	controllerType=0 controllerNumber=1 scan=13816	49.8628	HEK293-rHRG-SN	shcd
1	R.IADAHLDRVEN[+2716.983]TTVYYLVLDVQESDC[+57.021]SVLSR.K	HexNAc(5)Hex(6)dHex(3)NeuAc(1)	C[+57], N[+2717]	1574.94	4	6296.73	6297.74	-1	-1.6	35	Specific	184.23	88.65	2.41	3	283	>sp|HRG_rs1042464_493_N>I_0.480080	3	20220409_f1_um4_zou00006_sa_g1_shcd.ScanId;v=1;d1=13295.13295.4	controllerType=0 controllerNumber=1 scan=13295	48.1895	HEK293-rHRG-SN	shcd
1	R.IADAHLDRVEN[+2716.983]TTVYYLVLDVQESDC[+57.021]SVLSR.K	HexNAc(5)Hex(6)dHex(3)NeuAc(1)	C[+57], N[+2717]	1574.94	4	6296.73	6297.74	-1	-2	35	Specific	221.23	85.49	27.53	3	283	>sp|HRG_rs1042464_493_N>I_0.480080	3	20220409_f1_um4_zou00006_sa_g1_shcd.ScanId;v=1;d1=13275.13275.4	controllerType=0 controllerNumber=1 scan=13275	48.1288	HEK293-rHRG-SN	shcd
1	A.DAHLDRVEN[+1955.724]TTVYYLVLDVQESDC[+57.021]SVLSR.K	HexNAc(5)Hex(4)dHex(2)	C[+57], N[+1956]	1338.61	4	5351.41	5352.36	-1	9.3	37	NRagged	179.51	179.51	179.51	3.01	283	>sp|HRG_rs1042464_493_N>I_0.480080	3	20220409_f1_um4_zou00006_sa_g1_shcd.ScanId;v=1;d1=12281.12281.4	controllerType=0 controllerNumber=1 scan=12281	45.0232	HEK293-rHRG-SN	shcd
1	L.LRIADAHLDRVEN[+1793.671]TTVY[+79.966]YLVLDVQESDC[+57.021]SVLSR.K	HexNAc(5)Hex(3)dHex(2)	C[+57], N[+1794], Y[+80]	1431.65	4	5723.57	5723.58	0	-2.4	33	NRagged	247.67	17.84	5.19	3.01	362	>sp|HRG_rs1042464_493_N>I_0.480080	3	20220409_f1_um4_zou00006_sa_g1_hcd.ScanId;v=1;d1=13672.13672.4	controllerType=0 controllerNumber=1 scan=13672	44.6931	HEK293-rHRG-SN	hcd
1	D.AHLDRVEN[+2392.877]TTVYYLVLDVQESDC[+57.021]SVLSR.K	HexNAc(5)Hex(4)dHex(3)NeuAc(1)	C[+57], N[+2393]	1419.63	4	5675.49	5674.49	1	-0.3	38	NRagged	189.13	9.82	9.82	3.02	283	>sp|HRG_rs1042464_493_N>I_0.480080	3	20220409_f1_um4_zou00006_sa_g1_shcd.ScanId;v=1;d1=12862.12862.4	controllerType=0 controllerNumber=1 scan=12862	46.865	HEK293-rHRG-SN	shcd
1	L.LRIADAHLDRVEN[+1823.574]TTVYYLVLDVQESDC[+57.021]SVLSR.K	HexNAc(3)Hex(7)Phospho(1)	C[+57], N[+1824]	1419.38	4	5674.51	5673.52	1	-2.1	33	NRagged	161.26	85.63	85.63	3.03	283	>sp|HRG_rs1042464_493_N>I_0.480080	3	20220409_f1_um4_zou00006_sa_g1_shcd.ScanId;v=1;d1=12962.12962.4	controllerType=0 controllerNumber=1 scan=12962	47.1677	HEK293-rHRG-SN	shcd
1	V.E[-18.011]N[+2189.798]TTVYYLVLDVQESDC[+57.021]SVLSRKYWNDC[+57.021]EPPDSRRPSEIVIGQC[+57.021]K.V	HexNAc(4)Hex(4)dHex(3)NeuAc(1)	C[+57]*3, E[-18], N[+2190]	948.052	8	7577.36	7577.34	0	3.3	44	NRagged	172.93	172.93	9.2	3.05	362	>sp|HRG_rs1042464_493_N>I_0.480080	3	20220409_f1_um4_zou00006_sa_g1_hcd.ScanId;v=1;d1=5910.5910.3	controllerType=0 controllerNumber=1 scan=5910	24.5379	HEK293-rHRG-SN	hcd
1	R.VIDFN[+2116.756]C[+57.021]TTSSVSSALANTK.D	HexNAc(5)Hex(5)NeuAc(1)	C[+57], N[+2117]	1033.94	4	4132.75	4131.73	1	4.6	103	Specific	221.35	117.97	25.75	3.05	283	>sp|HRG_rs1042464_493_N>I_0.480080	3	20220409_f1_um4_zou00006_sa_g1_shcd.ScanId;v=1;d1=8420.8420.4	controllerType=0 controllerNumber=1 scan=8420	33.233	HEK293-rHRG-SN	shcd
1	R.IADAHLDRVEN[+2247.840]TTVYYLVLDVQESDC[+57.021]SVLSR.K	HexNAc(5)Hex(4)dHex(4)	C[+57], N[+2248]	1458.15	4	5829.6	5828.6	1	-1.1	35	Specific	153.71	40.87	40.87	3.06	283	>sp|HRG_rs1042464_493_N>I_0.480080	3	20220409_f1_um4_zou00006_sa_g1_shcd.ScanId;v=1;d1=12179.12179.4	controllerType=0 controllerNumber=1 scan=12179	44.7155	HEK293-rHRG-SN	shcd
1	R.IADAHLDRVEN[+2117.777]TTVYYLVLDVQESDC[+57.021]SVLSR.K	HexNAc(5)Hex(5)dHex(2)	C[+57], N[+2118]	1140.51	5	5698.54	5698.54	0	0.4	35	Specific	199.32	81.46	21.52	3.09	283	>sp|HRG_rs1042464_493_N>I_0.480080	3	20220409_f1_um4_zou00006_sa_g1_shcd.ScanId;v=1;d1=12227.12227.5	controllerType=0 controllerNumber=1 scan=12227	44.8626	HEK293-rHRG-SN	shcd
1	R.IADAHLDRVEN[+1768.640]TTVYYLVLDVQESDC[+57.021]SVLSR.K	HexNAc(4)Hex(5)dHex(1)	C[+57], N[+1769]	1070.89	5	5350.41	5349.4	1	2.2	35	Specific	203.45	9.13	9.13	3.09	283	>sp|HRG_rs1042464_493_N>I_0.480080	3	20220409_f1_um4_zou00006_sa_g1_shcd.ScanId;v=1;d1=12226.12226.5	controllerType=0 controllerNumber=1 scan=12226	44.8583	HEK293-rHRG-SN	shcd
1	L.LRIADAHLDRVEN[+1825.661]TTVY[+79.966]YLVLDVQESDC[+57.021]SVLSR.K	HexNAc(5)Hex(5)	C[+57], N[+1826], Y[+80]	1439.65	4	5755.57	5755.57	0	0.6	33	NRagged	151.14	23.41	0	3.13	362	>sp|HRG_rs1042464_493_N>I_0.480080	3	20220409_f1_um4_zou00006_sa_g1_hcd.ScanId;v=1;d1=13689.13689.4	controllerType=0 controllerNumber=1 scan=13689	44.7352	HEK293-rHRG-SN	hcd
1	R.VIDFN[+1913.677]C[+57.021]TTSSVSSALANTKDSPVLIDFFEDTERYRK.Q	HexNAc(4)Hex(5)NeuAc(1)	C[+57], N[+1914]	1208.54	5	6038.68	6039.68	-1	0.4	103	Specific	224.89	117.89	117.89	3.17	283	>sp|HRG_rs1042464_493_N>I_0.480080	3	20220409_f1_um4_zou00006_sa_g1_shcd.ScanId;v=1;d1=13158.13158.5	controllerType=0 controllerNumber=1 scan=13158	47.7753	HEK293-rHRG-SN	shcd
1	R.VIDFN[+1971.719]C[+57.021]TTSSVSSALANTKDSPVLIDFFEDTER.Y	HexNAc(5)Hex(5)dHex(1)	C[+57], N[+1972]	1413.37	4	5650.46	5650.47	0	-0.6	103	Specific	183.83	126.41	126.41	3.22	283	>sp|HRG_rs1042464_493_N>I_0.480080	3	20220409_f1_um4_zou00006_sa_g1_shcd.ScanId;v=1;d1=13676.13676.4	controllerType=0 controllerNumber=1 scan=13676	49.4351	HEK293-rHRG-SN	shcd
1	L.LRIADAHLDRVEN[+2018.708]TTVY[+79.966]YLVLDVQESDC[+57.021]SVLSR.K	HexNAc(3)Hex(6)dHex(1)NeuAc(1)	C[+57], N[+2019], Y[+80]	1190.53	5	5948.62	5948.62	0	-0.1	33	NRagged	167.35	9.3	0	3.25	362	>sp|HRG_rs1042464_493_N>I_0.480080	3	20220409_f1_um4_zou00006_sa_g1_hcd.ScanId;v=1;d1=14925.14925.5	controllerType=0 controllerNumber=1 scan=14925	48.2538	HEK293-rHRG-SN	hcd
1	R.IADAHLDRVEN[+1678.608]TTVYYLVLDVQESDC[+57.021]SVLSR.K	HexNAc(3)Hex(3)dHex(2)NeuAc(1)	C[+57], N[+1679]	1315.59	4	5259.33	5259.37	0	-7.3	35	Specific	205.63	84.87	84.87	3.26	283	>sp|HRG_rs1042464_493_N>I_0.480080	3	20220409_f1_um4_zou00006_sa_g1_shcd.ScanId;v=1;d1=13007.13007.4	controllerType=0 controllerNumber=1 scan=13007	47.3084	HEK293-rHRG-SN	shcd
1	R.VIDFN[+1809.666]C[+57.021]TTSSVSSALANTK.D	HexNAc(5)Hex(4)dHex(1)	C[+57], N[+1810]	956.917	4	3824.65	3824.64	0	1.5	103	Specific	166.83	131.89	131.89	3.29	283	>sp|HRG_rs1042464_493_N>I_0.480080	3	20220409_f1_um4_zou00006_sa_g1_shcd.ScanId;v=1;d1=8462.8462.4	controllerType=0 controllerNumber=1 scan=8462	33.3602	HEK293-rHRG-SN	shcd
1	R.VIDFN[+1727.613]C[+57.021]TTSSVSSALANTK.D	HexNAc(3)Hex(6)dHex(1)	C[+57], N[+1728]	1248.2	3	3742.6	3742.59	0	2.7	103	Specific	218.32	44.53	44.53	3.33	362	>sp|HRG_rs1042464_493_N>I_0.480080	3	20220409_f1_um4_zou00006_sa_g1_hcd.ScanId;v=1;d1=9399.9399.3	controllerType=0 controllerNumber=1 scan=9399	33.4183	HEK293-rHRG-SN	hcd
1	R.HSHESQDLRVIDFN[+2116.756]C[+57.021]TTSSVSSALANTK.D	HexNAc(5)Hex(5)NeuAc(1)	C[+57], N[+2117]	1044.85	5	5220.24	5221.23	-1	2.9	94	Specific	212.03	155.67	155.67	3.34	362	>sp|HRG_rs1042464_493_N>I_0.480080	3	20220409_f1_um4_zou00006_sa_g1_hcd.ScanId;v=1;d1=9103.9103.5	controllerType=0 controllerNumber=1 scan=9103	32.6661	HEK293-rHRG-SN	hcd
3	R.VRGGEGTGYFVDFSVRN[+1548.545]C[+57.021]SR.H	HexNAc(3)Hex(4)NeuAc(1)	C[+57], N[+1549]	953.66	4	3811.62	3811.61	0	2.1	168	Specific	157.57	23.46	23.46	3.37	42	>sp|HRG_rs9898_204_P>S_0.342315	2	20220409_f1_um4_zou00006_sa_g1_shcd.ScanId;v=1;d1=7165.7165.4	controllerType=0 controllerNumber=1 scan=7165	29.4799	HEK293-rHRG-SN	shcd
1	R.IADAHLDRVEN[+1809.666]TTVYYLVLDVQESDC[+57.021]SVLSR.K	HexNAc(5)Hex(4)dHex(1)	C[+57], N[+1810]	1348.11	4	5389.43	5390.42	-1	1.2	35	Specific	236.25	43.32	43.32	3.38	283	>sp|HRG_rs1042464_493_N>I_0.480080	3	20220409_f1_um4_zou00006_sa_g1_shcd.ScanId;v=1;d1=12301.12301.4	controllerType=0 controllerNumber=1 scan=12301	45.0842	HEK293-rHRG-SN	shcd
1	R.VIDFN[+1216.423]C[+57.021]TTSSVSSALANTKDSPVLIDFFEDTER.Y	HexNAc(2)Hex(5)	C[+57], N[+1216]	979.839	5	4895.17	4895.17	0	-0.6	103	Specific	150.35	150.35	150.35	3.39	362	>sp|HRG_rs1042464_493_N>I_0.480080	3	20220409_f1_um4_zou00006_sa_g1_hcd.ScanId;v=1;d1=15447.15447.5	controllerType=0 controllerNumber=1 scan=15447	49.8919	HEK293-rHRG-SN	hcd
1	R.IADAHLDRVEN[+2716.983]TTVYYLVLDVQESDC[+57.021]SVLSR.K	HexNAc(5)Hex(6)dHex(3)NeuAc(1)	C[+57], N[+2717]	1574.94	4	6296.73	6297.74	-1	-0.9	35	Specific	162.51	99.71	2.03	3.41	362	>sp|HRG_rs1042464_493_N>I_0.480080	3	20220409_f1_um4_zou00006_sa_g1_hcd.ScanId;v=1;d1=14845.14845.4	controllerType=0 controllerNumber=1 scan=14845	48.0395	HEK293-rHRG-SN	hcd
3	R.VRGGEGTGYFVDFSVRN[+1954.704]C[+57.021]SR.H	HexNAc(5)Hex(4)NeuAc(1)	C[+57], N[+1955]	844.361	5	4217.77	4217.77	0	0.6	168	Specific	174.36	117.98	81.65	3.48	42	>sp|HRG_rs9898_204_P>S_0.342315	2	20220409_f1_um4_zou00006_sa_g1_shcd.ScanId;v=1;d1=7191.7191.5	controllerType=0 controllerNumber=1 scan=7191	29.5546	HEK293-rHRG-SN	shcd
1	D.AHLDRVEN[+2392.877]TTVYYLVLDVQESDC[+57.021]SVLSR.K	HexNAc(5)Hex(4)dHex(3)NeuAc(1)	C[+57], N[+2393]	1419.63	4	5675.5	5674.49	1	1.9	38	NRagged	154.29	10.39	10.39	3.49	283	>sp|HRG_rs1042464_493_N>I_0.480080	3	20220409_f1_um4_zou00006_sa_g1_shcd.ScanId;v=1;d1=12879.12879.4	controllerType=0 controllerNumber=1 scan=12879	46.9164	HEK293-rHRG-SN	shcd
1	R.IADAHLDRVEN[+2408.872]TTVYYLVLDVQESDC[+57.021]SVLSR.K	HexNAc(5)Hex(5)dHex(2)NeuAc(1)	C[+57], N[+2409]	1198.54	5	5988.65	5989.63	-1	3.2	35	Specific	185.08	53.17	1.2	3.52	362	>sp|HRG_rs1042464_493_N>I_0.480080	3	20220409_f1_um4_zou00006_sa_g1_hcd.ScanId;v=1;d1=14944.14944.5	controllerType=0 controllerNumber=1 scan=14944	48.3093	HEK293-rHRG-SN	hcd
3	R.GGEGTGYFVDFSVRN[+2204.772]C[+57.021]SR.H	HexNAc(4)Hex(5)NeuAc(2)	C[+57], N[+2205]	1404.9	3	4212.68	4212.67	0	2	170	Specific	153.05	5.39	5.39	3.54	42	>sp|HRG_rs9898_204_P>S_0.342315	2	20220409_f1_um4_zou00006_sa_g1_shcd.ScanId;v=1;d1=8621.8621.3	controllerType=0 controllerNumber=1 scan=8621	33.8444	HEK293-rHRG-SN	shcd
1	L.LRIADAHLDRVEN[+2018.708]TTVYY[+79.966]LVLDVQESDC[+57.021]SVLSR.K	HexNAc(3)Hex(6)dHex(1)NeuAc(1)	C[+57], N[+2019], Y[+80]	1190.53	5	5948.62	5948.62	0	0.7	33	NRagged	177.1	21.79	0	3.56	283	>sp|HRG_rs1042464_493_N>I_0.480080	3	20220409_f1_um4_zou00006_sa_g1_shcd.ScanId;v=1;d1=13335.13335.5	controllerType=0 controllerNumber=1 scan=13335	48.3174	HEK293-rHRG-SN	shcd
1	A.HLDRVEN[+2570.925]TTVYYLVLDVQESDC[+57.021]SVLSR.K	HexNAc(5)Hex(6)dHex(2)NeuAc(1)	C[+57], N[+2571]	1445.88	4	5780.5	5781.5	-1	0.4	39	NRagged	251.41	35.61	1.2	3.59	283	>sp|HRG_rs1042464_493_N>I_0.480080	3	20220409_f1_um4_zou00006_sa_g1_shcd.ScanId;v=1;d1=13500.13500.4	controllerType=0 controllerNumber=1 scan=13500	48.8854	HEK293-rHRG-SN	shcd
1	L.LRIADAHLDRVEN[+1663.608]TTVYY[+79.966]LVLDVQESDC[+57.021]SVLSR.K	HexNAc(5)Hex(4)	C[+57], N[+1664], Y[+80]	1119.71	5	5594.53	5593.52	1	2.2	33	NRagged	150.29	87.18	0	3.62	362	>sp|HRG_rs1042464_493_N>I_0.480080	3	20220409_f1_um4_zou00006_sa_g1_hcd.ScanId;v=1;d1=13762.13762.5	controllerType=0 controllerNumber=1 scan=13762	44.9175	HEK293-rHRG-SN	hcd
1	R.IADAHLDRVEN[+1678.608]TTVYYLVLDVQESDC[+57.021]SVLSR.K	HexNAc(3)Hex(3)dHex(2)NeuAc(1)	C[+57], N[+1679]	1315.59	4	5259.32	5259.37	0	-8.8	35	Specific	208.91	129.42	129.42	3.64	362	>sp|HRG_rs1042464_493_N>I_0.480080	3	20220409_f1_um4_zou00006_sa_g1_hcd.ScanId;v=1;d1=14609.14609.4	controllerType=0 controllerNumber=1 scan=14609	47.3294	HEK293-rHRG-SN	hcd
3	R.VRGGEGTGYFVDFSVRN[+1751.624]C[+57.021]SR.H	HexNAc(4)Hex(4)NeuAc(1)	C[+57], N[+1752]	1004.43	4	4014.7	4014.69	0	1.4	168	Specific	201.22	32.58	32.58	3.65	42	>sp|HRG_rs9898_204_P>S_0.342315	2	20220409_f1_um4_zou00006_sa_g1_shcd.ScanId;v=1;d1=7109.7109.4	controllerType=0 controllerNumber=1 scan=7109	29.3141	HEK293-rHRG-SN	shcd
1	R.IADAHLDRVEN[+2391.857]TTVYYLVLDVQESDC[+57.021]SVLSR.K	HexNAc(5)Hex(4)dHex(1)NeuAc(2)	C[+57], N[+2392]	1195.13	5	5971.62	5972.62	-1	2.1	35	Specific	225.02	89.48	89.48	3.68	362	>sp|HRG_rs1042464_493_N>I_0.480080	3	20220409_f1_um4_zou00006_sa_g1_hcd.ScanId;v=1;d1=14926.14926.5	controllerType=0 controllerNumber=1 scan=14926	48.2574	HEK293-rHRG-SN	hcd
1	R.VIDFN[+1727.613]C[+57.021]TTSSVSSALANTK.D	HexNAc(3)Hex(6)dHex(1)	C[+57], N[+1728]	936.404	4	3742.59	3742.59	0	1.4	103	Specific	175.43	135.09	135.09	3.69	362	>sp|HRG_rs1042464_493_N>I_0.480080	3	20220409_f1_um4_zou00006_sa_g1_hcd.ScanId;v=1;d1=9392.9392.4	controllerType=0 controllerNumber=1 scan=9392	33.402	HEK293-rHRG-SN	hcd
1	R.IADAHLDRVEN[+2205.793]TTVYYLVLDVQESDC[+57.021]SVLSR.K	HexNAc(4)Hex(5)dHex(2)NeuAc(1)	C[+57], N[+2206]	1158.12	5	5786.56	5786.55	0	2.2	35	Specific	153.45	79.29	1.2	3.77	362	>sp|HRG_rs1042464_493_N>I_0.480080	3	20220409_f1_um4_zou00006_sa_g1_hcd.ScanId;v=1;d1=14354.14354.5	controllerType=0 controllerNumber=1 scan=14354	46.6324	HEK293-rHRG-SN	hcd
1	L.LRIADAHLDRVEN[+1823.574]TTVYYLVLDVQESDC[+57.021]SVLSR.K	HexNAc(3)Hex(7)Phospho(1)	C[+57], N[+1824]	1419.38	4	5674.51	5673.52	1	-2.1	33	NRagged	165.08	91.79	91.79	3.77	283	>sp|HRG_rs1042464_493_N>I_0.480080	3	20220409_f1_um4_zou00006_sa_g1_shcd.ScanId;v=1;d1=12959.12959.4	controllerType=0 controllerNumber=1 scan=12959	47.1607	HEK293-rHRG-SN	shcd
1	L.LRIADAHLDRVEN[+1700.461]TTVYYLVLDVQESDC[+57.021]SVLSR.K	HexNAc(2)Hex(7)Phospho(2)	C[+57], N[+1700]	1388.6	4	5551.4	5550.41	1	-2	33	NRagged	193.39	97.9	9.94	3.77	283	>sp|HRG_rs1042464_493_N>I_0.480080	3	20220409_f1_um4_zou00006_sa_g1_shcd.ScanId;v=1;d1=12896.12896.4	controllerType=0 controllerNumber=1 scan=12896	46.9693	HEK293-rHRG-SN	shcd
1	R.IADAHLDRVEN[+2172.783]TTVYYLVLDVQESDC[+57.021]SVLSR.K	HexNAc(4)Hex(3)dHex(2)NeuAc(2)	C[+57], N[+2173]	1439.39	4	5754.56	5753.54	1	2.3	35	Specific	171.12	38.87	38.87	3.79	362	>sp|HRG_rs1042464_493_N>I_0.480080	3	20220409_f1_um4_zou00006_sa_g1_hcd.ScanId;v=1;d1=13665.13665.2	controllerType=0 controllerNumber=1 scan=13665	44.6744	HEK293-rHRG-SN	hcd
[truncated: 429 more rows]
