# Supplementary material for: Genotype-dependent N-glycosylation and newly exposed O-glycosylation affect plasmin-induced cleavage of histidine-rich glycoprotein (HRG)
Source: J Biol Chem. 2024 Jan 24;300(3):105683. doi: 10.1016/j.jbc.2024.105683 (PMC10882129; doi:10.1016/j.jbc.2024.105683)
Supplement: Supplementary Data Excel File 3 [file mmc3.xlsx]

## Sheet: Byonics  PSM counts of HRG
Supplementary Data Excel file 3. Curation of the Byonic PSMs of HRG O-glycopeptides achieved by HCD, sHCD, and EthcD fragmentations with a score threshold of 150 and |Log Prob|threshold of 2 and an FDR of less than 0.01.
Protein Rank	Peptide < ProteinMetrics Confidential >	Glycans NHFAGNa	Modification Type(s)	Observed m/z	z	Observed (M+H)	Calc. mass (M+H)	Off-by-x error	Mass error (ppm)	Starting position	Cleavage	Score	Delta	Delta Mod	|Log Prob|	# of unique peptides	Protein Name	Protein DB number	Scan #	Scan Time	Sample	Fragmentation
1	R.SSTT[+1312.455]KPPFKPHGSR.D	HexNAc(2)Hex(2)NeuAc(2)	T[+1312]	710.574	4	2839.27	2839.26	0	3.5	253	Specific	150.71	56.7	1.2	3.81	207	>sp|HRG_Normal	1	controllerType=0 controllerNumber=1 scan=1769	12.8884	CHO-rHRG-PN	ethcd
1	R.SSTT[+947.323]KPPFKPHGSR.D	HexNAc(1)Hex(1)NeuAc(2)	T[+947]	619.29	4	2474.14	2474.13	0	3.3	253	Specific	161.27	91.08	6.32	2.96	207	>sp|HRG_Normal	1	controllerType=0 controllerNumber=1 scan=1975	13.7275	CHO-rHRG-PN	ethcd
1	R.SSTT[+1312.455]KPPFKPHGSR.D	HexNAc(2)Hex(2)NeuAc(2)	T[+1312]	710.574	4	2839.27	2839.26	0	3.5	253	Specific	173.03	118.74	6.32	2.96	207	>sp|HRG_Normal	1	controllerType=0 controllerNumber=1 scan=1772	12.9003	CHO-rHRG-PN	ethcd
1	R.SSTTKPPFKPHGS[+656.228]R.D	HexNAc(1)Hex(1)NeuAc(1)	S[+656]	728.351	3	2183.04	2183.03	0	2.1	253	Specific	181.69	145.74	1.55	4.61	207	>sp|HRG_Normal	1	controllerType=0 controllerNumber=1 scan=1761	12.8592	CHO-rHRG-PN	ethcd
1	R.SSTT[+947.323]KPPFKPHGSR.D	HexNAc(1)Hex(1)NeuAc(2)	T[+947]	619.29	4	2474.14	2474.13	0	2.9	253	Specific	204.73	151.76	6.32	3.2	207	>sp|HRG_Normal	1	controllerType=0 controllerNumber=1 scan=1847	13.1992	CHO-rHRG-PN	ethcd
1	R.SSTT[+1312.455]KPPFKPHGSR.D	HexNAc(2)Hex(2)NeuAc(2)	T[+1312]	568.66	5	2839.27	2839.26	0	2.4	253	Specific	218.85	218.33	1.2	5.57	207	>sp|HRG_Normal	1	controllerType=0 controllerNumber=1 scan=1780	12.9269	CHO-rHRG-PN	ethcd
1	R.SSTT[+656.228]KPPFKPHGSR.D	HexNAc(1)Hex(1)NeuAc(1)	T[+656]	546.516	4	2183.04	2183.03	0	2.5	253	Specific	231.06	186.16	1.2	5.19	207	>sp|HRG_Normal	1	controllerType=0 controllerNumber=1 scan=1725	12.7424	CHO-rHRG-PN	ethcd
1	R.SSTTKPPFKPHGS[+656.228]R.D	HexNAc(1)Hex(1)NeuAc(1)	S[+656]	546.516	4	2183.04	2183.03	0	3.1	253	Specific	245.4	165.07	3.29	4.96	207	>sp|HRG_Normal	1	controllerType=0 controllerNumber=1 scan=1873	13.2984	CHO-rHRG-PN	ethcd
1	R.SSTT[+656.228]KPPFKPHGSR.D	HexNAc(1)Hex(1)NeuAc(1)	T[+656]	546.516	4	2183.04	2183.03	0	2.5	253	Specific	249.69	178.42	16.66	4.35	207	>sp|HRG_Normal	1	controllerType=0 controllerNumber=1 scan=1728	12.7509	CHO-rHRG-PN	ethcd
1	R.SSTT[+947.323]KPPFKPHGSR.D	HexNAc(1)Hex(1)NeuAc(2)	T[+947]	825.384	3	2474.14	2474.13	0	2.3	253	Specific	256.4	176.55	1.2	5.81	207	>sp|HRG_Normal	1	controllerType=0 controllerNumber=1 scan=1978	13.7383	CHO-rHRG-PN	ethcd
1	R.SSTTKPPFKPHGS[+1312.455]R.D	HexNAc(2)Hex(2)NeuAc(2)	S[+1312]	947.094	3	2839.27	2839.26	0	2	253	Specific	278.13	66.3	1.82	4.55	207	>sp|HRG_Normal	1	controllerType=0 controllerNumber=1 scan=1792	12.9646	CHO-rHRG-PN	ethcd
1	R.SSTT[+947.323]KPPFKPHGSR.D	HexNAc(1)Hex(1)NeuAc(2)	T[+947]	825.384	3	2474.14	2474.13	0	3.3	253	Specific	285.44	225.09	1.2	6.05	207	>sp|HRG_Normal	1	controllerType=0 controllerNumber=1 scan=1852	13.2183	CHO-rHRG-PN	ethcd
1	R.SSTT[+947.323]KPPFKPHGSR.D	HexNAc(1)Hex(1)NeuAc(2)	T[+947]	619.29	4	2474.14	2474.13	0	2.9	253	Specific	360.57	262.56	1.2	6.15	207	>sp|HRG_Normal	1	controllerType=0 controllerNumber=1 scan=1844	13.1909	CHO-rHRG-PN	ethcd
1	R.SSTTKPPFKPHGS[+656.228]R.D	HexNAc(1)Hex(1)NeuAc(1)	S[+656]	437.414	5	2183.04	2183.03	0	2.7	253	Specific	368.64	368.64	3.82	7.11	207	>sp|HRG_Normal	1	controllerType=0 controllerNumber=1 scan=1738	12.7864	CHO-rHRG-PN	ethcd
1	R.SSTT[+947.323]KPPFKPHGSR.D	HexNAc(1)Hex(1)NeuAc(2)	T[+947]	619.29	4	2474.14	2474.13	0	3.3	253	Specific	376.22	276.14	1.2	6.15	207	>sp|HRG_Normal	1	controllerType=0 controllerNumber=1 scan=1972	13.7204	CHO-rHRG-PN	ethcd
1	R.SSTT[+947.323]KPPFKPHGSR.D	HexNAc(1)Hex(1)NeuAc(2)	T[+947]	495.633	5	2474.14	2474.13	0	2.4	253	Specific	425.62	388.07	1.2	7.11	207	>sp|HRG_Normal	1	controllerType=0 controllerNumber=1 scan=1834	13.1588	CHO-rHRG-PN	ethcd
1	R.SSTT[+656.228]KPPFKPHGSRDHHHPHKPHEHGPPPPPDER.D	HexNAc(1)Hex(1)NeuAc(1)	T[+656]	753.193	6	4514.12	4514.11	0	2	253	Specific	202.09	202.09	4	3.27	207	>sp|HRG_Normal	1	controllerType=0 controllerNumber=1 scan=1724	12.738	CHO-rHRG-PN	ethcd
1	R.SSTTKPPFKPHGS[+947.323]RDHHHPHKPHEHGPPPPPDER.D	HexNAc(1)Hex(1)NeuAc(2)	S[+947]	801.71	6	4805.22	4805.21	0	2.3	253	Specific	260.9	260.9	16.8	4.98	207	>sp|HRG_Normal	1	controllerType=0 controllerNumber=1 scan=1704	12.6697	CHO-rHRG-PN	ethcd
1	R.SSTT[+947.323]KPPFKPHGSRDHHHPHKPHEHGPPPPPDER.D	HexNAc(1)Hex(1)NeuAc(2)	T[+947]	801.71	6	4805.22	4805.21	0	2.3	253	Specific	321.87	321.87	11.38	4.3	207	>sp|HRG_Normal	1	controllerType=0 controllerNumber=1 scan=1707	12.6807	CHO-rHRG-PN	ethcd
1	R.SST[+656.228]TKPPFKPHGSRDHHHPHKPHEHGPPPPPDER.D	HexNAc(1)Hex(1)NeuAc(1)	T[+656]	645.738	7	4514.12	4514.11	0	2.1	253	Specific	362.56	362.56	5.04	4.46	207	>sp|HRG_Normal	1	controllerType=0 controllerNumber=1 scan=1705	12.6723	CHO-rHRG-PN	ethcd
1	R.SSTT[+947.323]KPPFKPHGSR.D	HexNAc(1)Hex(1)NeuAc(2)	T[+947]	619.29	4	2474.14	2474.13	0	2.4	253	Specific	159.85	54.61	1.2	3.23	215	>sp|HRG_Normal	1	controllerType=0 controllerNumber=1 scan=2161	14.1693	CHO-rHRG-PN	hcd
1	R.SSTT[+947.323]KPPFKPHGSR.D	HexNAc(1)Hex(1)NeuAc(2)	T[+947]	495.634	5	2474.14	2474.13	0	3.2	253	Specific	169.86	168.7	1.2	4.82	215	>sp|HRG_Normal	1	controllerType=0 controllerNumber=1 scan=2047	13.6806	CHO-rHRG-PN	hcd
1	R.SSTT[+656.228]KPPFKPHGSR.D	HexNAc(1)Hex(1)NeuAc(1)	T[+656]	546.516	4	2183.04	2183.03	0	2.9	253	Specific	185.79	128.74	1.2	4.26	215	>sp|HRG_Normal	1	controllerType=0 controllerNumber=1 scan=2076	13.7934	CHO-rHRG-PN	hcd
1	R.SSTTKPPFKPHGS[+947.323]R.D	HexNAc(1)Hex(1)NeuAc(2)	S[+947]	825.384	3	2474.14	2474.13	0	2.5	253	Specific	201.14	118.79	1.31	3.52	215	>sp|HRG_Normal	1	controllerType=0 controllerNumber=1 scan=2043	13.6653	CHO-rHRG-PN	hcd
1	R.SSTTKPPFKPHGS[+947.323]R.D	HexNAc(1)Hex(1)NeuAc(2)	S[+947]	1237.57	2	2474.14	2474.13	0	1.9	253	Specific	239.34	40.23	1.6	2.85	215	>sp|HRG_Normal	1	controllerType=0 controllerNumber=1 scan=1916	13.2081	CHO-rHRG-PN	hcd
1	R.SSTT[+365.132]KPPFKPHGSR.D	HexNAc(1)Hex(1)	T[+365]	473.742	4	1891.94	1891.94	0	2.8	253	Specific	274.68	274.68	2.4	5.69	215	>sp|HRG_Normal	1	controllerType=0 controllerNumber=1 scan=1696	12.5892	CHO-rHRG-PN	hcd
1	R.SSTT[+656.228]KPPFKPHGSR.D	HexNAc(1)Hex(1)NeuAc(1)	T[+656]	546.516	4	2183.04	2183.03	0	3.3	253	Specific	276.34	188.82	1.2	5.51	215	>sp|HRG_Normal	1	controllerType=0 controllerNumber=1 scan=1944	13.2884	CHO-rHRG-PN	hcd
1	R.SSTTKPPFKPHGS[+947.323]R.D	HexNAc(1)Hex(1)NeuAc(2)	S[+947]	825.384	3	2474.14	2474.13	0	3.4	253	Specific	310	221.46	1.38	5.5	215	>sp|HRG_Normal	1	controllerType=0 controllerNumber=1 scan=1898	13.1565	CHO-rHRG-PN	hcd
1	R.SSTT[+947.323]KPPFKPHGSR.D	HexNAc(1)Hex(1)NeuAc(2)	T[+947]	495.634	5	2474.14	2474.13	0	3.2	253	Specific	320.08	269.81	1.2	5.74	215	>sp|HRG_Normal	1	controllerType=0 controllerNumber=1 scan=1904	13.1753	CHO-rHRG-PN	hcd
1	R.SSTTKPPFKPHGS[+656.228]R.D	HexNAc(1)Hex(1)NeuAc(1)	S[+656]	546.516	4	2183.04	2183.03	0	3.9	253	Specific	332.6	276.7	2.46	5.47	215	>sp|HRG_Normal	1	controllerType=0 controllerNumber=1 scan=1766	12.7624	CHO-rHRG-PN	hcd
1	R.SSTT[+947.323]KPPFKPHGSR.D	HexNAc(1)Hex(1)NeuAc(2)	T[+947]	619.29	4	2474.14	2474.13	0	2.9	253	Specific	366.32	201.23	1.2	5.62	215	>sp|HRG_Normal	1	controllerType=0 controllerNumber=1 scan=2042	13.6628	CHO-rHRG-PN	hcd
1	R.SSTTKPPFKPHGS[+947.323]R.D	HexNAc(1)Hex(1)NeuAc(2)	S[+947]	619.29	4	2474.14	2474.13	0	3.5	253	Specific	390.51	240.71	3.92	5.8	215	>sp|HRG_Normal	1	controllerType=0 controllerNumber=1 scan=1897	13.1529	CHO-rHRG-PN	hcd
1	R.SSTT[+656.228]KPPFKPHGSR.D	HexNAc(1)Hex(1)NeuAc(1)	T[+656]	437.414	5	2183.04	2183.03	0	3.6	253	Specific	396.66	396.66	2.4	6.55	215	>sp|HRG_Normal	1	controllerType=0 controllerNumber=1 scan=1790	12.8231	CHO-rHRG-PN	hcd
1	R.SSTTKPPFKPHGS[+656.228]R.D	HexNAc(1)Hex(1)NeuAc(1)	S[+656]	728.352	3	2183.04	2183.03	0	2.4	253	Specific	399.89	290.33	1.38	5.72	215	>sp|HRG_Normal	1	controllerType=0 controllerNumber=1 scan=1767	12.7647	CHO-rHRG-PN	hcd
1	R.SSTTKPPFKPHGS[+947.323]RDHHHPHKPHEHGPPPPPDER.D	HexNAc(1)Hex(1)NeuAc(2)	S[+947]	801.71	6	4805.22	4805.21	0	3.1	253	Specific	252.1	252.1	16.8	4.35	215	>sp|HRG_Normal	1	controllerType=0 controllerNumber=1 scan=1734	12.6828	CHO-rHRG-PN	hcd
1	-.VS[+203.079]PTDC[+57.021]SAVEPEAEK.A	HexNAc(1)	C[+57], S[+203]	911.408	2	1821.81	1821.81	0	1.9	1	NRagged	174.13	97.49	3.3	3.14	197	>sp|HRG_Normal	1	controllerType=0 controllerNumber=1 scan=2737	17.0565	CHO-rHRG-PN	shcd
1	-.VSPTDC[+57.021]S[+203.079]AVEPEAEKALDLINKR.R	HexNAc(1)	C[+57], S[+203]	687.098	4	2745.37	2745.36	0	2.7	1	NRagged	232.85	225.92	7.2	6	197	>sp|HRG_Normal	1	controllerType=0 controllerNumber=1 scan=7060	35.1104	CHO-rHRG-PN	shcd
1	R.SSTT[+1021.360]KPPFKPHGSR.D	HexNAc(2)Hex(2)NeuAc(1)	T[+1021]	637.8	4	2548.18	2548.17	0	3.7	253	Specific	156.53	18.31	1.2	2.3	197	>sp|HRG_Normal	1	controllerType=0 controllerNumber=1 scan=1723	12.6902	CHO-rHRG-PN	shcd
1	R.SSTT[+656.228]KPPFKPHGSR.D	HexNAc(1)Hex(1)NeuAc(1)	T[+656]	728.351	3	2183.04	2183.03	0	1.3	253	Specific	157.56	117.67	1.2	3.43	197	>sp|HRG_Normal	1	controllerType=0 controllerNumber=1 scan=1811	12.9521	CHO-rHRG-PN	shcd
1	R.SSTT[+947.323]KPPFKPHGSR.D	HexNAc(1)Hex(1)NeuAc(2)	T[+947]	619.289	4	2474.14	2474.13	0	2.3	253	Specific	162.07	57.97	1.2	3.63	197	>sp|HRG_Normal	1	controllerType=0 controllerNumber=1 scan=2130	14.2018	CHO-rHRG-PN	shcd
1	R.SSTT[+656.228]KPPFKPHGSR.D	HexNAc(1)Hex(1)NeuAc(1)	T[+656]	546.515	4	2183.04	2183.03	0	2.3	253	Specific	167.79	1.5	1.2	2.32	197	>sp|HRG_Normal	1	controllerType=0 controllerNumber=1 scan=2171	14.3866	CHO-rHRG-PN	shcd
1	R.SSTT[+1312.455]KPPFKPHGSR.D	HexNAc(2)Hex(2)NeuAc(2)	T[+1312]	947.095	3	2839.27	2839.26	0	2.6	253	Specific	176.61	43.85	1.2	2.83	197	>sp|HRG_Normal	1	controllerType=0 controllerNumber=1 scan=1980	13.5167	CHO-rHRG-PN	shcd
1	R.SSTT[+656.228]KPPFKPHGSR.D	HexNAc(1)Hex(1)NeuAc(1)	T[+656]	546.515	4	2183.04	2183.03	0	1.7	253	Specific	187.9	11.4	1.2	2.32	197	>sp|HRG_Normal	1	controllerType=0 controllerNumber=1 scan=2058	13.839	CHO-rHRG-PN	shcd
1	R.SSTT[+947.323]KPPFKPHGSR.D	HexNAc(1)Hex(1)NeuAc(2)	T[+947]	495.634	5	2474.14	2474.13	0	3.3	253	Specific	203.99	63.31	1.2	2.89	197	>sp|HRG_Normal	1	controllerType=0 controllerNumber=1 scan=2043	13.7691	CHO-rHRG-PN	shcd
1	R.SSTT[+1312.455]KPPFKPHGSR.D	HexNAc(2)Hex(2)NeuAc(2)	T[+1312]	947.094	3	2839.27	2839.26	0	1.3	253	Specific	204.73	37.34	1.2	2.75	197	>sp|HRG_Normal	1	controllerType=0 controllerNumber=1 scan=1815	12.9654	CHO-rHRG-PN	shcd
1	R.SSTT[+947.323]KPPFKPHGSR.D	HexNAc(1)Hex(1)NeuAc(2)	T[+947]	619.29	4	2474.14	2474.13	0	3.3	253	Specific	221.06	9.14	1.2	2.3	197	>sp|HRG_Normal	1	controllerType=0 controllerNumber=1 scan=2270	14.7374	CHO-rHRG-PN	shcd
1	R.SSTT[+1312.455]KPPFKPHGSR.D	HexNAc(2)Hex(2)NeuAc(2)	T[+1312]	710.573	4	2839.27	2839.26	0	2.6	253	Specific	221.87	4.35	1.2	2.61	197	>sp|HRG_Normal	1	controllerType=0 controllerNumber=1 scan=1971	13.4719	CHO-rHRG-PN	shcd
1	R.SSTT[+947.323]KPPFKPHGSR.D	HexNAc(1)Hex(1)NeuAc(2)	T[+947]	619.29	4	2474.14	2474.13	0	2.9	253	Specific	227.9	18.98	1.2	2.3	197	>sp|HRG_Normal	1	controllerType=0 controllerNumber=1 scan=2373	15.2813	CHO-rHRG-PN	shcd
1	R.SSTT[+1312.455]KPPFKPHGSR.D	HexNAc(2)Hex(2)NeuAc(2)	T[+1312]	568.66	5	2839.27	2839.26	0	2.6	253	Specific	231.27	154.79	1.2	4.55	197	>sp|HRG_Normal	1	controllerType=0 controllerNumber=1 scan=1825	12.9956	CHO-rHRG-PN	shcd
1	R.SSTT[+1312.455]KPPFKPHGSR.D	HexNAc(2)Hex(2)NeuAc(2)	T[+1312]	568.66	5	2839.27	2839.26	0	2.6	253	Specific	232.94	231.98	1.2	5.48	197	>sp|HRG_Normal	1	controllerType=0 controllerNumber=1 scan=1822	12.9875	CHO-rHRG-PN	shcd
1	R.SSTT[+1312.455]KPPFKPHGSR.D	HexNAc(2)Hex(2)NeuAc(2)	T[+1312]	710.573	4	2839.27	2839.26	0	2.3	253	Specific	241.49	71.79	1.2	4.65	197	>sp|HRG_Normal	1	controllerType=0 controllerNumber=1 scan=1805	12.9335	CHO-rHRG-PN	shcd
1	R.SSTT[+656.228]KPPFKPHGSR.D	HexNAc(1)Hex(1)NeuAc(1)	T[+656]	546.516	4	2183.04	2183.03	0	2.7	253	Specific	249.29	172.36	1.2	6.02	197	>sp|HRG_Normal	1	controllerType=0 controllerNumber=1 scan=1921	13.3136	CHO-rHRG-PN	shcd
1	R.SSTT[+1312.455]KPPFKPHGSR.D	HexNAc(2)Hex(2)NeuAc(2)	T[+1312]	710.573	4	2839.27	2839.26	0	2.3	253	Specific	249.46	4.59	1.2	3.63	197	>sp|HRG_Normal	1	controllerType=0 controllerNumber=1 scan=1808	12.9449	CHO-rHRG-PN	shcd
1	R.SSTT[+947.323]KPPFKPHGSR.D	HexNAc(1)Hex(1)NeuAc(2)	T[+947]	619.289	4	2474.14	2474.13	0	2.3	253	Specific	278.43	93.94	1.2	4.23	197	>sp|HRG_Normal	1	controllerType=0 controllerNumber=1 scan=2132	14.2086	CHO-rHRG-PN	shcd
1	R.SSTT[+656.228]KPPFKPHGSR.D	HexNAc(1)Hex(1)NeuAc(1)	T[+656]	437.415	5	2183.04	2183.03	0	4.4	253	Specific	280.47	267.7	2.4	5.34	197	>sp|HRG_Normal	1	controllerType=0 controllerNumber=1 scan=1785	12.874	CHO-rHRG-PN	shcd
1	R.SSTT[+656.228]KPPFKPHGSR.D	HexNAc(1)Hex(1)NeuAc(1)	T[+656]	728.351	3	2183.04	2183.03	0	1.3	253	Specific	281.69	132.28	1.2	4.4	197	>sp|HRG_Normal	1	controllerType=0 controllerNumber=1 scan=1814	12.962	CHO-rHRG-PN	shcd
1	R.SSTT[+365.132]KPPFKPHGSR.D	HexNAc(1)Hex(1)	T[+365]	473.741	4	1891.94	1891.94	0	0.6	253	Specific	282.11	233.16	2.4	5.75	197	>sp|HRG_Normal	1	controllerType=0 controllerNumber=1 scan=1685	12.5805	CHO-rHRG-PN	shcd
1	R.SS[+1312.455]TTKPPFKPHGSR.D	HexNAc(2)Hex(2)NeuAc(2)	S[+1312]	947.094	3	2839.27	2839.26	0	1.3	253	Specific	282.95	78.34	0.85	3.34	197	>sp|HRG_Normal	1	controllerType=0 controllerNumber=1 scan=1818	12.9736	CHO-rHRG-PN	shcd
1	R.SSTT[+656.228]KPPFKPHGSR.D	HexNAc(1)Hex(1)NeuAc(1)	T[+656]	546.516	4	2183.04	2183.03	0	3.6	253	Specific	316.61	272.32	1.2	6.07	197	>sp|HRG_Normal	1	controllerType=0 controllerNumber=1 scan=1752	12.776	CHO-rHRG-PN	shcd
1	R.SSTTKPPFKPHGS[+947.323]R.D	HexNAc(1)Hex(1)NeuAc(2)	S[+947]	825.384	3	2474.14	2474.13	0	2.4	253	Specific	348.79	190.81	2.34	5.61	197	>sp|HRG_Normal	1	controllerType=0 controllerNumber=1 scan=1881	13.1872	CHO-rHRG-PN	shcd
1	R.SSTT[+656.228]KPPFKPHGSR.D	HexNAc(1)Hex(1)NeuAc(1)	T[+656]	546.516	4	2183.04	2183.03	0	2.7	253	Specific	350.6	152.87	1.2	5.22	197	>sp|HRG_Normal	1	controllerType=0 controllerNumber=1 scan=1924	13.3229	CHO-rHRG-PN	shcd
1	R.SSTT[+947.323]KPPFKPHGSR.D	HexNAc(1)Hex(1)NeuAc(2)	T[+947]	619.29	4	2474.14	2474.13	0	3	253	Specific	352.39	268.17	1.2	6.17	197	>sp|HRG_Normal	1	controllerType=0 controllerNumber=1 scan=2018	13.6885	CHO-rHRG-PN	shcd
1	R.SSTT[+656.228]KPPFKPHGSR.D	HexNAc(1)Hex(1)NeuAc(1)	T[+656]	437.415	5	2183.04	2183.03	0	4.4	253	Specific	366.47	264.83	2.4	5.58	197	>sp|HRG_Normal	1	controllerType=0 controllerNumber=1 scan=1788	12.881	CHO-rHRG-PN	shcd
1	R.SSTT[+947.323]KPPFKPHGSR.D	HexNAc(1)Hex(1)NeuAc(2)	T[+947]	619.29	4	2474.14	2474.13	0	2.4	253	Specific	368.28	269	1.2	6.58	197	>sp|HRG_Normal	1	controllerType=0 controllerNumber=1 scan=1876	13.1727	CHO-rHRG-PN	shcd
1	R.SSTT[+365.132]KPPFKPHGSR.D	HexNAc(1)Hex(1)	T[+365]	473.741	4	1891.94	1891.94	0	0.6	253	Specific	379.72	379.72	2.4	6.7	197	>sp|HRG_Normal	1	controllerType=0 controllerNumber=1 scan=1682	12.5735	CHO-rHRG-PN	shcd
1	R.SSTT[+947.323]KPPFKPHGSR.D	HexNAc(1)Hex(1)NeuAc(2)	T[+947]	495.633	5	2474.13	2474.13	0	1.7	253	Specific	387.7	338.54	1.2	6.83	197	>sp|HRG_Normal	1	controllerType=0 controllerNumber=1 scan=1892	13.2218	CHO-rHRG-PN	shcd
1	R.SSTTKPPFKPHGS[+947.323]R.D	HexNAc(1)Hex(1)NeuAc(2)	S[+947]	825.384	3	2474.14	2474.13	0	2.4	253	Specific	405.45	259.43	1.31	6.35	197	>sp|HRG_Normal	1	controllerType=0 controllerNumber=1 scan=1878	13.1789	CHO-rHRG-PN	shcd
1	R.SSTT[+947.323]KPPFKPHGSR.D	HexNAc(1)Hex(1)NeuAc(2)	T[+947]	619.29	4	2474.14	2474.13	0	2.4	253	Specific	408.68	224.78	1.2	6.49	197	>sp|HRG_Normal	1	controllerType=0 controllerNumber=1 scan=1879	13.1821	CHO-rHRG-PN	shcd
1	R.SSTTKPPFKPHGS[+947.323]R.D	HexNAc(1)Hex(1)NeuAc(2)	S[+947]	825.384	3	2474.14	2474.13	0	3	253	Specific	441.73	254.91	3.61	6.02	197	>sp|HRG_Normal	1	controllerType=0 controllerNumber=1 scan=2028	13.7206	CHO-rHRG-PN	shcd
1	R.SSTTKPPFKPHGS[+947.323]R.D	HexNAc(1)Hex(1)NeuAc(2)	S[+947]	825.384	3	2474.14	2474.13	0	3	253	Specific	445.79	322.1	5.76	6.38	197	>sp|HRG_Normal	1	controllerType=0 controllerNumber=1 scan=2025	13.7113	CHO-rHRG-PN	shcd
1	R.SSTT[+947.323]KPPFKPHGSR.D	HexNAc(1)Hex(1)NeuAc(2)	T[+947]	619.29	4	2474.14	2474.13	0	3	253	Specific	449.18	252.64	1.2	6.26	197	>sp|HRG_Normal	1	controllerType=0 controllerNumber=1 scan=2020	13.6963	CHO-rHRG-PN	shcd
1	R.SSTT[+947.323]KPPFKPHGSR.D	HexNAc(1)Hex(1)NeuAc(2)	T[+947]	495.633	5	2474.13	2474.13	0	1.7	253	Specific	487.99	261.6	1.2	6.54	197	>sp|HRG_Normal	1	controllerType=0 controllerNumber=1 scan=1895	13.2308	CHO-rHRG-PN	shcd
1	R.SSTTKPPFKPHGS[+656.228]RDHHHPHKPHEHGPPPPPDER.D	HexNAc(1)Hex(1)NeuAc(1)	S[+656]	565.148	8	4514.13	4514.11	0	3.5	253	Specific	206.5	206.5	18	3.32	197	>sp|HRG_Normal	1	controllerType=0 controllerNumber=1 scan=1709	12.6514	CHO-rHRG-PN	shcd
1	R.SSTT[+1312.455]KPPFKPHGSR.D	HexNAc(2)Hex(2)NeuAc(2)	T[+1312]	710.572	4	2839.27	2839.26	0	1	253	Specific	162.59	60.44	1.2	3.06	364	>sp|HRG_rs9898_204_P>S_0.342315	2	controllerType=0 controllerNumber=1 scan=1820	13.3781	HEK293-rHRG-SN	ethcd
1	R.SSTT[+1312.455]KPPFKPHGSR.D	HexNAc(2)Hex(2)NeuAc(2)	T[+1312]	710.572	4	2839.27	2839.26	0	1.9	253	Specific	158.19	26.39	1.2	1.76	362	>sp|HRG_rs1042464_493_N>I_0.480080	3	controllerType=0 controllerNumber=1 scan=1851	13.437	HEK293-rHRG-SN	hcd
1	R.SSTT[+1312.455]KPPFKPHGSR.D	HexNAc(2)Hex(2)NeuAc(2)	T[+1312]	710.572	4	2839.27	2839.26	0	1.9	253	Specific	144.45	19.32	1.2	3.2	283	>sp|HRG_rs1042464_493_N>I_0.480080	3	controllerType=0 controllerNumber=1 scan=1830	13.3771	HEK293-rHRG-SN	shcd
1	R.SSTT[+1312.455]KPPFKPHGSR.D	HexNAc(2)Hex(2)NeuAc(2)	T[+1312]	710.572	4	2839.27	2839.26	0	1.9	253	Specific	281.21	117.54	1.2	5.95	283	>sp|HRG_rs1042464_493_N>I_0.480080	3	controllerType=0 controllerNumber=1 scan=1831	13.385	HEK293-rHRG-SN	shcd
1	R.SSTT[+1021.360]KPPFKPHGSRDHHHPHKPHEHGPPPPPDERDHSHGPPLPQGPPPLLPMSC[+57.021]SSC[+57.021]QHATFGTNGAQR.H	HexNAc(2)Hex(2)NeuAc(1)	C[+57]*2, T[+1021]	1075.62	8	8597.94	8596.95	1	-1.4	253	Specific	279.66	279.66	0.4	3.37	364	>sp|HRG_rs9898_204_P>S_0.342315	2	controllerType=0 controllerNumber=1 scan=4827	23.9965	HEK293-rHRG-SN	ethcd
1	R.SSTT[+947.323]KPPFKPHGSR.D	HexNAc(1)Hex(1)NeuAc(2)	T[+947]	619.289	4	2474.13	2474.13	0	1.4	253	Specific	157.9	18.38	1.2	2.99	364	>sp|HRG_rs9898_204_P>S_0.342315	2	controllerType=0 controllerNumber=1 scan=2078	14.3131	HEK293-rHRG-SN	ethcd
1	R.SSTT[+947.323]KPPFKPHGSR.D	HexNAc(1)Hex(1)NeuAc(2)	T[+947]	495.632	5	2474.13	2474.13	0	1	253	Specific	215.82	166.38	1.2	4.45	364	>sp|HRG_rs9898_204_P>S_0.342315	2	controllerType=0 controllerNumber=1 scan=1924	13.7709	HEK293-rHRG-SN	ethcd
1	R.SSTT[+947.323]KPPFKPHGSR.D	HexNAc(1)Hex(1)NeuAc(2)	T[+947]	619.288	4	2474.13	2474.13	0	0.8	253	Specific	276.5	134.19	1.2	5.28	364	>sp|HRG_rs9898_204_P>S_0.342315	2	controllerType=0 controllerNumber=1 scan=1909	13.7133	HEK293-rHRG-SN	ethcd
1	R.SSTT[+947.323]KPPFKPHGSR.D	HexNAc(1)Hex(1)NeuAc(2)	T[+947]	619.288	4	2474.13	2474.13	0	0.8	253	Specific	295.83	202.58	20.88	4.11	364	>sp|HRG_rs9898_204_P>S_0.342315	2	controllerType=0 controllerNumber=1 scan=1912	13.7272	HEK293-rHRG-SN	ethcd
1	R.SSTTKPPFKPHGS[+947.323]R.D	HexNAc(1)Hex(1)NeuAc(2)	S[+947]	825.383	3	2474.13	2474.13	0	1.3	253	Specific	405.13	260.72	1.55	6.67	364	>sp|HRG_rs9898_204_P>S_0.342315	2	controllerType=0 controllerNumber=1 scan=1915	13.7342	HEK293-rHRG-SN	ethcd
1	R.SSTTKPPFKPHGS[+947.323]RDHHHPHKPHEHGPPPPPDER.D	HexNAc(1)Hex(1)NeuAc(2)	S[+947]	687.323	7	4805.21	4805.21	0	1	253	Specific	154.82	154.82	16.8	3.36	364	>sp|HRG_rs9898_204_P>S_0.342315	2	controllerType=0 controllerNumber=1 scan=1756	13.1369	HEK293-rHRG-SN	ethcd
1	R.SSTT[+947.323]KPPFKPHGSRDHHHPHKPHEHGPPPPPDER.D	HexNAc(1)Hex(1)NeuAc(2)	T[+947]	687.323	7	4805.21	4805.21	0	1	253	Specific	188.08	188.08	9.52	3.32	364	>sp|HRG_rs9898_204_P>S_0.342315	2	controllerType=0 controllerNumber=1 scan=1759	13.1498	HEK293-rHRG-SN	ethcd
1	R.SSTT[+947.323]KPPFKPHGSRDHHHPHKPHEHGPPPPPDERDHSHGPPLPQGPPPLLPM[+15.995]SC[+57.021]SSC[+57.021]QHATFGTNGAQR.H	HexNAc(1)Hex(1)NeuAc(2)	C[+57]*2, M[+16], T[+947]	1068.24	8	8538.9	8538.9	0	-0.3	253	Specific	246.89	246.89	0.4	4.22	364	>sp|HRG_rs9898_204_P>S_0.342315	2	controllerType=0 controllerNumber=1 scan=4532	22.9572	HEK293-rHRG-SN	ethcd
1	R.SSTTKPPFKPHGSRDHHHPHKPHEHGPPPPPDERDHSHGPPLPQGPPPLLPM[+15.995]S[+947.323]C[+57.021]SSC[+57.021]QHATFGTNGAQR.H	HexNAc(1)Hex(1)NeuAc(2)	C[+57]*2, M[+16], S[+947]	1068.24	8	8538.89	8538.9	0	-1.8	253	Specific	476.42	476.42	0	5.38	364	>sp|HRG_rs9898_204_P>S_0.342315	2	controllerType=0 controllerNumber=1 scan=4460	22.6937	HEK293-rHRG-SN	ethcd
1	R.SSTT[+947.323]KPPFKPHGSR.D	HexNAc(1)Hex(1)NeuAc(2)	T[+947]	825.383	3	2474.13	2474.13	0	1.6	253	Specific	94.76	2.7	1.2	2.43	362	>sp|HRG_rs1042464_493_N>I_0.480080	3	controllerType=0 controllerNumber=1 scan=2008	13.8991	HEK293-rHRG-SN	hcd
1	R.SSTT[+947.323]KPPFKPHGSR.D	HexNAc(1)Hex(1)NeuAc(2)	T[+947]	825.383	3	2474.13	2474.13	0	1	253	Specific	129.32	50.01	1.2	3.02	362	>sp|HRG_rs1042464_493_N>I_0.480080	3	controllerType=0 controllerNumber=1 scan=2152	14.2811	HEK293-rHRG-SN	hcd
1	R.SSTT[+947.323]KPPFKPHGSR.D	HexNAc(1)Hex(1)NeuAc(2)	T[+947]	619.289	4	2474.13	2474.13	0	1.1	253	Specific	311.2	283.28	1.2	5.69	362	>sp|HRG_rs1042464_493_N>I_0.480080	3	controllerType=0 controllerNumber=1 scan=2137	14.2415	HEK293-rHRG-SN	hcd
1	R.SSTTKPPFKPHGS[+947.323]R.D	HexNAc(1)Hex(1)NeuAc(2)	S[+947]	825.383	3	2474.14	2474.13	0	2.1	253	Specific	349.86	231.11	3.92	6.21	362	>sp|HRG_rs1042464_493_N>I_0.480080	3	controllerType=0 controllerNumber=1 scan=1943	13.7217	HEK293-rHRG-SN	hcd
1	R.SSTT[+947.323]KPPFKPHGSR.D	HexNAc(1)Hex(1)NeuAc(2)	T[+947]	619.289	4	2474.14	2474.13	0	1.9	253	Specific	397.26	292.52	1.2	6.17	362	>sp|HRG_rs1042464_493_N>I_0.480080	3	controllerType=0 controllerNumber=1 scan=1942	13.718	HEK293-rHRG-SN	hcd
1	R.SSTT[+947.323]KPPFKPHGSR.D	HexNAc(1)Hex(1)NeuAc(2)	T[+947]	495.633	5	2474.13	2474.13	0	1.7	253	Specific	414.3	358.54	1.2	6.76	362	>sp|HRG_rs1042464_493_N>I_0.480080	3	controllerType=0 controllerNumber=1 scan=1949	13.7367	HEK293-rHRG-SN	hcd
1	R.SSTTKPPFKPHGS[+947.323]RDHHHPHKPHEHGPPPPPDER.D	HexNAc(1)Hex(1)NeuAc(2)	S[+947]	962.05	5	4806.22	4805.21	1	2	253	Specific	116.69	116.69	16.8	3.89	362	>sp|HRG_rs1042464_493_N>I_0.480080	3	controllerType=0 controllerNumber=1 scan=1779	13.1994	HEK293-rHRG-SN	hcd
1	R.SSTTKPPFKPHGS[+947.323]RDHHHPHKPHEHGPPPPPDER.D	HexNAc(1)Hex(1)NeuAc(2)	S[+947]	961.85	5	4805.22	4805.21	0	2.7	253	Specific	224.04	224.04	16.8	5.84	362	>sp|HRG_rs1042464_493_N>I_0.480080	3	controllerType=0 controllerNumber=1 scan=1771	13.1774	HEK293-rHRG-SN	hcd
1	R.SSTT[+947.323]KPPFKPHGSR.D	HexNAc(1)Hex(1)NeuAc(2)	T[+947]	619.289	4	2474.14	2474.13	0	2	253	Specific	147.58	42.28	1.2	3.33	283	>sp|HRG_rs1042464_493_N>I_0.480080	3	controllerType=0 controllerNumber=1 scan=2131	14.3019	HEK293-rHRG-SN	shcd
1	R.SSTTKPPFKPHGS[+947.323]R.D	HexNAc(1)Hex(1)NeuAc(2)	S[+947]	619.289	4	2474.14	2474.13	0	2	253	Specific	218.26	9.61	2.53	3.01	283	>sp|HRG_rs1042464_493_N>I_0.480080	3	controllerType=0 controllerNumber=1 scan=2044	14.052	HEK293-rHRG-SN	shcd
1	R.SSTT[+947.323]KPPFKPHGSR.D	HexNAc(1)Hex(1)NeuAc(2)	T[+947]	825.384	3	2474.14	2474.13	0	2.4	253	Specific	249.74	108.55	0.37	5.79	283	>sp|HRG_rs1042464_493_N>I_0.480080	3	controllerType=0 controllerNumber=1 scan=1951	13.7669	HEK293-rHRG-SN	shcd
1	R.SSTTKPPFKPHGS[+947.323]R.D	HexNAc(1)Hex(1)NeuAc(2)	S[+947]	619.289	4	2474.14	2474.13	0	2	253	Specific	266.18	38.58	2.63	5.02	283	>sp|HRG_rs1042464_493_N>I_0.480080	3	controllerType=0 controllerNumber=1 scan=2134	14.3091	HEK293-rHRG-SN	shcd
1	R.SSTTKPPFKPHGS[+947.323]R.D	HexNAc(1)Hex(1)NeuAc(2)	S[+947]	825.384	3	2474.14	2474.13	0	2.4	253	Specific	326.58	225.12	5.27	8.14	283	>sp|HRG_rs1042464_493_N>I_0.480080	3	controllerType=0 controllerNumber=1 scan=1948	13.7578	HEK293-rHRG-SN	shcd
1	R.SSTT[+947.323]KPPFKPHGSR.D	HexNAc(1)Hex(1)NeuAc(2)	T[+947]	619.289	4	2474.14	2474.13	0	2.1	253	Specific	395.03	298.11	1.2	8.09	283	>sp|HRG_rs1042464_493_N>I_0.480080	3	controllerType=0 controllerNumber=1 scan=1941	13.74	HEK293-rHRG-SN	shcd
1	R.SSTT[+947.323]KPPFKPHGSR.D	HexNAc(1)Hex(1)NeuAc(2)	T[+947]	495.633	5	2474.14	2474.13	0	2.2	253	Specific	419.64	379.88	1.2	9.15	283	>sp|HRG_rs1042464_493_N>I_0.480080	3	controllerType=0 controllerNumber=1 scan=1936	13.7265	HEK293-rHRG-SN	shcd
1	R.SSTT[+947.323]KPPFKPHGSR.D	HexNAc(1)Hex(1)NeuAc(2)	T[+947]	619.289	4	2474.14	2474.13	0	2.1	253	Specific	468.67	286.67	1.2	7.96	283	>sp|HRG_rs1042464_493_N>I_0.480080	3	controllerType=0 controllerNumber=1 scan=1944	13.7487	HEK293-rHRG-SN	shcd
1	R.SSTT[+947.323]KPPFKPHGSR.D	HexNAc(1)Hex(1)NeuAc(2)	T[+947]	495.633	5	2474.14	2474.13	0	2.2	253	Specific	496.97	352.45	1.2	8.37	283	>sp|HRG_rs1042464_493_N>I_0.480080	3	controllerType=0 controllerNumber=1 scan=1939	13.7358	HEK293-rHRG-SN	shcd
1	R.SSTTKPPFKPHGS[+947.323]RDHHHPHKPHEHGPPPPPDER.D	HexNAc(1)Hex(1)NeuAc(2)	S[+947]	962.048	5	4806.21	4805.21	1	-1	253	Specific	90.03	90.03	16.8	3.69	283	>sp|HRG_rs1042464_493_N>I_0.480080	3	controllerType=0 controllerNumber=1 scan=1773	13.1796	HEK293-rHRG-SN	shcd
1	R.SSTTKPPFKPHGS[+947.323]RDHHHPHKPHEHGPPPPPDER.D	HexNAc(1)Hex(1)NeuAc(2)	S[+947]	962.048	5	4806.21	4805.21	1	-1	253	Specific	279.97	275.26	16.8	5.98	283	>sp|HRG_rs1042464_493_N>I_0.480080	3	controllerType=0 controllerNumber=1 scan=1776	13.1866	HEK293-rHRG-SN	shcd
1	R.SSTTKPPFKPHGSRDHHHPHKPHEHGPPPPPDERDHSHGPPLPQGPPPLLPM[+15.995]S[+947.323]C[+57.021]SSC[+57.021]QHATFGTNGAQR.H	HexNAc(1)Hex(1)NeuAc(2)	C[+57]*2, M[+16], S[+947]	1220.99	7	8540.92	8538.9	2	0.9	253	Specific	67.98	67.98	0	3.84	283	>sp|HRG_rs1042464_493_N>I_0.480080	3	controllerType=0 controllerNumber=1 scan=5395	24.2166	HEK293-rHRG-SN	shcd
1	R.SSTTKPPFKPHGSRDHHHPHKPHEHGPPPPPDERDHSHGPPLPQGPPPLLPM[+15.995]S[+947.323]C[+57.021]SSC[+57.021]QHATFGTNGAQR.H	HexNAc(1)Hex(1)NeuAc(2)	C[+57]*2, M[+16], S[+947]	1220.85	7	8539.89	8538.9	1	-1.7	253	Specific	317.41	317.41	0	6.29	283	>sp|HRG_rs1042464_493_N>I_0.480080	3	controllerType=0 controllerNumber=1 scan=4974	22.9398	HEK293-rHRG-SN	shcd
1	R.SSTTKPPFKPHGS[+656.228]R.D	HexNAc(1)Hex(1)NeuAc(1)	S[+656]	546.516	4	2183.04	2183.03	0	3.4	253	Specific	131.19	56.4	4.49	2.13	283	>sp|HRG_rs1042464_493_N>I_0.480080	3	controllerType=0 controllerNumber=1 scan=1812	13.3152	HEK293-rHRG-SN	shcd
1	R.SSTT[+656.228]KPPFKPHGSR.D	HexNAc(1)Hex(1)NeuAc(1)	T[+656]	546.516	4	2183.04	2183.03	0	3.4	253	Specific	202.74	69.35	1.2	3.08	283	>sp|HRG_rs1042464_493_N>I_0.480080	3	controllerType=0 controllerNumber=1 scan=1815	13.3246	HEK293-rHRG-SN	shcd
1	R.SSTTKPPFKPHGSRDHHHPHKPHEHGPPPPPDERDHS[+656.228]HGPPLPQGPPPLLPMSC[+57.021]SSC[+57.021]QHATFGTNGAQR.H	HexNAc(1)Hex(1)NeuAc(1)	C[+57]*2, S[+656]	1029.86	8	8231.8	8231.81	0	-1.2	253	Specific	341.65	341.65	0	7	283	>sp|HRG_rs1042464_493_N>I_0.480080	3	controllerType=0 controllerNumber=1 scan=5375	24.1565	HEK293-rHRG-SN	shcd
1	R.SSTTKPPFKPHGSRDHHHPHKPHEHGPPPPPDERDHS[+656.228]HGPPLPQGPPPLLPM[+15.995]SC[+57.021]SSC[+57.021]QHATFGTNGAQR.H	HexNAc(1)Hex(1)NeuAc(1)	C[+57]*2, M[+16], S[+656]	1031.86	8	8247.8	8247.81	0	-1.1	253	Specific	163.93	163.93	0	4.22	283	>sp|HRG_rs1042464_493_N>I_0.480080	3	controllerType=0 controllerNumber=1 scan=4611	21.8139	HEK293-rHRG-SN	shcd
1	R.SSTTKPPFKPHGSRDHHHPHKPHEHGPPPPPDERDHSHGPPLPQGPPPLLPM[+15.995]SC[+57.021]S[+656.228]SC[+57.021]QHATFGTNGAQR.H	HexNAc(1)Hex(1)NeuAc(1)	C[+57]*2, M[+16], S[+656]	1179.26	7	8248.8	8247.81	1	-1.7	253	Specific	302.51	302.51	0	6.16	283	>sp|HRG_rs1042464_493_N>I_0.480080	3	controllerType=0 controllerNumber=1 scan=4635	21.8842	HEK293-rHRG-SN	shcd
1	R.SST[+365.132]TKPPFKPHGSRDHHHPHKPHEHGPPPPPDERDHSHGPPLPQGPPPLLPMSC[+57.021]SSC[+57.021]QHATFGTNGAQR.H	HexNAc(1)Hex(1)	C[+57]*2, T[+365]	1135.39	7	7941.71	7940.72	1	-1.1	253	Specific	279.15	279.15	0	3.52	364	>sp|HRG_rs9898_204_P>S_0.342315	2	controllerType=0 controllerNumber=1 scan=4675	23.4756	HEK293-rHRG-SN	ethcd
1	R.SSTT[+365.132]KPPFKPHGSRDHHHPHKPHEHGPPPPPDERDHSHGPPLPQGPPPLLPM[+15.995]SC[+57.021]SSC[+57.021]QHATFGTNGAQR.H	HexNAc(1)Hex(1)	C[+57]*2, M[+16], T[+365]	995.597	8	7957.72	7956.71	1	1	253	Specific	98.25	98.25	98.25	2.25	364	>sp|HRG_rs9898_204_P>S_0.342315	2	controllerType=0 controllerNumber=1 scan=4137	21.5663	HEK293-rHRG-SN	ethcd
1	R.SST[+203.079]TKPPFKPHGSR.D	HexNAc(1)	T[+203]	433.228	4	1729.89	1729.89	0	1.1	253	Specific	172.13	164.41	8.28	4.18	364	>sp|HRG_rs9898_204_P>S_0.342315	2	controllerType=0 controllerNumber=1 scan=1765	13.1649	HEK293-rHRG-SN	ethcd
1	R.SSTT[+203.079]KPPFKPHGSR.D	HexNAc(1)	T[+203]	433.228	4	1729.89	1729.89	0	1.1	253	Specific	497.37	497.37	2.4	7.56	364	>sp|HRG_rs9898_204_P>S_0.342315	2	controllerType=0 controllerNumber=1 scan=1762	13.1568	HEK293-rHRG-SN	ethcd
1	R.SSTT[+203.079]KPPFKPHGSRDHHHPHKPHEHGPPPPPDERDHSHGPPLPQGPPPLLPMSC[+57.021]SSC[+57.021]QHATFGTNGAQR.H	HexNAc(1)	C[+57]*2, T[+203]	1112.1	7	7778.64	7778.66	0	-2.9	253	Specific	121.11	121.11	121.11	1.29	364	>sp|HRG_rs9898_204_P>S_0.342315	2	controllerType=0 controllerNumber=1 scan=4766	23.7793	HEK293-rHRG-SN	ethcd
1	R.SSTTKPPFKPHGSRDHHHPHKPHEHGPPPPPDERDHSHGPPLPQGPPPLLPMSC[+57.021]S[+203.079]SC[+57.021]QHATFGTNGAQR.H	HexNAc(1)	C[+57]*2, S[+203]	1112.1	7	7778.64	7778.66	0	-2.9	253	Specific	193.67	193.67	0	1.86	364	>sp|HRG_rs9898_204_P>S_0.342315	2	controllerType=0 controllerNumber=1 scan=4763	23.7718	HEK293-rHRG-SN	ethcd
1	R.SSTTKPPFKPHGSRDHHHPHKPHEHGPPPPPDERDHS[+203.079]HGPPLPQGPPPLLPMSC[+57.021]SSC[+57.021]QHATFGTNGAQR.H	HexNAc(1)	C[+57]*2, S[+203]	973.338	8	7779.65	7778.66	1	-2.2	253	Specific	256.28	256.28	0	3.37	364	>sp|HRG_rs9898_204_P>S_0.342315	2	controllerType=0 controllerNumber=1 scan=4756	23.7479	HEK293-rHRG-SN	ethcd
1	R.SSTT[+203.079]KPPFKPHGSRDHHHPHKPHEHGPPPPPDERDHSHGPPLPQGPPPLLPMSC[+57.021]SSC[+57.021]QHATFGTNGAQR.H	HexNAc(1)	C[+57]*2, T[+203]	973.338	8	7779.65	7778.66	1	-2.2	253	Specific	427.76	427.76	0	5.34	364	>sp|HRG_rs9898_204_P>S_0.342315	2	controllerType=0 controllerNumber=1 scan=4759	23.7568	HEK293-rHRG-SN	ethcd
1	R.SSTT[+203.079]KPPFKPHGSR.D	HexNAc(1)	T[+203]	433.228	4	1729.89	1729.89	0	2.4	253	Specific	556.26	556.26	2.4	7.44	362	>sp|HRG_rs1042464_493_N>I_0.480080	3	controllerType=0 controllerNumber=1 scan=1763	13.1541	HEK293-rHRG-SN	hcd
1	R.SSTT[+203.079]KPPFKPHGSR.D	HexNAc(1)	T[+203]	433.228	4	1729.89	1729.89	0	3.2	253	Specific	498.36	357.45	2.4	7.65	283	>sp|HRG_rs1042464_493_N>I_0.480080	3	controllerType=0 controllerNumber=1 scan=1766	13.1583	HEK293-rHRG-SN	shcd
1	R.SSTT[+203.079]KPPFKPHGSR.D	HexNAc(1)	T[+203]	433.228	4	1729.89	1729.89	0	3.2	253	Specific	552.81	552.81	2.4	8.62	283	>sp|HRG_rs1042464_493_N>I_0.480080	3	controllerType=0 controllerNumber=1 scan=1765	13.151	HEK293-rHRG-SN	shcd
1	R.SSTTKPPFKPHGSRDHHHPHKPHEHGPPPPPDERDHSHGPPLPQGPPPLLPMSC[+57.021]S[+203.079]SC[+57.021]QHATFGTNGAQR.H	HexNAc(1)	C[+57]*2, S[+203]	1112.24	7	7779.65	7778.66	1	-1.8	253	Specific	122.27	122.27	0	3.31	283	>sp|HRG_rs1042464_493_N>I_0.480080	3	controllerType=0 controllerNumber=1 scan=5230	23.7163	HEK293-rHRG-SN	shcd
1	R.SSTTKPPFKPHGSRDHHHPHKPHEHGPPPPPDERDHSHGPPLPQGPPPLLPMSC[+57.021]S[+203.079]SC[+57.021]QHATFGTNGAQR.H	HexNAc(1)	C[+57]*2, S[+203]	973.214	8	7778.66	7778.66	0	-0.5	253	Specific	182.92	182.92	0	5.21	283	>sp|HRG_rs1042464_493_N>I_0.480080	3	controllerType=0 controllerNumber=1 scan=5216	23.6747	HEK293-rHRG-SN	shcd
1	Y.WNDC[+57.021]EPPDS[+146.058]RRPSEIVIGQC[+57.021]K.V	dHex(1)	C[+57]*2, S[+146]	673.061	4	2689.22	2689.23	0	-4.7	68	NRagged	299.52	299.52	2.92	2.69	199	>sp|HRG_rs1042464_493_N>I_0.480080	3	controllerType=0 controllerNumber=1 scan=6232	26.5425	plasma-sHRG-SI	ethcd
1	Y.WNDC[+57.021]EPPDS[+146.058]RRPSEIVIGQC[+57.021]K.V	dHex(1)	C[+57]*2, S[+146]	897.079	3	2689.22	2689.23	0	-4.7	68	NRagged	369.91	230.56	6.58	2.46	199	>sp|HRG_rs1042464_493_N>I_0.480080	3	controllerType=0 controllerNumber=1 scan=6238	26.5562	plasma-sHRG-SI	ethcd
1	R.VIDFN[+1175.363]C[+57.021]T[+79.966]TSSVSSALANTK.D	HexNAc(3)Hex(3)Phospho(1)	C[+57], N[+1175], T[+80]	1090.78	3	3270.33	3270.3	0	7.2	103	Specific	266.05	154.02	36.61	3.02	199	>sp|HRG_rs1042464_493_N>I_0.480080	3	controllerType=0 controllerNumber=1 scan=7943	32.4823	plasma-sHRG-SI	ethcd
1	R.SSTT[+656.228]KPPFKPHGSR.D	HexNAc(1)Hex(1)NeuAc(1)	T[+656]	546.516	4	2183.04	2183.03	0	3	253	Specific	262.48	145.9	1.2	4.04	199	>sp|HRG_rs1042464_493_N>I_0.480080	3	controllerType=0 controllerNumber=1 scan=2129	12.6253	plasma-sHRG-SI	ethcd
1	R.SSTT[+1312.455]KPPFKPHGSR.D	HexNAc(2)Hex(2)NeuAc(2)	T[+1312]	947.095	3	2839.27	2839.26	0	3	253	Specific	270.69	182.68	1.2	5.6	199	>sp|HRG_rs1042464_493_N>I_0.480080	3	controllerType=0 controllerNumber=1 scan=1924	11.9438	plasma-sHRG-SI	ethcd
1	R.SSTT[+656.228]KPPFKPHGSR.D	HexNAc(1)Hex(1)NeuAc(1)	T[+656]	728.353	3	2183.04	2183.03	0	3.9	253	Specific	371.54	299.78	1.2	6.36	199	>sp|HRG_rs1042464_493_N>I_0.480080	3	controllerType=0 controllerNumber=1 scan=1870	11.7556	plasma-sHRG-SI	ethcd
1	R.SSTT[+1312.455]KPPFKPHGSR.D	HexNAc(2)Hex(2)NeuAc(2)	T[+1312]	710.573	4	2839.27	2839.26	0	2.9	253	Specific	380.72	375.42	32.45	6.48	199	>sp|HRG_rs1042464_493_N>I_0.480080	3	controllerType=0 controllerNumber=1 scan=1837	11.6464	plasma-sHRG-SI	ethcd
1	R.S[+203.079]STTKPPFKPHGSR.D	HexNAc(1)	S[+203]	577.302	3	1729.89	1729.89	0	2.7	253	Specific	381.45	381.45	0	7.62	199	>sp|HRG_rs1042464_493_N>I_0.480080	3	controllerType=0 controllerNumber=1 scan=1868	11.751	plasma-sHRG-SI	ethcd
1	R.SSTT[+947.323]KPPFKPHGSR.D	HexNAc(1)Hex(1)NeuAc(2)	T[+947]	619.29	4	2474.14	2474.13	0	2.7	253	Specific	398.42	380.31	29.8	5.96	199	>sp|HRG_rs1042464_493_N>I_0.480080	3	controllerType=0 controllerNumber=1 scan=2141	12.6683	plasma-sHRG-SI	ethcd
1	R.SSTT[+365.132]KPPFKPHGSR.D	HexNAc(1)Hex(1)	T[+365]	473.741	4	1891.94	1891.94	0	0.6	253	Specific	426.62	330.34	17.74	5.24	199	>sp|HRG_rs1042464_493_N>I_0.480080	3	controllerType=0 controllerNumber=1 scan=1802	11.5217	plasma-sHRG-SI	ethcd
1	R.SSTT[+1312.455]KPPFKPHGSR.D	HexNAc(2)Hex(2)NeuAc(2)	T[+1312]	710.574	4	2839.27	2839.26	0	4.1	253	Specific	485.23	430.97	43.16	6.19	199	>sp|HRG_rs1042464_493_N>I_0.480080	3	controllerType=0 controllerNumber=1 scan=1820	11.587	plasma-sHRG-SI	ethcd
1	R.SSTT[+365.132]KPPFKPHGSR.D	HexNAc(1)Hex(1)	T[+365]	473.741	4	1891.94	1891.94	0	0.6	253	Specific	550.94	517.09	2.4	7.9	199	>sp|HRG_rs1042464_493_N>I_0.480080	3	controllerType=0 controllerNumber=1 scan=1799	11.5096	plasma-sHRG-SI	ethcd
1	R.SSTT[+1312.455]KPPFKPHGSR.D	HexNAc(2)Hex(2)NeuAc(2)	T[+1312]	710.573	4	2839.27	2839.26	0	2.9	253	Specific	573.85	455.42	1.2	9.06	199	>sp|HRG_rs1042464_493_N>I_0.480080	3	controllerType=0 controllerNumber=1 scan=1834	11.6375	plasma-sHRG-SI	ethcd
1	R.SSTT[+947.323]KPPFKPHGSR.D	HexNAc(1)Hex(1)NeuAc(2)	T[+947]	619.29	4	2474.14	2474.13	0	3.1	253	Specific	590.55	500.5	74.68	7.61	199	>sp|HRG_rs1042464_493_N>I_0.480080	3	controllerType=0 controllerNumber=1 scan=1934	11.9827	plasma-sHRG-SI	ethcd
1	R.SSTT[+1312.455]KPPFKPHGSR.D	HexNAc(2)Hex(2)NeuAc(2)	T[+1312]	710.574	4	2839.27	2839.26	0	4.1	253	Specific	602.79	480.74	1.2	9.47	199	>sp|HRG_rs1042464_493_N>I_0.480080	3	controllerType=0 controllerNumber=1 scan=1817	11.5747	plasma-sHRG-SI	ethcd
1	R.SSTT[+656.228]KPPFKPHGSR.D	HexNAc(1)Hex(1)NeuAc(1)	T[+656]	546.515	4	2183.04	2183.03	0	1.4	253	Specific	635.41	555.5	41.39	8.69	199	>sp|HRG_rs1042464_493_N>I_0.480080	3	controllerType=0 controllerNumber=1 scan=1789	11.4738	plasma-sHRG-SI	ethcd
1	R.SSTT[+947.323]KPPFKPHGSR.D	HexNAc(1)Hex(1)NeuAc(2)	T[+947]	619.29	4	2474.14	2474.13	0	2.7	253	Specific	645.32	535.91	1.2	10.06	199	>sp|HRG_rs1042464_493_N>I_0.480080	3	controllerType=0 controllerNumber=1 scan=2138	12.6606	plasma-sHRG-SI	ethcd
1	R.SSTT[+656.228]KPPFKPHGSR.D	HexNAc(1)Hex(1)NeuAc(1)	T[+656]	546.515	4	2183.04	2183.03	0	1.4	253	Specific	703.13	660.33	1.2	11.77	199	>sp|HRG_rs1042464_493_N>I_0.480080	3	controllerType=0 controllerNumber=1 scan=1786	11.4639	plasma-sHRG-SI	ethcd
1	R.SST[+365.132]TKPPFKPHGSR.D	HexNAc(1)Hex(1)	T[+365]	631.32	3	1891.95	1891.94	0	3.6	253	Specific	704.87	663.77	0	12.06	199	>sp|HRG_rs1042464_493_N>I_0.480080	3	controllerType=0 controllerNumber=1 scan=1965	12.0838	plasma-sHRG-SI	ethcd
1	R.SST[+656.228]TKPPFKPHGSR.D	HexNAc(1)Hex(1)NeuAc(1)	T[+656]	546.515	4	2183.04	2183.03	0	2.4	253	Specific	738.87	680.07	53.06	11.28	199	>sp|HRG_rs1042464_493_N>I_0.480080	3	controllerType=0 controllerNumber=1 scan=1958	12.0605	plasma-sHRG-SI	ethcd
1	R.SSTT[+656.228]KPPFKPHGSR.D	HexNAc(1)Hex(1)NeuAc(1)	T[+656]	546.515	4	2183.04	2183.03	0	2.4	253	Specific	739.45	718.42	1.2	12.06	199	>sp|HRG_rs1042464_493_N>I_0.480080	3	controllerType=0 controllerNumber=1 scan=1955	12.0518	plasma-sHRG-SI	ethcd
1	R.SSTT[+947.323]KPPFKPHGSR.D	HexNAc(1)Hex(1)NeuAc(2)	T[+947]	619.29	4	2474.14	2474.13	0	3.1	253	Specific	779.93	658.83	1.2	13.06	199	>sp|HRG_rs1042464_493_N>I_0.480080	3	controllerType=0 controllerNumber=1 scan=1932	11.973	plasma-sHRG-SI	ethcd
1	R.SSTT[+656.228]KPPFKPHGSR.D	HexNAc(1)Hex(1)NeuAc(1)	T[+656]	728.352	3	2183.04	2183.03	0	3.6	253	Specific	789.23	637.05	1.2	13.06	199	>sp|HRG_rs1042464_493_N>I_0.480080	3	controllerType=0 controllerNumber=1 scan=1769	11.4092	plasma-sHRG-SI	ethcd
1	R.SSTTKPPFKPHGS[+947.323]R.D	HexNAc(1)Hex(1)NeuAc(2)	S[+947]	825.384	3	2474.14	2474.13	0	3.3	253	Specific	822.07	670.8	3.02	14.06	199	>sp|HRG_rs1042464_493_N>I_0.480080	3	controllerType=0 controllerNumber=1 scan=1938	11.9917	plasma-sHRG-SI	ethcd
1	R.SSTT[+1312.455]KPPFKPHGSRDHHHPHKPHEHGPPPPPDER.D	HexNAc(2)Hex(2)NeuAc(2)	T[+1312]	739.343	7	5169.36	5170.34	-1	3.8	253	Specific	295.9	79.44	19.97	2.72	199	>sp|HRG_rs1042464_493_N>I_0.480080	3	controllerType=0 controllerNumber=1 scan=1766	11.3985	plasma-sHRG-SI	ethcd
1	R.SSTTKPPFKPHGS[+656.228]RDHHHPHKPHEHGPPPPPDER.D	HexNAc(1)Hex(1)NeuAc(1)	S[+656]	565.147	8	4514.13	4514.11	0	2.8	253	Specific	374.54	374.54	18	7.24	199	>sp|HRG_rs1042464_493_N>I_0.480080	3	controllerType=0 controllerNumber=1 scan=1759	11.375	plasma-sHRG-SI	ethcd
1	R.SST[+656.228]TKPPFKPHGSRDHHHPHKPHEHGPPPPPDER.D	HexNAc(1)Hex(1)NeuAc(1)	T[+656]	565.147	8	4514.13	4514.11	0	2.8	253	Specific	533.26	533.26	0	7.81	199	>sp|HRG_rs1042464_493_N>I_0.480080	3	controllerType=0 controllerNumber=1 scan=1761	11.3836	plasma-sHRG-SI	ethcd
1	R.SSTTKPPFKPHGS[+656.228]RDHHHPHKPHEHGPPPPPDER.D	HexNAc(1)Hex(1)NeuAc(1)	S[+656]	645.739	7	4514.13	4514.11	0	3	253	Specific	545.41	545.41	10.52	7.81	199	>sp|HRG_rs1042464_493_N>I_0.480080	3	controllerType=0 controllerNumber=1 scan=2008	12.2374	plasma-sHRG-SI	ethcd
1	R.SSTTKPPFKPHGS[+203.079]RDHHHPHKPHEHGPPPPPDER.D	HexNAc(1)	S[+203]	677.669	6	4060.98	4060.97	0	2.3	253	Specific	650.27	650.27	21.6	10.9	199	>sp|HRG_rs1042464_493_N>I_0.480080	3	controllerType=0 controllerNumber=1 scan=1745	11.3257	plasma-sHRG-SI	ethcd
1	R.SSTTKPPFKPHGS[+656.228]RDHHHPHKPHEHGPPPPPDER.D	HexNAc(1)Hex(1)NeuAc(1)	S[+656]	645.739	7	4514.13	4514.11	0	4	253	Specific	650.77	650.77	19.2	10.68	199	>sp|HRG_rs1042464_493_N>I_0.480080	3	controllerType=0 controllerNumber=1 scan=1841	11.6617	plasma-sHRG-SI	ethcd
1	R.SSTTKPPFKPHGS[+1312.455]RDHHHPHKPHEHGPPPPPDER.D	HexNAc(2)Hex(2)NeuAc(2)	S[+1312]	739.343	7	5169.35	5170.34	-1	3.1	253	Specific	672.78	418.63	12	10.32	199	>sp|HRG_rs1042464_493_N>I_0.480080	3	controllerType=0 controllerNumber=1 scan=1715	11.2222	plasma-sHRG-SI	ethcd
1	R.SSTTKPPFKPHGS[+365.132]RDHHHPHKPHEHGPPPPPDER.D	HexNAc(1)Hex(1)	S[+365]	704.678	6	4223.03	4223.02	0	3.3	253	Specific	683.34	474.96	21.6	10.9	199	>sp|HRG_rs1042464_493_N>I_0.480080	3	controllerType=0 controllerNumber=1 scan=1811	11.5545	plasma-sHRG-SI	ethcd
1	R.SSTT[+365.132]KPPFKPHGSRDHHHPHKPHEHGPPPPPDER.D	HexNAc(1)Hex(1)	T[+365]	704.678	6	4223.03	4223.02	0	2.2	253	Specific	684.71	184.88	11.96	8.88	199	>sp|HRG_rs1042464_493_N>I_0.480080	3	controllerType=0 controllerNumber=1 scan=1767	11.4027	plasma-sHRG-SI	ethcd
1	R.SSTT[+656.228]KPPFKPHGSRDHHHPHKPHEHGPPPPPDER.D	HexNAc(1)Hex(1)NeuAc(1)	T[+656]	645.739	7	4514.13	4514.11	0	3	253	Specific	689.92	689.92	3.78	10.68	199	>sp|HRG_rs1042464_493_N>I_0.480080	3	controllerType=0 controllerNumber=1 scan=2010	12.2471	plasma-sHRG-SI	ethcd
1	R.SSTT[+656.228]KPPFKPHGSRDHHHPHKPHEHGPPPPPDER.D	HexNAc(1)Hex(1)NeuAc(1)	T[+656]	903.632	5	4514.13	4514.11	0	3.4	253	Specific	690.25	690.25	16.44	10.68	199	>sp|HRG_rs1042464_493_N>I_0.480080	3	controllerType=0 controllerNumber=1 scan=1877	11.7853	plasma-sHRG-SI	ethcd
1	R.SSTT[+656.228]KPPFKPHGSRDHHHPHKPHEHGPPPPPDER.D	HexNAc(1)Hex(1)NeuAc(1)	T[+656]	753.194	6	4514.13	4514.11	0	2.4	253	Specific	709.55	709.55	4	11.42	199	>sp|HRG_rs1042464_493_N>I_0.480080	3	controllerType=0 controllerNumber=1 scan=1982	12.147	plasma-sHRG-SI	ethcd
1	R.SSTT[+365.132]KPPFKPHGSRDHHHPHKPHEHGPPPPPDER.D	HexNAc(1)Hex(1)	T[+365]	704.678	6	4223.03	4223.02	0	3.3	253	Specific	715.02	715.02	10.85	11.9	199	>sp|HRG_rs1042464_493_N>I_0.480080	3	controllerType=0 controllerNumber=1 scan=1813	11.5636	plasma-sHRG-SI	ethcd
1	R.SSTTKPPFKPHGS[+656.228]RDHHHPHKPHEHGPPPPPDER.D	HexNAc(1)Hex(1)NeuAc(1)	S[+656]	753.194	6	4514.13	4514.11	0	2.4	253	Specific	736.71	736.71	19.2	11.9	199	>sp|HRG_rs1042464_493_N>I_0.480080	3	controllerType=0 controllerNumber=1 scan=1979	12.1393	plasma-sHRG-SI	ethcd
1	R.SSTTKPPFKPHGS[+365.132]RDHHHPHKPHEHGPPPPPDER.D	HexNAc(1)Hex(1)	S[+365]	704.678	6	4223.03	4223.02	0	2.2	253	Specific	745.42	469.95	17.07	11.61	199	>sp|HRG_rs1042464_493_N>I_0.480080	3	controllerType=0 controllerNumber=1 scan=1764	11.3935	plasma-sHRG-SI	ethcd
1	R.SSTT[+656.228]KPPFKPHGSRDHHHPHKPHEHGPPPPPDER.D	HexNAc(1)Hex(1)NeuAc(1)	T[+656]	645.739	7	4514.13	4514.11	0	4	253	Specific	765.1	765.1	26.85	12.68	199	>sp|HRG_rs1042464_493_N>I_0.480080	3	controllerType=0 controllerNumber=1 scan=1844	11.6716	plasma-sHRG-SI	ethcd
1	R.SSTT[+203.079]KPPFKPHGSRDHHHPHKPHEHGPPPPPDER.D	HexNAc(1)	T[+203]	677.669	6	4060.98	4060.97	0	2.3	253	Specific	801.12	801.12	11.6	13.9	199	>sp|HRG_rs1042464_493_N>I_0.480080	3	controllerType=0 controllerNumber=1 scan=1747	11.3346	plasma-sHRG-SI	ethcd
1	R.SSTT[+656.228]KPPFKPHGSRDHHHPHKPHEHGPPPPPDER.D	HexNAc(1)Hex(1)NeuAc(1)	T[+656]	753.194	6	4514.13	4514.11	0	2.9	253	Specific	863.32	851.29	36.5	14.9	199	>sp|HRG_rs1042464_493_N>I_0.480080	3	controllerType=0 controllerNumber=1 scan=1732	11.2815	plasma-sHRG-SI	ethcd
1	R.SSTT[+1312.455]KPPFKPHGSRDHHHPHKPHEHGPPPPPDER.D	HexNAc(2)Hex(2)NeuAc(2)	T[+1312]	739.343	7	5169.35	5170.34	-1	3.1	253	Specific	888.01	175.98	41.32	12.58	199	>sp|HRG_rs1042464_493_N>I_0.480080	3	controllerType=0 controllerNumber=1 scan=1718	11.2327	plasma-sHRG-SI	ethcd
1	R.SSTTKPPFKPHGS[+656.228]RDHHHPHKPHEHGPPPPPDER.D	HexNAc(1)Hex(1)NeuAc(1)	S[+656]	903.632	5	4514.13	4514.11	0	3.4	253	Specific	1027.91	1027.91	19.2	18.16	199	>sp|HRG_rs1042464_493_N>I_0.480080	3	controllerType=0 controllerNumber=1 scan=1875	11.7773	plasma-sHRG-SI	ethcd
1	R.SSTTKPPFKPHGS[+656.228]RDHHHPHKPHEHGPPPPPDER.D	HexNAc(1)Hex(1)NeuAc(1)	S[+656]	753.194	6	4514.13	4514.11	0	2.9	253	Specific	1030.44	1030.44	19.2	17.9	199	>sp|HRG_rs1042464_493_N>I_0.480080	3	controllerType=0 controllerNumber=1 scan=1729	11.2722	plasma-sHRG-SI	ethcd
1	R.SSTTKPPFKPHGSRDHHHPHKPHEHGPPPPPDERDHS[+656.228]HGPPLPQGPPPLLPM[+15.995].S	HexNAc(1)Hex(1)NeuAc(1)	M[+16], S[+656]	1067.18	6	6398.06	6398.05	0	0.9	253	CRagged	186.05	186.05	2.4	2.81	199	>sp|HRG_rs1042464_493_N>I_0.480080	3	controllerType=0 controllerNumber=1 scan=4715	21.17	plasma-sHRG-SI	ethcd
1	R.SSTT[+656.228]KPPFKPHGSRDHHHPHKPHEHGPPPPPDERDHSHGPPLPQGPPPLLPM[+15.995].S	HexNAc(1)Hex(1)NeuAc(1)	M[+16], T[+656]	1067.18	6	6398.06	6398.05	0	0.9	253	CRagged	259.42	259.42	13.72	3.95	199	>sp|HRG_rs1042464_493_N>I_0.480080	3	controllerType=0 controllerNumber=1 scan=4718	21.1786	plasma-sHRG-SI	ethcd
1	R.SSTT[+656.228]KPPFKPHGSRDHHHPHKPHEHGPPPPPDERDHSHGPPLPQGPPPLLPM[+15.995].S	HexNAc(1)Hex(1)NeuAc(1)	M[+16], T[+656]	915.018	7	6399.08	6398.05	1	4.1	253	CRagged	545.29	545.29	16.21	7.61	199	>sp|HRG_rs1042464_493_N>I_0.480080	3	controllerType=0 controllerNumber=1 scan=4709	21.1486	plasma-sHRG-SI	ethcd
1	R.SSTT[+656.228]KPPFKPHGSRDHHHPHKPHEHGPPPPPDERDHSHGPPLPQGPPPLLPM[+15.995].S	HexNAc(1)Hex(1)NeuAc(1)	M[+16], T[+656]	914.873	7	6398.07	6398.05	0	3.1	253	CRagged	553.38	553.38	8.72	7.61	199	>sp|HRG_rs1042464_493_N>I_0.480080	3	controllerType=0 controllerNumber=1 scan=4724	21.2076	plasma-sHRG-SI	ethcd
1	R.SSTTKPPFKPHGSRDHHHPHKPHEHGPPPPPDERDHS[+656.228]HGPPLPQGPPPLLPM[+15.995]SC[+57.021]SSC[+57.021]QHATF.G	HexNAc(1)Hex(1)NeuAc(1)	C[+57]*2, M[+16], S[+656]	1081.37	7	7563.52	7563.48	0	5.8	253	CRagged	280.15	280.15	2.4	4.12	199	>sp|HRG_rs1042464_493_N>I_0.480080	3	controllerType=0 controllerNumber=1 scan=5493	24.03	plasma-sHRG-SI	ethcd
1	R.SSTT[+656.228]KPPFKPHGSRDHHHPHKPHEHGPPPPPDERDHSHGPPLPQGPPPLLPM[+15.995]SC[+57.021]SSC[+57.021]QHATF.G	HexNAc(1)Hex(1)NeuAc(1)	C[+57]*2, M[+16], T[+656]	1081.37	7	7563.52	7563.48	0	5.8	253	CRagged	452.67	452.67	9.88	5.46	199	>sp|HRG_rs1042464_493_N>I_0.480080	3	controllerType=0 controllerNumber=1 scan=5495	24.0395	plasma-sHRG-SI	ethcd
1	R.SSTTKPPFKPHGSRDHHHPHKPHEHGPPPPPDERDHS[+1312.455]HGPPLPQGPPPLLPM[+15.995]SC[+57.021]SSC[+57.021]QHATFGTNGAQR.H	HexNAc(2)Hex(2)NeuAc(2)	C[+57]*2, M[+16], S[+1312]	1272.87	7	8904.03	8904.04	0	-0.6	253	Specific	187.32	187.32	0	2.57	199	>sp|HRG_rs1042464_493_N>I_0.480080	3	controllerType=0 controllerNumber=1 scan=5088	22.5443	plasma-sHRG-SI	ethcd
1	R.SSTTKPPFKPHGSRDHHHPHKPHEHGPPPPPDERDHS[+656.228]HGPPLPQGPPPLLPM[+15.995]SC[+57.021]SSC[+57.021]QHATFGTNGAQR.H	HexNAc(1)Hex(1)NeuAc(1)	C[+57]*2, M[+16], S[+656]	1375.64	6	8248.83	8247.81	1	1.7	253	Specific	272.17	272.17	0	4.3	199	>sp|HRG_rs1042464_493_N>I_0.480080	3	controllerType=0 controllerNumber=1 scan=5026	22.3074	plasma-sHRG-SI	ethcd
1	R.SSTTKPPFKPHGSRDHHHPHKPHEHGPPPPPDERDHSHGPPLPQGPPPLLPM[+15.995]SC[+57.021]S[+656.228]SC[+57.021]QHATFGTNGAQR.H	HexNAc(1)Hex(1)NeuAc(1)	C[+57]*2, M[+16], S[+656]	1031.98	8	8248.81	8247.81	1	-0.5	253	Specific	286.78	286.78	0	4.06	199	>sp|HRG_rs1042464_493_N>I_0.480080	3	controllerType=0 controllerNumber=1 scan=4927	21.9422	plasma-sHRG-SI	ethcd
1	R.SSTT[+656.228]KPPFKPHGSRDHHHPHKPHEHGPPPPPDERDHSHGPPLPQGPPPLLPM[+15.995]SC[+57.021]SSC[+57.021]QHATFGTNGAQR.H	HexNAc(1)Hex(1)NeuAc(1)	C[+57]*2, M[+16], T[+656]	1179.27	7	8248.83	8247.81	1	1.7	253	Specific	293.49	293.49	0	4.33	199	>sp|HRG_rs1042464_493_N>I_0.480080	3	controllerType=0 controllerNumber=1 scan=5039	22.3732	plasma-sHRG-SI	ethcd
1	R.SST[+656.228]TKPPFKPHGSRDHHHPHKPHEHGPPPPPDERDHSHGPPLPQGPPPLLPM[+15.995]SC[+57.021]SSC[+57.021]QHATFGTNGAQR.H	HexNAc(1)Hex(1)NeuAc(1)	C[+57]*2, M[+16], T[+656]	825.787	10	8248.8	8247.81	1	-1.4	253	Specific	298.89	298.89	0	4.09	199	>sp|HRG_rs1042464_493_N>I_0.480080	3	controllerType=0 controllerNumber=1 scan=5324	23.4103	plasma-sHRG-SI	ethcd
1	R.SSTTKPPFKPHGS[+656.228]RDHHHPHKPHEHGPPPPPDERDHSHGPPLPQGPPPLLPM[+15.995]SC[+57.021]SSC[+57.021]QHATFGTNGAQR.H	HexNAc(1)Hex(1)NeuAc(1)	C[+57]*2, M[+16], S[+656]	1179.41	7	8249.81	8247.81	2	-0.4	253	Specific	359.83	359.83	4.91	4.93	199	>sp|HRG_rs1042464_493_N>I_0.480080	3	controllerType=0 controllerNumber=1 scan=5411	23.727	plasma-sHRG-SI	ethcd
1	R.SSTT[+656.228]KPPFKPHGSRDHHHPHKPHEHGPPPPPDERDHSHGPPLPQGPPPLLPM[+15.995]SC[+57.021]SSC[+57.021]QHATFGTNGAQR.H	HexNAc(1)Hex(1)NeuAc(1)	C[+57]*2, M[+16], T[+656]	1032.11	8	8249.82	8247.81	2	0.3	253	Specific	369.99	369.99	0	6.65	199	>sp|HRG_rs1042464_493_N>I_0.480080	3	controllerType=0 controllerNumber=1 scan=5335	23.4524	plasma-sHRG-SI	ethcd
1	R.SST[+656.228]TKPPFKPHGSRDHHHPHKPHEHGPPPPPDERDHSHGPPLPQGPPPLLPM[+15.995]SC[+57.021]SSC[+57.021]QHATFGTNGAQR.H	HexNAc(1)Hex(1)NeuAc(1)	C[+57]*2, M[+16], T[+656]	1031.98	8	8248.81	8247.81	1	-0.5	253	Specific	381.02	381.02	0	6.03	199	>sp|HRG_rs1042464_493_N>I_0.480080	3	controllerType=0 controllerNumber=1 scan=4929	21.9521	plasma-sHRG-SI	ethcd
1	R.SSTTKPPFKPHGSRDHHHPHKPHEHGPPPPPDERDHS[+656.228]HGPPLPQGPPPLLPM[+15.995]SC[+57.021]SSC[+57.021]QHATFGTNGAQR.H	HexNAc(1)Hex(1)NeuAc(1)	C[+57]*2, M[+16], S[+656]	1179.27	7	8248.83	8247.81	1	1.7	253	Specific	391.69	391.69	0	6.78	199	>sp|HRG_rs1042464_493_N>I_0.480080	3	controllerType=0 controllerNumber=1 scan=5037	22.3597	plasma-sHRG-SI	ethcd
1	R.SSTTKPPFKPHGSRDHHHPHKPHEHGPPPPPDERDHS[+656.228]HGPPLPQGPPPLLPM[+15.995]SC[+57.021]SSC[+57.021]QHATFGTNGAQR.H	HexNAc(1)Hex(1)NeuAc(1)	C[+57]*2, M[+16], S[+656]	1032.11	8	8249.82	8247.81	2	0.3	253	Specific	403.28	403.28	0	7.28	199	>sp|HRG_rs1042464_493_N>I_0.480080	3	controllerType=0 controllerNumber=1 scan=5333	23.4431	plasma-sHRG-SI	ethcd
1	R.SSTTKPPFKPHGSRDHHHPHKPHEHGPPPPPDERDHS[+365.132]HGPPLPQGPPPLLPM[+15.995]SC[+57.021]SSC[+57.021]QHATFGTNGAQR.H	HexNAc(1)Hex(1)	C[+57]*2, M[+16], S[+365]	1137.68	7	7957.72	7956.71	1	0.5	253	Specific	497.35	497.35	0	7.08	199	>sp|HRG_rs1042464_493_N>I_0.480080	3	controllerType=0 controllerNumber=1 scan=4802	21.4836	plasma-sHRG-SI	ethcd
1	K.HHS[+79.966]HEQHPHGHHPHAHHPHEHDTHR.Q		S[+80]	525.061	6	3145.33	3145.32	0	2.6	336	Specific	275.55	275.55	275.55	5.01	199	>sp|HRG_rs1042464_493_N>I_0.480080	3	controllerType=0 controllerNumber=1 scan=2126	12.6184	plasma-sHRG-SI	ethcd
1	K.HHS[+79.966]HEQHPHGHHPHAHHPHEHDTHR.Q		S[+80]	394.047	8	3145.32	3145.32	0	1.9	336	Specific	304.6	304.6	304.6	5.55	199	>sp|HRG_rs1042464_493_N>I_0.480080	3	controllerType=0 controllerNumber=1 scan=1631	10.8755	plasma-sHRG-SI	ethcd
1	K.HHS[+79.966]HEQHPHGHHPHAHHPHEHDTHR.Q		S[+80]	629.872	5	3145.33	3145.32	0	3.5	336	Specific	357.74	357.74	357.74	5.41	199	>sp|HRG_rs1042464_493_N>I_0.480080	3	controllerType=0 controllerNumber=1 scan=1902	11.8739	plasma-sHRG-SI	ethcd
1	K.HHS[+79.966]HEQHPHGHHPHAHHPHEHDTHR.Q		S[+80]	450.196	7	3145.33	3145.32	0	2.2	336	Specific	364.81	364.81	364.81	7.47	199	>sp|HRG_rs1042464_493_N>I_0.480080	3	controllerType=0 controllerNumber=1 scan=1978	12.1357	plasma-sHRG-SI	ethcd
1	K.HHS[+79.966]HEQHPHGHHPHAHHPHEHDTHR.Q		S[+80]	450.196	7	3145.33	3145.32	0	3	336	Specific	374.15	366.91	366.91	6.33	199	>sp|HRG_rs1042464_493_N>I_0.480080	3	controllerType=0 controllerNumber=1 scan=1780	11.4462	plasma-sHRG-SI	ethcd
1	K.HHS[+79.966]HEQHPHGHHPHAHHPHEHDTHR.Q		S[+80]	450.196	7	3145.33	3145.32	0	3	336	Specific	390.22	377.47	377.47	7.47	199	>sp|HRG_rs1042464_493_N>I_0.480080	3	controllerType=0 controllerNumber=1 scan=1777	11.4373	plasma-sHRG-SI	ethcd
1	K.HHS[+79.966]HEQHPHGHHPHAHHPHEHDTHR.Q		S[+80]	525.061	6	3145.33	3145.32	0	3	336	Specific	492.77	492.77	492.77	7.77	199	>sp|HRG_rs1042464_493_N>I_0.480080	3	controllerType=0 controllerNumber=1 scan=1991	12.1809	plasma-sHRG-SI	ethcd
1	K.HHS[+79.966]HEQHPHGHHPHAHHPHEHDTHR.Q		S[+80]	450.196	7	3145.33	3145.32	0	3.2	336	Specific	538.09	538.09	538.09	8.04	199	>sp|HRG_rs1042464_493_N>I_0.480080	3	controllerType=0 controllerNumber=1 scan=1605	10.785	plasma-sHRG-SI	ethcd
1	K.HHS[+79.966]HEQHPHGHHPHAHHPHEHDTHR.Q		S[+80]	787.087	4	3145.33	3145.32	0	2.7	336	Specific	692.65	692.65	692.65	10.24	199	>sp|HRG_rs1042464_493_N>I_0.480080	3	controllerType=0 controllerNumber=1 scan=1627	10.8619	plasma-sHRG-SI	ethcd
1	K.HHS[+79.966]HEQHPHGHHPHAHHPHEHDTHR.Q		S[+80]	525.061	6	3145.33	3145.32	0	2.7	336	Specific	760.81	760.81	661.15	12.91	199	>sp|HRG_rs1042464_493_N>I_0.480080	3	controllerType=0 controllerNumber=1 scan=1827	11.6127	plasma-sHRG-SI	ethcd
1	K.HHS[+79.966]HEQHPHGHHPHAHHPHEHDTHR.Q		S[+80]	629.872	5	3145.33	3145.32	0	3.9	336	Specific	956.4	956.4	728.49	16.57	199	>sp|HRG_rs1042464_493_N>I_0.480080	3	controllerType=0 controllerNumber=1 scan=1614	10.8113	plasma-sHRG-SI	ethcd
1	K.HHS[+79.966]HEQHPHGHHPHAHHPHEHDTHR.Q		S[+80]	525.061	6	3145.33	3145.32	0	3.5	336	Specific	1011.37	1011.37	825.96	17.91	199	>sp|HRG_rs1042464_493_N>I_0.480080	3	controllerType=0 controllerNumber=1 scan=1612	10.807	plasma-sHRG-SI	ethcd
1	G.EVLPLPEANFPS[+79.966]FPLPHHK.H		S[+80]	563.039	4	2249.13	2249.12	0	8.4	450	NRagged	238.05	238.05	238.05	2.45	199	>sp|HRG_rs1042464_493_N>I_0.480080	3	controllerType=0 controllerNumber=1 scan=11145	42.94	plasma-sHRG-SI	ethcd
21	R.GGEGTGYFVDFS[+79.966]VRN[+2424.867]C[+57.021].S	HexNAc(5)Hex(6)dHex(1)NeuAc(1)	C[+57], N[+2425], S[+80]	1067.91	4	4268.6	4269.6	-1	1.2	170	CRagged	214.11	24.89	24.89	2.48	17	>sp|HRG_rs9898_204_P>S_0.342315	2	controllerType=0 controllerNumber=1 scan=7388	30.4221	plasma-sHRG-SI	ethcd
21	K.HPLKPDNQPFPQSVS[+162.053]ESC[+57.021]PGK.F	Hex(1)	C[+57], S[+162]	837.737	3	2511.2	2511.18	0	5.6	469	Specific	285.68	285.68	2.4	3.67	17	>sp|HRG_rs9898_204_P>S_0.342315	2	controllerType=0 controllerNumber=1 scan=5812	25.1536	plasma-sHRG-SI	ethcd
26	R.SSTTKPPFKPHGSRDHHHPHKPHEHGPPPPPDERDHS[+730.264]HGPPLPQGPPPLLPMSC[+57.021]SSC[+57.021]QHATFGTNGAQRR.S	HexNAc(2)Hex(2)	C[+57]*2, S[+730]	770.002	11	8459.95	8461.95	-2	0.3	253	Specific	434.53	434.53	0	5.71	19	>sp|HRG_rs2228243_340_H>R_0.201026	5	controllerType=0 controllerNumber=1 scan=4572	20.6364	plasma-sHRG-SI	ethcd
26	R.SSTTKPPFKPHGSRDHHHPHKPHEHGPPPPPDERDHS[+656.228]HGPPLPQGPPPLLPMSC[+57.021]SSC[+57.021]QHATFGTNGAQRR.S	HexNAc(1)Hex(1)NeuAc(1)	C[+57]*2, S[+656]	1049.37	8	8387.93	8387.91	0	1.5	253	Specific	509.48	509.48	0	6.61	19	>sp|HRG_rs2228243_340_H>R_0.201026	5	controllerType=0 controllerNumber=1 scan=5365	23.5541	plasma-sHRG-SI	ethcd
26	R.SSTTKPPFKPHGSRDHHHPHKPHEHGPPPPPDERDHSHGPPLPQGPPPLLPM[+15.995]S[+656.228]C[+57.021]SSC[+57.021]QHATFGTNGAQRR.S	HexNAc(1)Hex(1)NeuAc(1)	C[+57]*2, M[+16], S[+656]	1201.42	7	8403.93	8403.91	0	2.1	253	Specific	154.95	154.95	0	2.22	19	>sp|HRG_rs2228243_340_H>R_0.201026	5	controllerType=0 controllerNumber=1 scan=5071	22.481	plasma-sHRG-SI	ethcd
26	R.SSTT[+656.228]KPPFKPHGSRDHHHPHKPHEHGPPPPPDERDHSHGPPLPQGPPPLLPM[+15.995]SC[+57.021]SSC[+57.021]QHATFGTNGAQRR.S	HexNAc(1)Hex(1)NeuAc(1)	C[+57]*2, M[+16], T[+656]	1051.5	8	8404.92	8403.91	1	0.4	253	Specific	224.33	224.33	224.33	2.61	19	>sp|HRG_rs2228243_340_H>R_0.201026	5	controllerType=0 controllerNumber=1 scan=4708	21.1457	plasma-sHRG-SI	ethcd
26	R.SSTTKPPFKPHGSRDHHHPHKPHEHGPPPPPDERDHSHGPPLPQGPPPLLPM[+15.995]SC[+57.021]SS[+656.228]C[+57.021]QHATFGTNGAQRR.S	HexNAc(1)Hex(1)NeuAc(1)	C[+57]*2, M[+16], S[+656]	1201.56	7	8404.89	8403.91	1	-2.3	253	Specific	369.72	369.72	0	4.57	19	>sp|HRG_rs2228243_340_H>R_0.201026	5	controllerType=0 controllerNumber=1 scan=4837	21.6171	plasma-sHRG-SI	ethcd
26	R.SSTTKPPFKPHGSRDHHHPHKPHEHGPPPPPDERDHS[+656.228]HGPPLPQGPPPLLPM[+15.995]SC[+57.021]SSC[+57.021]QHATFGTNGAQRR.S	HexNAc(1)Hex(1)NeuAc(1)	C[+57]*2, M[+16], S[+656]	1401.49	6	8403.91	8403.91	0	0.1	253	Specific	398.23	371.47	0	4.59	19	>sp|HRG_rs2228243_340_H>R_0.201026	5	controllerType=0 controllerNumber=1 scan=4624	20.8466	plasma-sHRG-SI	ethcd
26	R.SSTTKPPFKPHGSRDHHHPHKPHEHGPPPPPDERDHSHGPPLPQGPPPLLPM[+15.995]S[+1312.455]C[+57.021]SSC[+57.021]QHATFGTNGAQRR.S	HexNAc(2)Hex(2)NeuAc(2)	C[+57]*2, M[+16], S[+1312]	1133.65	8	9062.14	9060.14	2	-0.9	253	Specific	410.42	331.65	0	4.21	19	>sp|HRG_rs2228243_340_H>R_0.201026	5	controllerType=0 controllerNumber=1 scan=4721	21.1902	plasma-sHRG-SI	ethcd
26	R.SSTTKPPFKPHGS[+947.323]RDHHHPHKPHEHGPPPPPDERDHSHGPPLPQGPPPLLPM[+15.995]SC[+57.021]SSC[+57.021]QHATFGTNGAQRR.S	HexNAc(1)Hex(1)NeuAc(2)	C[+57]*2, M[+16], S[+947]	1243.15	7	8696.01	8695	1	0.2	253	Specific	421.76	384.83	1.82	5.52	19	>sp|HRG_rs2228243_340_H>R_0.201026	5	controllerType=0 controllerNumber=1 scan=4770	21.3677	plasma-sHRG-SI	ethcd
26	R.SSTTKPPFKPHGSRDHHHPHKPHEHGPPPPPDERDHSHGPPLPQGPPPLLPM[+15.995]S[+656.228]C[+57.021]SSC[+57.021]QHATFGTNGAQRR.S	HexNAc(1)Hex(1)NeuAc(1)	C[+57]*2, M[+16], S[+656]	1051.5	8	8404.92	8403.91	1	0.4	253	Specific	422.69	422.69	0	6.46	19	>sp|HRG_rs2228243_340_H>R_0.201026	5	controllerType=0 controllerNumber=1 scan=4706	21.1353	plasma-sHRG-SI	ethcd
26	R.SSTTKPPFKPHGSRDHHHPHKPHEHGPPPPPDERDHSHGPPLPQGPPPLLPM[+15.995]SC[+57.021]S[+656.228]SC[+57.021]QHATFGTNGAQRR.S	HexNAc(1)Hex(1)NeuAc(1)	C[+57]*2, M[+16], S[+656]	1201.57	7	8404.91	8403.91	1	-0.2	253	Specific	478.66	478.66	0	5.49	19	>sp|HRG_rs2228243_340_H>R_0.201026	5	controllerType=0 controllerNumber=1 scan=4657	20.9673	plasma-sHRG-SI	ethcd
26	R.SSTTKPPFKPHGSRDHHHPHKPHEHGPPPPPDERDHSHGPPLPQGPPPLLPM[+15.995]SC[+57.021]S[+656.228]SC[+57.021]QHATFGTNGAQRR.S	HexNAc(1)Hex(1)NeuAc(1)	C[+57]*2, M[+16], S[+656]	1201.57	7	8404.92	8403.91	1	0.4	253	Specific	548.82	548.82	0	6.56	19	>sp|HRG_rs2228243_340_H>R_0.201026	5	controllerType=0 controllerNumber=1 scan=4599	20.7508	plasma-sHRG-SI	ethcd
2	R.VIDFN[+1809.666]C[+57.021]TT[+79.966]S[+79.966]SVSSALANTK.D	HexNAc(5)Hex(4)Fuc(1)	C[+57], N[+1810], S[+80], T[+80]	996.901	4	3984.58	3984.57	0	1.7	103	Specific	166.45	166.45	3.88	2.67	102	>sp|HRG_rs1042464_493_N>I_0.480080	3	controllerType=0 controllerNumber=1 scan=10509	32.2415	plasma-sHRG-SI	hcd
2	R.VIDFN[+2100.761]C[+57.021]TT[+79.966]S[+79.966]SVSSALANTK.D	HexNAc(5)Hex(4)Fuc(1)NeuAc(1)	C[+57], N[+2101], S[+80], T[+80]	1425.9	3	4275.68	4275.67	0	2.6	103	Specific	170.74	170.74	3.88	2.87	102	>sp|HRG_rs1042464_493_N>I_0.480080	3	controllerType=0 controllerNumber=1 scan=10735	32.7828	plasma-sHRG-SI	hcd
2	K.HHS[+79.966]HEQHPHGHHPHAHHPHEHDTHR.Q		S[+80]	450.196	7	3145.33	3145.32	0	3.4	336	Specific	426.03	426.03	426.03	6.75	102	>sp|HRG_rs1042464_493_N>I_0.480080	3	controllerType=0 controllerNumber=1 scan=2554	13.0016	plasma-sHRG-SI	hcd
2	K.HHS[+79.966]HEQHPHGHHPHAHHPHEHDTHR.Q		S[+80]	394.048	8	3145.33	3145.32	0	4.3	336	Specific	475.72	475.72	403.86	7.2	102	>sp|HRG_rs1042464_493_N>I_0.480080	3	controllerType=0 controllerNumber=1 scan=1672	10.7484	plasma-sHRG-SI	hcd
2	K.HHS[+79.966]HEQHPHGHHPHAHHPHEHDTHR.Q		S[+80]	450.196	7	3145.33	3145.32	0	3.4	336	Specific	549.05	549.05	468.56	8.35	102	>sp|HRG_rs1042464_493_N>I_0.480080	3	controllerType=0 controllerNumber=1 scan=2265	12.3038	plasma-sHRG-SI	hcd
2	K.HHS[+79.966]HEQHPHGHHPHAHHPHEHDTHR.Q		S[+80]	787.087	4	3145.33	3145.32	0	2.8	336	Specific	550.92	550.92	550.92	7.63	102	>sp|HRG_rs1042464_493_N>I_0.480080	3	controllerType=0 controllerNumber=1 scan=1657	10.6892	plasma-sHRG-SI	hcd
2	K.HHS[+79.966]HEQHPHGHHPHAHHPHEHDTHR.Q		S[+80]	525.059	6	3145.32	3145.32	0	-0.2	336	Specific	597.79	575.61	538.82	7.92	102	>sp|HRG_rs1042464_493_N>I_0.480080	3	controllerType=0 controllerNumber=1 scan=2555	13.0035	plasma-sHRG-SI	hcd
2	K.HHS[+79.966]HEQHPHGHHPHAHHPHEHDTHR.Q		S[+80]	450.195	7	3145.32	3145.32	0	2	336	Specific	614.25	614.25	518.61	10.32	102	>sp|HRG_rs1042464_493_N>I_0.480080	3	controllerType=0 controllerNumber=1 scan=1646	10.6577	plasma-sHRG-SI	hcd
2	K.HHS[+79.966]HEQHPHGHHPHAHHPHEHDTHR.Q		S[+80]	629.872	5	3145.33	3145.32	0	3.6	336	Specific	647.47	624.77	624.77	9.6	102	>sp|HRG_rs1042464_493_N>I_0.480080	3	controllerType=0 controllerNumber=1 scan=2087	11.8547	plasma-sHRG-SI	hcd
2	K.HHS[+79.966]HEQHPHGHHPHAHHPHEHDTHR.Q		S[+80]	450.196	7	3145.33	3145.32	0	2.3	336	Specific	698.51	698.51	558.58	11.32	102	>sp|HRG_rs1042464_493_N>I_0.480080	3	controllerType=0 controllerNumber=1 scan=2049	11.7589	plasma-sHRG-SI	hcd
2	K.HHS[+79.966]HEQHPHGHHPHAHHPHEHDTHR.Q		S[+80]	525.061	6	3145.33	3145.32	0	3.4	336	Specific	702.07	702.07	565.7	11.84	102	>sp|HRG_rs1042464_493_N>I_0.480080	3	controllerType=0 controllerNumber=1 scan=1640	10.6405	plasma-sHRG-SI	hcd
2	K.HHS[+79.966]HEQHPHGHHPHAHHPHEHDTHR.Q		S[+80]	450.196	7	3145.33	3145.32	0	2.3	336	Specific	795.14	795.14	695.18	13.32	102	>sp|HRG_rs1042464_493_N>I_0.480080	3	controllerType=0 controllerNumber=1 scan=1833	11.2319	plasma-sHRG-SI	hcd
2	K.HHS[+79.966]HEQHPHGHHPHAHHPHEHDTHR.Q		S[+80]	525.061	6	3145.33	3145.32	0	2.7	336	Specific	885.25	885.25	728.41	14.84	102	>sp|HRG_rs1042464_493_N>I_0.480080	3	controllerType=0 controllerNumber=1 scan=2074	11.8222	plasma-sHRG-SI	hcd
2	K.HHS[+79.966]HEQHPHGHHPHAHHPHEHDTHR.Q		S[+80]	629.871	5	3145.33	3145.32	0	3.1	336	Specific	952.5	883.65	815.27	16.6	102	>sp|HRG_rs1042464_493_N>I_0.480080	3	controllerType=0 controllerNumber=1 scan=1859	11.295	plasma-sHRG-SI	hcd
2	K.HHS[+79.966]HEQHPHGHHPHAHHPHEHDTHR.Q		S[+80]	525.061	6	3145.33	3145.32	0	3	336	Specific	1002.25	1002.25	793.65	17.84	102	>sp|HRG_rs1042464_493_N>I_0.480080	3	controllerType=0 controllerNumber=1 scan=1855	11.2859	plasma-sHRG-SI	hcd
2	K.HHS[+79.966]HEQHPHGHHPHAHHPHEHDTHR.Q		S[+80]	629.872	5	3145.33	3145.32	0	3.7	336	Specific	1051.77	1051.77	807.67	18.6	102	>sp|HRG_rs1042464_493_N>I_0.480080	3	controllerType=0 controllerNumber=1 scan=1654	10.6801	plasma-sHRG-SI	hcd
2	K.HHS[+79.966]HEQHPHGHHPHAHHPHEHDTHR.Q		S[+80]	450.195	7	3145.32	3145.32	0	1.8	336	Specific	332.96	332.96	332.96	4.15	74	>sp|HRG_rs1042464_493_N>I_0.480080	3	controllerType=0 controllerNumber=1 scan=2616	13.3613	plasma-sHRG-SI	shcd
2	K.HHS[+79.966]HEQHPHGHHPHAHHPHEHDTHR.Q		S[+80]	525.061	6	3145.33	3145.32	0	3.5	336	Specific	412.21	412.21	380.46	5.73	74	>sp|HRG_rs1042464_493_N>I_0.480080	3	controllerType=0 controllerNumber=1 scan=2704	13.6313	plasma-sHRG-SI	shcd
2	K.HHS[+79.966]HEQHPHGHHPHAHHPHEHDTHR.Q		S[+80]	450.196	7	3145.33	3145.32	0	2.6	336	Specific	500.85	500.85	500.85	6.55	74	>sp|HRG_rs1042464_493_N>I_0.480080	3	controllerType=0 controllerNumber=1 scan=2393	12.6522	plasma-sHRG-SI	shcd
2	K.HHS[+79.966]HEQHPHGHHPHAHHPHEHDTHR.Q		S[+80]	394.048	8	3145.33	3145.32	0	3.5	336	Specific	567.43	567.43	435.45	8.92	74	>sp|HRG_rs1042464_493_N>I_0.480080	3	controllerType=0 controllerNumber=1 scan=1796	10.7657	plasma-sHRG-SI	shcd
2	K.HHS[+79.966]HEQHPHGHHPHAHHPHEHDTHR.Q		S[+80]	629.871	5	3145.33	3145.32	0	3	336	Specific	742.54	657.19	634.55	11.62	74	>sp|HRG_rs1042464_493_N>I_0.480080	3	controllerType=0 controllerNumber=1 scan=2196	12.0687	plasma-sHRG-SI	shcd
2	K.HHS[+79.966]HEQHPHGHHPHAHHPHEHDTHR.Q		S[+80]	629.872	5	3145.33	3145.32	0	3.6	336	Specific	766.83	682.14	589.57	12.62	74	>sp|HRG_rs1042464_493_N>I_0.480080	3	controllerType=0 controllerNumber=1 scan=2000	11.4676	plasma-sHRG-SI	shcd
2	K.HHS[+79.966]HEQHPHGHHPHAHHPHEHDTHR.Q		S[+80]	450.196	7	3145.33	3145.32	0	3.5	336	Specific	776.36	776.36	627.23	12.92	74	>sp|HRG_rs1042464_493_N>I_0.480080	3	controllerType=0 controllerNumber=1 scan=2124	11.8488	plasma-sHRG-SI	shcd
2	K.HHS[+79.966]HEQHPHGHHPHAHHPHEHDTHR.Q		S[+80]	450.196	7	3145.33	3145.32	0	2.8	336	Specific	824.84	824.84	688.19	13.92	74	>sp|HRG_rs1042464_493_N>I_0.480080	3	controllerType=0 controllerNumber=1 scan=1776	10.704	plasma-sHRG-SI	shcd
2	K.HHS[+79.966]HEQHPHGHHPHAHHPHEHDTHR.Q		S[+80]	525.061	6	3145.33	3145.32	0	3.1	336	Specific	858.46	858.46	693.47	14.32	74	>sp|HRG_rs1042464_493_N>I_0.480080	3	controllerType=0 controllerNumber=1 scan=2229	12.1687	plasma-sHRG-SI	shcd
2	K.HHS[+79.966]HEQHPHGHHPHAHHPHEHDTHR.Q		S[+80]	450.196	7	3145.33	3145.32	0	2.5	336	Specific	867.38	867.38	708.25	14.92	74	>sp|HRG_rs1042464_493_N>I_0.480080	3	controllerType=0 controllerNumber=1 scan=1935	11.262	plasma-sHRG-SI	shcd
2	K.HHS[+79.966]HEQHPHGHHPHAHHPHEHDTHR.Q		S[+80]	787.088	4	3145.33	3145.32	0	3.2	336	Specific	951.61	951.61	679.01	16.62	74	>sp|HRG_rs1042464_493_N>I_0.480080	3	controllerType=0 controllerNumber=1 scan=1792	10.7492	plasma-sHRG-SI	shcd
2	K.HHS[+79.966]HEQHPHGHHPHAHHPHEHDTHR.Q		S[+80]	525.061	6	3145.33	3145.32	0	3.5	336	Specific	1014.86	1014.86	833.26	17.32	74	>sp|HRG_rs1042464_493_N>I_0.480080	3	controllerType=0 controllerNumber=1 scan=1957	11.3303	plasma-sHRG-SI	shcd
2	K.HHS[+79.966]HEQHPHGHHPHAHHPHEHDTHR.Q		S[+80]	525.061	6	3145.33	3145.32	0	2.8	336	Specific	1024.31	1024.31	810.66	17.32	74	>sp|HRG_rs1042464_493_N>I_0.480080	3	controllerType=0 controllerNumber=1 scan=1779	10.7108	plasma-sHRG-SI	shcd
2	K.HHS[+79.966]HEQHPHGHHPHAHHPHEHDTHR.Q		S[+80]	629.871	5	3145.33	3145.32	0	2.7	336	Specific	1159.44	1159.44	855.29	20.62	74	>sp|HRG_rs1042464_493_N>I_0.480080	3	controllerType=0 controllerNumber=1 scan=1791	10.7469	plasma-sHRG-SI	shcd
1	R.SSTT[+947.323]KPPFKPHGSR.D	HexNAc(1)Hex(1)NeuAc(2)	T[+947]	619.289	4	2474.13	2474.13	0	1.6	253	Specific	306.86	215.6	17.96	4.15	291	>sp|HRG_rs1042464_493_N>I_0.480080	3	controllerType=0 controllerNumber=1 scan=1852	13.3108	HEK293-rHRG-PN	ethcd
1	R.SSTTKPPFKPHGS[+947.323]R.D	HexNAc(1)Hex(1)NeuAc(2)	S[+947]	619.289	4	2474.13	2474.13	0	1.6	253	Specific	328.22	207.08	3.92	5.91	291	>sp|HRG_rs1042464_493_N>I_0.480080	3	controllerType=0 controllerNumber=1 scan=1849	13.3025	HEK293-rHRG-PN	ethcd
1	R.SSTTKPPFKPHGS[+947.323]R.D	HexNAc(1)Hex(1)NeuAc(2)	S[+947]	825.383	3	2474.14	2474.13	0	2.1	253	Specific	387.57	207.37	6.43	6.43	291	>sp|HRG_rs1042464_493_N>I_0.480080	3	controllerType=0 controllerNumber=1 scan=1851	13.3071	HEK293-rHRG-PN	ethcd
1	R.SSTT[+947.323]KPPFKPHGSR.D	HexNAc(1)Hex(1)NeuAc(2)	T[+947]	619.29	4	2474.14	2474.13	0	2.6	253	Specific	297.27	199.33	1.2	5.83	399	>sp|HRG_rs1042464_493_N>I_0.480080	3	controllerType=0 controllerNumber=1 scan=1907	13.3328	HEK293-rHRG-PN	hcd
1	R.SSTT[+947.323]KPPFKPHGSR.D	HexNAc(1)Hex(1)NeuAc(2)	T[+947]	495.633	5	2474.14	2474.13	0	2.7	253	Specific	308.16	268.16	1.2	6.13	399	>sp|HRG_rs1042464_493_N>I_0.480080	3	controllerType=0 controllerNumber=1 scan=1918	13.3645	HEK293-rHRG-PN	hcd
1	R.SSTTKPPFKPHGS[+947.323]R.D	HexNAc(1)Hex(1)NeuAc(2)	S[+947]	825.384	3	2474.14	2474.13	0	2.2	253	Specific	387.08	271.2	7.63	6.61	399	>sp|HRG_rs1042464_493_N>I_0.480080	3	controllerType=0 controllerNumber=1 scan=1910	13.3411	HEK293-rHRG-PN	hcd
1	R.SSTTKPPFKPHGS[+947.323]RDHHHPHKPHEHGPPPPPDER.D	HexNAc(1)Hex(1)NeuAc(2)	S[+947]	687.323	7	4805.22	4805.21	0	2.3	253	Specific	55.09	55.09	16.8	3.24	399	>sp|HRG_rs1042464_493_N>I_0.480080	3	controllerType=0 controllerNumber=1 scan=1721	12.7679	HEK293-rHRG-PN	hcd
1	R.SSTT[+947.323]KPPFKPHGSR.D	HexNAc(1)Hex(1)NeuAc(2)	T[+947]	495.633	5	2474.14	2474.13	0	3	253	Specific	75.8	37.46	1.2	1.98	320	>sp|HRG_rs1042464_493_N>I_0.480080	3	controllerType=0 controllerNumber=1 scan=1892	13.3604	HEK293-rHRG-PN	shcd
1	R.SSTT[+947.323]KPPFKPHGSR.D	HexNAc(1)Hex(1)NeuAc(2)	T[+947]	495.633	5	2474.14	2474.13	0	3	253	Specific	270.21	153.99	1.2	6.26	320	>sp|HRG_rs1042464_493_N>I_0.480080	3	controllerType=0 controllerNumber=1 scan=1894	13.3661	HEK293-rHRG-PN	shcd
1	R.SSTT[+947.323]KPPFKPHGSR.D	HexNAc(1)Hex(1)NeuAc(2)	T[+947]	619.29	4	2474.14	2474.13	0	2.7	253	Specific	314.78	247.36	1.2	7.58	320	>sp|HRG_rs1042464_493_N>I_0.480080	3	controllerType=0 controllerNumber=1 scan=1880	13.327	HEK293-rHRG-PN	shcd
1	R.SSTTKPPFKPHGS[+947.323]R.D	HexNAc(1)Hex(1)NeuAc(2)	S[+947]	825.384	3	2474.14	2474.13	0	2.6	253	Specific	334.91	162.91	5.24	7.26	320	>sp|HRG_rs1042464_493_N>I_0.480080	3	controllerType=0 controllerNumber=1 scan=1888	13.3486	HEK293-rHRG-PN	shcd
1	R.SSTT[+947.323]KPPFKPHGSR.D	HexNAc(1)Hex(1)NeuAc(2)	T[+947]	825.384	3	2474.14	2474.13	0	2.2	253	Specific	371.91	243.45	1.2	8.12	320	>sp|HRG_rs1042464_493_N>I_0.480080	3	controllerType=0 controllerNumber=1 scan=1873	13.3048	HEK293-rHRG-PN	shcd
1	R.SSTTKPPFKPHGS[+947.323]R.D	HexNAc(1)Hex(1)NeuAc(2)	S[+947]	825.384	3	2474.14	2474.13	0	2.6	253	Specific	380.52	245.71	0.67	8.15	320	>sp|HRG_rs1042464_493_N>I_0.480080	3	controllerType=0 controllerNumber=1 scan=1886	13.3423	HEK293-rHRG-PN	shcd
1	R.SSTTKPPFKPHGS[+947.323]R.D	HexNAc(1)Hex(1)NeuAc(2)	S[+947]	825.384	3	2474.14	2474.13	0	2.2	253	Specific	385.77	185.3	4.64	7.05	320	>sp|HRG_rs1042464_493_N>I_0.480080	3	controllerType=0 controllerNumber=1 scan=1875	13.3132	HEK293-rHRG-PN	shcd
1	R.SSTT[+947.323]KPPFKPHGSR.D	HexNAc(1)Hex(1)NeuAc(2)	T[+947]	619.29	4	2474.14	2474.13	0	2.7	253	Specific	455.6	217.58	1.2	7.57	320	>sp|HRG_rs1042464_493_N>I_0.480080	3	controllerType=0 controllerNumber=1 scan=1883	13.3349	HEK293-rHRG-PN	shcd
1	R.SSTTKPPFKPHGSRDHHHPHKPHEHGPPPPPDERDHSHGPPLPQGPPPLLPM[+15.995]SC[+57.021]S[+656.228]SC[+57.021]QHATFGTNGAQR.H	HexNAc(1)Hex(1)NeuAc(1)	C[+57]*2, M[+16], S[+656]	1179.26	7	8248.81	8247.81	1	-0.7	253	Specific	103.11	103.11	0	2.38	320	>sp|HRG_rs1042464_493_N>I_0.480080	3	controllerType=0 controllerNumber=1 scan=4452	21.2759	HEK293-rHRG-PN	shcd
1	R.SSTTKPPFKPHGSRDHHHPHKPHEHGPPPPPDERDHSHGPPLPQGPPPLLPM[+15.995]SC[+57.021]S[+656.228]SC[+57.021]QHATFGTNGAQR.H	HexNAc(1)Hex(1)NeuAc(1)	C[+57]*2, M[+16], S[+656]	1178.98	7	8246.81	8247.81	-1	0.3	253	Specific	179.04	179.04	0	3.96	320	>sp|HRG_rs1042464_493_N>I_0.480080	3	controllerType=0 controllerNumber=1 scan=4493	21.3931	HEK293-rHRG-PN	shcd
1	R.SSTT[+203.079]KPPFKPHGSR.D	HexNAc(1)	T[+203]	433.228	4	1729.89	1729.89	0	2	253	Specific	373.14	373.14	2.4	7.29	399	>sp|HRG_rs1042464_493_N>I_0.480080	3	controllerType=0 controllerNumber=1 scan=1725	12.7785	HEK293-rHRG-PN	hcd
1	R.SSTTKPPFKPHGSRDHHHPHKPHEHGPPPPPDERDHSHGPPLPQGPPPLLPMSC[+57.021]S[+203.079]SC[+57.021]QHATFGTNGAQR.H	HexNAc(1)	C[+57]*2, S[+203]	1111.96	7	7777.67	7778.66	-1	1.4	253	Specific	142.98	142.98	0	4.89	320	>sp|HRG_rs1042464_493_N>I_0.480080	3	controllerType=0 controllerNumber=1 scan=5000	23.0351	HEK293-rHRG-PN	shcd
1	R.SSTTKPPFKPHGSRDHHHPHKPHEHGPPPPPDERDHSHGPPLPQGPPPLLPMSC[+57.021]S[+203.079]SC[+57.021]QHATFGTNGAQR.H	HexNAc(1)	C[+57]*2, S[+203]	973.339	8	7779.66	7778.66	1	-0.8	253	Specific	254.3	254.3	0	5.87	320	>sp|HRG_rs1042464_493_N>I_0.480080	3	controllerType=0 controllerNumber=1 scan=5052	23.1887	HEK293-rHRG-PN	shcd
1	R.SSTTKPPFKPHGS[+947.323]R.D	HexNAc(1)Hex(1)NeuAc(2)	S[+947]	825.384	3	2474.14	2474.13	0	2.2	253	Specific	162.82	46.27	1.23	3.72	340	>sp|HRG_rs9898_204_P>S_0.342315	2	controllerType=0 controllerNumber=1 scan=1885	13.4981	HEK293-rHRG-SI	ethcd
1	R.SSTT[+947.323]KPPFKPHGSR.D	HexNAc(1)Hex(1)NeuAc(2)	T[+947]	619.289	4	2474.14	2474.13	0	2.2	253	Specific	264.71	153.82	6.32	3.74	340	>sp|HRG_rs9898_204_P>S_0.342315	2	controllerType=0 controllerNumber=1 scan=1859	13.4095	HEK293-rHRG-SI	ethcd
1	R.SSTT[+947.323]KPPFKPHGSR.D	HexNAc(1)Hex(1)NeuAc(2)	T[+947]	495.633	5	2474.14	2474.13	0	2.9	253	Specific	281.37	222.98	1.2	6.06	340	>sp|HRG_rs9898_204_P>S_0.342315	2	controllerType=0 controllerNumber=1 scan=1866	13.4386	HEK293-rHRG-SI	ethcd
1	R.SSTTKPPFKPHGS[+947.323]R.D	HexNAc(1)Hex(1)NeuAc(2)	S[+947]	619.289	4	2474.14	2474.13	0	2.2	253	Specific	303.37	222.08	28.73	6.26	340	>sp|HRG_rs9898_204_P>S_0.342315	2	controllerType=0 controllerNumber=1 scan=1856	13.4014	HEK293-rHRG-SI	ethcd
1	R.SSTT[+947.323]KPPFKPHGSRDHHHPHKPHEHGPPPPPDER.D	HexNAc(1)Hex(1)NeuAc(2)	T[+947]	801.709	6	4805.22	4805.21	0	2.2	253	Specific	71.51	71.51	7.38	1.81	340	>sp|HRG_rs9898_204_P>S_0.342315	2	controllerType=0 controllerNumber=1 scan=1727	12.8871	HEK293-rHRG-SI	ethcd
1	R.SSTTKPPFKPHGS[+947.323]RDHHHPHKPHEHGPPPPPDER.D	HexNAc(1)Hex(1)NeuAc(2)	S[+947]	801.709	6	4805.22	4805.21	0	2.2	253	Specific	102.51	78.05	16.8	2.82	340	>sp|HRG_rs9898_204_P>S_0.342315	2	controllerType=0 controllerNumber=1 scan=1724	12.8791	HEK293-rHRG-SI	ethcd
1	R.SSTT[+947.323]KPPFKPHGSR.D	HexNAc(1)Hex(1)NeuAc(2)	T[+947]	619.29	4	2474.14	2474.13	0	3	253	Specific	212.5	65.79	1.2	3.09	345	>sp|HRG_rs1042464_493_N>I_0.480080	3	controllerType=0 controllerNumber=1 scan=2113	13.9261	HEK293-rHRG-SI	hcd
1	R.SSTTKPPFKPHGS[+947.323]R.D	HexNAc(1)Hex(1)NeuAc(2)	S[+947]	619.289	4	2474.14	2474.13	0	2.3	253	Specific	320.96	201.4	4.41	6.68	345	>sp|HRG_rs1042464_493_N>I_0.480080	3	controllerType=0 controllerNumber=1 scan=1912	13.3859	HEK293-rHRG-SI	hcd
1	R.SSTTKPPFKPHGS[+947.323]R.D	HexNAc(1)Hex(1)NeuAc(2)	S[+947]	825.384	3	2474.14	2474.13	0	2.5	253	Specific	353.53	240.02	3.66	6.94	345	>sp|HRG_rs1042464_493_N>I_0.480080	3	controllerType=0 controllerNumber=1 scan=1923	13.4152	HEK293-rHRG-SI	hcd
1	R.SSTT[+947.323]KPPFKPHGSR.D	HexNAc(1)Hex(1)NeuAc(2)	T[+947]	495.633	5	2474.14	2474.13	0	2.7	253	Specific	376.08	326.47	1.2	7.24	345	>sp|HRG_rs1042464_493_N>I_0.480080	3	controllerType=0 controllerNumber=1 scan=1928	13.4292	HEK293-rHRG-SI	hcd
1	R.SSTTKPPFKPHGS[+947.323]RDHHHPHKPHEHGPPPPPDER.D	HexNAc(1)Hex(1)NeuAc(2)	S[+947]	801.709	6	4805.22	4805.21	0	2	253	Specific	381.62	353.43	16.8	7.82	345	>sp|HRG_rs1042464_493_N>I_0.480080	3	controllerType=0 controllerNumber=1 scan=1728	12.8348	HEK293-rHRG-SI	hcd
1	R.SSTT[+203.079]KPPFKPHGSRDHHHPHKPHEHGPPPPPDERDHSHGPPLPQGPPPLLPMSC[+57.021]SSC[+57.021]QHATFGTNGAQR.H	HexNAc(1)	C[+57]*2, T[+203]	1112.24	7	7779.66	7778.66	1	-1.1	253	Specific	265.29	265.29	265.29	3.32	340	>sp|HRG_rs9898_204_P>S_0.342315	2	controllerType=0 controllerNumber=1 scan=4653	23.5471	HEK293-rHRG-SI	ethcd
1	R.SSTT[+203.079]KPPFKPHGSR.D	HexNAc(1)	T[+203]	433.229	4	1729.89	1729.89	0	3.4	253	Specific	486.79	486.79	2.4	7.77	345	>sp|HRG_rs1042464_493_N>I_0.480080	3	controllerType=0 controllerNumber=1 scan=1731	12.844	HEK293-rHRG-SI	hcd
1	R.SSTT[+1312.455]KPPFKPHGSR.D	HexNAc(2)Hex(2)NeuAc(2)	T[+1312]	710.572	4	2839.26	2839.26	0	0.8	253	Specific	151.63	10.88	1.2	2.82	479	>sp|HRG_rs1042464_493_N>I_0.480080	3	controllerType=0 controllerNumber=1 scan=1858	13.4032	HEK293-rHRG-PI	hcd
1	R.SSTT[+1312.455]KPPFKPHGSR.D	HexNAc(2)Hex(2)NeuAc(2)	T[+1312]	710.572	4	2839.26	2839.26	0	0.8	253	Specific	165.88	24.34	1.2	3.2	311	>sp|HRG_rs1042464_493_N>I_0.480080	3	controllerType=0 controllerNumber=1 scan=1869	13.4709	HEK293-rHRG-PI	shcd
1	R.SSTT[+1312.455]KPPFKPHGSR.D	HexNAc(2)Hex(2)NeuAc(2)	T[+1312]	710.572	4	2839.26	2839.26	0	0.8	253	Specific	253.48	20.21	1.2	3.43	311	>sp|HRG_rs1042464_493_N>I_0.480080	3	controllerType=0 controllerNumber=1 scan=1870	13.4766	HEK293-rHRG-PI	shcd
1	R.SSTT[+947.323]KPPFKPHGSR.D	HexNAc(1)Hex(1)NeuAc(2)	T[+947]	619.288	4	2474.13	2474.13	0	0.7	253	Specific	87.82	87.82	6.32	1.3	261	>sp|HRG_rs1042464_493_N>I_0.480080	3	controllerType=0 controllerNumber=1 scan=2085	14.3198	HEK293-rHRG-PI	ethcd
1	R.SSTT[+947.323]KPPFKPHGSR.D	HexNAc(1)Hex(1)NeuAc(2)	T[+947]	495.632	5	2474.13	2474.13	0	1	253	Specific	97.54	91.93	6.32	1.19	261	>sp|HRG_rs1042464_493_N>I_0.480080	3	controllerType=0 controllerNumber=1 scan=1925	13.7792	HEK293-rHRG-PI	ethcd
1	R.SSTT[+947.323]KPPFKPHGSR.D	HexNAc(1)Hex(1)NeuAc(2)	T[+947]	619.288	4	2474.13	2474.13	0	0.7	253	Specific	234.18	82.26	1.2	2.82	261	>sp|HRG_rs1042464_493_N>I_0.480080	3	controllerType=0 controllerNumber=1 scan=2082	14.3127	HEK293-rHRG-PI	ethcd
1	R.SSTT[+947.323]KPPFKPHGSR.D	HexNAc(1)Hex(1)NeuAc(2)	T[+947]	619.288	4	2474.13	2474.13	0	0.6	253	Specific	295.38	202.04	19.7	3.88	261	>sp|HRG_rs1042464_493_N>I_0.480080	3	controllerType=0 controllerNumber=1 scan=1908	13.7187	HEK293-rHRG-PI	ethcd
1	R.SSTT[+947.323]KPPFKPHGSR.D	HexNAc(1)Hex(1)NeuAc(2)	T[+947]	825.382	3	2474.13	2474.13	0	0.2	253	Specific	341.9	172.66	1.2	6.24	261	>sp|HRG_rs1042464_493_N>I_0.480080	3	controllerType=0 controllerNumber=1 scan=1930	13.7937	HEK293-rHRG-PI	ethcd
1	R.SSTT[+947.323]KPPFKPHGSR.D	HexNAc(1)Hex(1)NeuAc(2)	T[+947]	619.288	4	2474.13	2474.13	0	0.6	253	Specific	389.23	299.73	1.2	6.53	261	>sp|HRG_rs1042464_493_N>I_0.480080	3	controllerType=0 controllerNumber=1 scan=1906	13.7098	HEK293-rHRG-PI	ethcd
1	R.SSTT[+947.323]KPPFKPHGSR.D	HexNAc(1)Hex(1)NeuAc(2)	T[+947]	825.383	3	2474.13	2474.13	0	1.2	253	Specific	398.04	279.87	1.2	6.55	261	>sp|HRG_rs1042464_493_N>I_0.480080	3	controllerType=0 controllerNumber=1 scan=1916	13.7458	HEK293-rHRG-PI	ethcd
1	R.SSTT[+947.323]KPPFKPHGSR.D	HexNAc(1)Hex(1)NeuAc(2)	T[+947]	495.632	5	2474.13	2474.13	0	1	253	Specific	431.59	403.54	1.2	7.66	261	>sp|HRG_rs1042464_493_N>I_0.480080	3	controllerType=0 controllerNumber=1 scan=1922	13.769	HEK293-rHRG-PI	ethcd
1	R.SSTT[+947.323]KPPFKPHGSRDHHHPHKPHEHGPPPPPDER.D	HexNAc(1)Hex(1)NeuAc(2)	T[+947]	801.876	6	4806.22	4805.21	1	1.9	253	Specific	104.12	104.12	4.4	3.06	261	>sp|HRG_rs1042464_493_N>I_0.480080	3	controllerType=0 controllerNumber=1 scan=1793	13.2998	HEK293-rHRG-PI	ethcd
1	R.SSTT[+947.323]KPPFKPHGSR.D	HexNAc(1)Hex(1)NeuAc(2)	T[+947]	619.289	4	2474.13	2474.13	0	1.1	253	Specific	155.2	44.95	1.2	2.94	479	>sp|HRG_rs1042464_493_N>I_0.480080	3	controllerType=0 controllerNumber=1 scan=2667	15.4242	HEK293-rHRG-PI	hcd
1	R.SSTTKPPFKPHGS[+947.323]R.D	HexNAc(1)Hex(1)NeuAc(2)	S[+947]	619.29	4	2474.14	2474.13	0	2.4	253	Specific	183.14	98.42	4.44	2.95	479	>sp|HRG_rs1042464_493_N>I_0.480080	3	controllerType=0 controllerNumber=1 scan=2349	14.6367	HEK293-rHRG-PI	hcd
1	R.SSTT[+947.323]KPPFKPHGSR.D	HexNAc(1)Hex(1)NeuAc(2)	T[+947]	1237.57	2	2474.13	2474.13	0	1.1	253	Specific	199.27	14.42	1.2	3.34	479	>sp|HRG_rs1042464_493_N>I_0.480080	3	controllerType=0 controllerNumber=1 scan=2008	13.7791	HEK293-rHRG-PI	hcd
1	R.SSTT[+947.323]KPPFKPHGSR.D	HexNAc(1)Hex(1)NeuAc(2)	T[+947]	825.381	3	2474.13	2474.13	0	-1	253	Specific	202.64	91.32	1.2	2.86	479	>sp|HRG_rs1042464_493_N>I_0.480080	3	controllerType=0 controllerNumber=1 scan=2223	14.3212	HEK293-rHRG-PI	hcd
1	R.SSTT[+947.323]KPPFKPHGSR.D	HexNAc(1)Hex(1)NeuAc(2)	T[+947]	619.288	4	2474.13	2474.13	0	-0.5	253	Specific	234.33	123.43	1.2	3.41	479	>sp|HRG_rs1042464_493_N>I_0.480080	3	controllerType=0 controllerNumber=1 scan=2442	14.8681	HEK293-rHRG-PI	hcd
1	R.SSTT[+947.323]KPPFKPHGSR.D	HexNAc(1)Hex(1)NeuAc(2)	T[+947]	619.289	4	2474.13	2474.13	0	1.4	253	Specific	338.48	239.42	1.2	6.63	479	>sp|HRG_rs1042464_493_N>I_0.480080	3	controllerType=0 controllerNumber=1 scan=1999	13.7557	HEK293-rHRG-PI	hcd
1	R.SSTT[+947.323]KPPFKPHGSR.D	HexNAc(1)Hex(1)NeuAc(2)	T[+947]	495.632	5	2474.13	2474.13	0	1.2	253	Specific	395.77	344.29	1.2	7.13	479	>sp|HRG_rs1042464_493_N>I_0.480080	3	controllerType=0 controllerNumber=1 scan=1994	13.7428	HEK293-rHRG-PI	hcd
1	R.SSTTKPPFKPHGS[+947.323]R.D	HexNAc(1)Hex(1)NeuAc(2)	S[+947]	825.383	3	2474.13	2474.13	0	1.7	253	Specific	414.53	286.28	2.99	6.91	479	>sp|HRG_rs1042464_493_N>I_0.480080	3	controllerType=0 controllerNumber=1 scan=2007	13.7767	HEK293-rHRG-PI	hcd
1	R.SSTT[+947.323]KPPFKPHGSR.D	HexNAc(1)Hex(1)NeuAc(2)	T[+947]	619.288	4	2474.13	2474.13	0	-0.2	253	Specific	423.52	316.11	1.2	6.24	479	>sp|HRG_rs1042464_493_N>I_0.480080	3	controllerType=0 controllerNumber=1 scan=2220	14.3142	HEK293-rHRG-PI	hcd
1	R.SSTTKPPFKPHGS[+947.323]RDHHHPHKPHEHGPPPPPDER.D	HexNAc(1)Hex(1)NeuAc(2)	S[+947]	962.047	5	4806.21	4805.21	1	-1.4	253	Specific	86.58	86.58	16.8	2.91	479	>sp|HRG_rs1042464_493_N>I_0.480080	3	controllerType=0 controllerNumber=1 scan=1823	13.3169	HEK293-rHRG-PI	hcd
1	R.SSTTKPPFKPHGS[+947.323]RDHHHPHKPHEHGPPPPPDER.D	HexNAc(1)Hex(1)NeuAc(2)	S[+947]	687.467	7	4806.22	4805.21	1	2.1	253	Specific	121.51	121.51	16.8	3.43	479	>sp|HRG_rs1042464_493_N>I_0.480080	3	controllerType=0 controllerNumber=1 scan=1775	13.1942	HEK293-rHRG-PI	hcd
1	R.SSTTKPPFKPHGS[+947.323]RDHHHPHKPHEHGPPPPPDER.D	HexNAc(1)Hex(1)NeuAc(2)	S[+947]	601.533	8	4805.21	4805.21	0	0.8	253	Specific	148.95	147.43	16.8	3.49	479	>sp|HRG_rs1042464_493_N>I_0.480080	3	controllerType=0 controllerNumber=1 scan=1788	13.2293	HEK293-rHRG-PI	hcd
1	R.SSTTKPPFKPHGS[+947.323]RDHHHPHKPHEHGPPPPPDER.D	HexNAc(1)Hex(1)NeuAc(2)	S[+947]	601.532	8	4805.21	4805.21	0	-0.3	253	Specific	150.09	150.09	16.8	3.03	479	>sp|HRG_rs1042464_493_N>I_0.480080	3	controllerType=0 controllerNumber=1 scan=1802	13.2655	HEK293-rHRG-PI	hcd
1	R.SSTTKPPFKPHGS[+947.323]RDHHHPHKPHEHGPPPPPDER.D	HexNAc(1)Hex(1)NeuAc(2)	S[+947]	801.709	6	4805.22	4805.21	0	1.9	253	Specific	305.81	267.06	16.8	6.89	479	>sp|HRG_rs1042464_493_N>I_0.480080	3	controllerType=0 controllerNumber=1 scan=1783	13.2152	HEK293-rHRG-PI	hcd
1	R.SSTT[+947.323]KPPFKPHGSR.D	HexNAc(1)Hex(1)NeuAc(2)	T[+947]	495.632	5	2474.13	2474.13	0	0.1	253	Specific	111.79	47.42	1.2	2.81	311	>sp|HRG_rs1042464_493_N>I_0.480080	3	controllerType=0 controllerNumber=1 scan=2148	14.2975	HEK293-rHRG-PI	shcd
1	R.SSTTKPPFKPHGS[+947.323]R.D	HexNAc(1)Hex(1)NeuAc(2)	S[+947]	825.382	3	2474.13	2474.13	0	0.8	253	Specific	173.56	42.26	4.79	2.98	311	>sp|HRG_rs1042464_493_N>I_0.480080	3	controllerType=0 controllerNumber=1 scan=2165	14.3498	HEK293-rHRG-PI	shcd
1	R.SSTT[+947.323]KPPFKPHGSR.D	HexNAc(1)Hex(1)NeuAc(2)	T[+947]	619.289	4	2474.13	2474.13	0	1	253	Specific	230.4	128.5	1.2	4.22	311	>sp|HRG_rs1042464_493_N>I_0.480080	3	controllerType=0 controllerNumber=1 scan=2157	14.3263	HEK293-rHRG-PI	shcd
1	R.SSTT[+947.323]KPPFKPHGSR.D	HexNAc(1)Hex(1)NeuAc(2)	T[+947]	619.289	4	2474.13	2474.13	0	1.4	253	Specific	280.3	163.93	1.2	6.75	311	>sp|HRG_rs1042464_493_N>I_0.480080	3	controllerType=0 controllerNumber=1 scan=1958	13.7389	HEK293-rHRG-PI	shcd
1	R.SSTTKPPFKPHGS[+947.323]R.D	HexNAc(1)Hex(1)NeuAc(2)	S[+947]	825.383	3	2474.13	2474.13	0	1.4	253	Specific	382.71	228.39	7.26	6.84	311	>sp|HRG_rs1042464_493_N>I_0.480080	3	controllerType=0 controllerNumber=1 scan=1962	13.7498	HEK293-rHRG-PI	shcd
1	R.SSTT[+947.323]KPPFKPHGSR.D	HexNAc(1)Hex(1)NeuAc(2)	T[+947]	495.633	5	2474.13	2474.13	0	1.6	253	Specific	404.56	363.66	1.2	8.7	311	>sp|HRG_rs1042464_493_N>I_0.480080	3	controllerType=0 controllerNumber=1 scan=1965	13.7587	HEK293-rHRG-PI	shcd
1	R.SSTTKPPFKPHGS[+947.323]R.D	HexNAc(1)Hex(1)NeuAc(2)	S[+947]	619.289	4	2474.13	2474.13	0	1	253	Specific	406.55	237.41	3.1	6.37	311	>sp|HRG_rs1042464_493_N>I_0.480080	3	controllerType=0 controllerNumber=1 scan=2160	14.3342	HEK293-rHRG-PI	shcd
1	R.SSTT[+947.323]KPPFKPHGSR.D	HexNAc(1)Hex(1)NeuAc(2)	T[+947]	825.383	3	2474.13	2474.13	0	1.4	253	Specific	413.28	270.88	1.2	7.73	311	>sp|HRG_rs1042464_493_N>I_0.480080	3	controllerType=0 controllerNumber=1 scan=1959	13.7412	HEK293-rHRG-PI	shcd
1	R.SSTTKPPFKPHGS[+947.323]R.D	HexNAc(1)Hex(1)NeuAc(2)	S[+947]	619.289	4	2474.13	2474.13	0	1.4	253	Specific	438.15	244.85	2.71	7.4	311	>sp|HRG_rs1042464_493_N>I_0.480080	3	controllerType=0 controllerNumber=1 scan=1961	13.7473	HEK293-rHRG-PI	shcd
1	R.SSTT[+947.323]KPPFKPHGSR.D	HexNAc(1)Hex(1)NeuAc(2)	T[+947]	495.633	5	2474.13	2474.13	0	1.6	253	Specific	524.78	377.26	1.2	8.8	311	>sp|HRG_rs1042464_493_N>I_0.480080	3	controllerType=0 controllerNumber=1 scan=1968	13.7676	HEK293-rHRG-PI	shcd
1	R.SSTTKPPFKPHGS[+947.323]RDHHHPHKPHEHGPPPPPDER.D	HexNAc(1)Hex(1)NeuAc(2)	S[+947]	801.71	6	4805.22	4805.21	0	2.5	253	Specific	95.76	66.4	16.8	3.2	311	>sp|HRG_rs1042464_493_N>I_0.480080	3	controllerType=0 controllerNumber=1 scan=1830	13.3581	HEK293-rHRG-PI	shcd
1	R.SSTTKPPFKPHGS[+947.323]RDHHHPHKPHEHGPPPPPDER.D	HexNAc(1)Hex(1)NeuAc(2)	S[+947]	801.708	6	4805.21	4805.21	0	0.9	253	Specific	179.62	128.44	16.8	4.64	311	>sp|HRG_rs1042464_493_N>I_0.480080	3	controllerType=0 controllerNumber=1 scan=1875	13.4905	HEK293-rHRG-PI	shcd
1	R.SSTTKPPFKPHGS[+947.323]RDHHHPHKPHEHGPPPPPDER.D	HexNAc(1)Hex(1)NeuAc(2)	S[+947]	687.322	7	4805.21	4805.21	0	0.7	253	Specific	298.49	295.44	16.8	7.55	311	>sp|HRG_rs1042464_493_N>I_0.480080	3	controllerType=0 controllerNumber=1 scan=1809	13.2961	HEK293-rHRG-PI	shcd
1	R.SSTTKPPFKPHGS[+947.323]RDHHHPHKPHEHGPPPPPDER.D	HexNAc(1)Hex(1)NeuAc(2)	S[+947]	801.709	6	4805.22	4805.21	0	1.2	253	Specific	345.98	345.98	16.8	8.31	311	>sp|HRG_rs1042464_493_N>I_0.480080	3	controllerType=0 controllerNumber=1 scan=1789	13.2389	HEK293-rHRG-PI	shcd
1	R.SSTTKPPFKPHGS[+947.323]RDHHHPHKPHEHGPPPPPDER.D	HexNAc(1)Hex(1)NeuAc(2)	S[+947]	801.71	6	4805.22	4805.21	0	2.5	253	Specific	360.17	258.61	16.8	6.14	311	>sp|HRG_rs1042464_493_N>I_0.480080	3	controllerType=0 controllerNumber=1 scan=1833	13.3675	HEK293-rHRG-PI	shcd
1	R.SSTTKPPFKPHGS[+947.323]RDHHHPHKPHEHGPPPPPDER.D	HexNAc(1)Hex(1)NeuAc(2)	S[+947]	801.709	6	4805.22	4805.21	0	1.2	253	Specific	519.23	404.24	15.2	9.26	311	>sp|HRG_rs1042464_493_N>I_0.480080	3	controllerType=0 controllerNumber=1 scan=1792	13.2481	HEK293-rHRG-PI	shcd
1	R.SSTTKPPFKPHGS[+947.323]RDHHHPHKPHEHGPPPPPDER.D	HexNAc(1)Hex(1)NeuAc(2)	S[+947]	687.322	7	4805.21	4805.21	0	0.7	253	Specific	524.72	435.32	16.8	9.09	311	>sp|HRG_rs1042464_493_N>I_0.480080	3	controllerType=0 controllerNumber=1 scan=1812	13.3053	HEK293-rHRG-PI	shcd
1	R.SSTT[+656.228]KPPFKPHGSR.D	HexNAc(1)Hex(1)NeuAc(1)	T[+656]	546.515	4	2183.04	2183.03	0	1.2	253	Specific	84.6	84.6	5.92	2.65	261	>sp|HRG_rs1042464_493_N>I_0.480080	3	controllerType=0 controllerNumber=1 scan=1812	13.3646	HEK293-rHRG-PI	ethcd
1	R.SSTT[+656.228]KPPFKPHGSR.D	HexNAc(1)Hex(1)NeuAc(1)	T[+656]	546.515	4	2183.04	2183.03	0	1.2	253	Specific	200.38	137.23	1.2	3.24	261	>sp|HRG_rs1042464_493_N>I_0.480080	3	controllerType=0 controllerNumber=1 scan=1809	13.3549	HEK293-rHRG-PI	ethcd
1	R.SSTT[+656.228]KPPFKPHGSR.D	HexNAc(1)Hex(1)NeuAc(1)	T[+656]	546.514	4	2183.04	2183.03	0	0.6	253	Specific	222.63	169.49	1.2	4.5	479	>sp|HRG_rs1042464_493_N>I_0.480080	3	controllerType=0 controllerNumber=1 scan=1838	13.3542	HEK293-rHRG-PI	hcd
1	R.SSTTKPPFKPHGS[+656.228]RDHHHPHKPHEHGPPPPPDER.D	HexNAc(1)Hex(1)NeuAc(1)	S[+656]	753.36	6	4515.12	4514.11	1	0.7	253	Specific	38.16	38.16	19.2	2.81	479	>sp|HRG_rs1042464_493_N>I_0.480080	3	controllerType=0 controllerNumber=1 scan=1807	13.2772	HEK293-rHRG-PI	hcd
1	R.SSTTKPPFKPHGS[+656.228]RDHHHPHKPHEHGPPPPPDER.D	HexNAc(1)Hex(1)NeuAc(1)	S[+656]	645.738	7	4514.12	4514.11	0	1.4	253	Specific	234.41	234.41	19.2	5.06	479	>sp|HRG_rs1042464_493_N>I_0.480080	3	controllerType=0 controllerNumber=1 scan=1789	13.2328	HEK293-rHRG-PI	hcd
1	R.SSTTKPPFKPHGSRDHHHPHKPHEHGPPPPPDERDHS[+656.228]HGPPLPQGPPPLLPMSC[+57.021]SSC[+57.021]QHATFGTNGAQR.H	HexNAc(1)Hex(1)NeuAc(1)	C[+57]*2, S[+656]	1029.86	8	8231.8	8231.81	0	-1.1	253	Specific	305.11	305.11	0	4.06	479	>sp|HRG_rs1042464_493_N>I_0.480080	3	controllerType=0 controllerNumber=1 scan=5993	24.0768	HEK293-rHRG-PI	hcd
1	R.SSTT[+656.228]KPPFKPHGSR.D	HexNAc(1)Hex(1)NeuAc(1)	T[+656]	546.515	4	2183.04	2183.03	0	1.3	253	Specific	214.03	167.71	1.2	5.42	311	>sp|HRG_rs1042464_493_N>I_0.480080	3	controllerType=0 controllerNumber=1 scan=1835	13.3735	HEK293-rHRG-PI	shcd
1	R.SSTT[+656.228]KPPFKPHGSR.D	HexNAc(1)Hex(1)NeuAc(1)	T[+656]	546.515	4	2183.04	2183.03	0	1.3	253	Specific	231.25	84.4	1.2	3.7	311	>sp|HRG_rs1042464_493_N>I_0.480080	3	controllerType=0 controllerNumber=1 scan=1838	13.3805	HEK293-rHRG-PI	shcd
1	R.SSTTKPPFKPHGS[+656.228]RDHHHPHKPHEHGPPPPPDER.D	HexNAc(1)Hex(1)NeuAc(1)	S[+656]	753.027	6	4513.13	4514.11	-1	3.2	253	Specific	31.68	17.27	17.27	1.4	311	>sp|HRG_rs1042464_493_N>I_0.480080	3	controllerType=0 controllerNumber=1 scan=1817	13.3176	HEK293-rHRG-PI	shcd
1	R.SSTT[+203.079]KPPFKPHGSR.D	HexNAc(1)	T[+203]	433.228	4	1729.89	1729.89	0	1.7	253	Specific	528.76	528.76	2.4	8.23	479	>sp|HRG_rs1042464_493_N>I_0.480080	3	controllerType=0 controllerNumber=1 scan=1765	13.1675	HEK293-rHRG-PI	hcd
1	R.SSTTKPPFKPHGSRDHHHPHKPHEHGPPPPPDERDHSHGPPLPQGPPPLLPMSC[+57.021]S[+203.079]SC[+57.021]QHATFGTNGAQR.H	HexNAc(1)	C[+57]*2, S[+203]	1111.95	7	7777.62	7778.66	-1	-4.9	253	Specific	246.37	246.37	0	3.36	479	>sp|HRG_rs1042464_493_N>I_0.480080	3	controllerType=0 controllerNumber=1 scan=5958	23.9905	HEK293-rHRG-PI	hcd
1	R.SSTT[+203.079]KPPFKPHGSR.D	HexNAc(1)	T[+203]	433.228	4	1729.89	1729.89	0	1.7	253	Specific	508.4	466.84	2.4	8.52	311	>sp|HRG_rs1042464_493_N>I_0.480080	3	controllerType=0 controllerNumber=1 scan=1774	13.1938	HEK293-rHRG-PI	shcd
1	R.SSTT[+203.079]KPPFKPHGSR.D	HexNAc(1)	T[+203]	433.228	4	1729.89	1729.89	0	1.7	253	Specific	558.57	558.57	2.4	8.61	311	>sp|HRG_rs1042464_493_N>I_0.480080	3	controllerType=0 controllerNumber=1 scan=1773	13.1876	HEK293-rHRG-PI	shcd
1	R.SSTTKPPFKPHGSRDHHHPHKPHEHGPPPPPDERDHSHGPPLPQGPPPLLPMSC[+57.021]S[+203.079]SC[+57.021]QHATFGTNGAQR.H	HexNAc(1)	C[+57]*2, S[+203]	1112.24	7	7779.64	7778.66	1	-3.8	253	Specific	233.14	233.14	0	2.79	311	>sp|HRG_rs1042464_493_N>I_0.480080	3	controllerType=0 controllerNumber=1 scan=5484	24.2908	HEK293-rHRG-PI	shcd
