# Supplementary material for: Genotype-dependent N-glycosylation and newly exposed O-glycosylation affect plasmin-induced cleavage of histidine-rich glycoprotein (HRG)
Source: J Biol Chem. 2024 Jan 24;300(3):105683. doi: 10.1016/j.jbc.2024.105683 (PMC10882129; doi:10.1016/j.jbc.2024.105683)
Supplement: Supplementary Data Excel File 4 [file mmc4.xlsx]

## Sheet: Skyline  operator 
Supplementary Data Excel file 4. Skyline MS1 peak areas of O-glycopeptides from HRG samples after OpeRATOR and SialEXO treatment. The data of HEK293-rHRG-PI and HEK293-rHRG-SN are not shown since there was no data detected.
O-glycosylation site	Glycan	plasma-sHRG-SI			CHO-rHRG-PN			HEK293-rHRG-PN			HEK293-rHRG-SI
		EthcD	HCD	sHCD	EthcD	HCD	sHCD	EthcD	HCD	sHCD	EthcD	HCD	sHCD
Thr273	N2H2	8370755	-	3022762	42788216	42577076	25143146	17090440	23868976	28851906	12684336	7983444	10085520
Thr273	N1H1	4722676	4373005	5818731	6557710	7327524	6217962	-	-	-	-	-	-
Thr274	N1H1	36878818	26454548	14421812	3.35347e+07	3.96638e+07	39340861	1.23845e+07	21278780	2.13343e+07	10500799	22593246	10005644
