# Supplementary material for: Genotype-dependent N-glycosylation and newly exposed O-glycosylation affect plasmin-induced cleavage of histidine-rich glycoprotein (HRG)
Source: J Biol Chem. 2024 Jan 24;300(3):105683. doi: 10.1016/j.jbc.2024.105683 (PMC10882129; doi:10.1016/j.jbc.2024.105683)
Supplement: Supplementary Data Excel File 5 [file mmc5.xlsx]

## Sheet: Skyline  MS1 peak areas of HRG 
Supplementary Data Excel file 5. Skyline MS1 peak areas of HRG O-glycopeptides.
O-glycan	CHO-rHRG-PN			plasma-sHRG-SI			HEK293-rHRG-PI			HEK293-rHRG-SN			HEK293-rHRG-PN			HEK293-rHRG-SI
	EthcD	HCD	sHCD	ETHCD	HCD	sHCD	EthcD	HCD	sHCD	EthcD	HCD	sHCD	EthcD	HCD	sHCD	EthcD	HCD	sHCD
-	51611802	71484819	57704839	41720366	121507776	153062608	0	0	0	0	0	0	0	0	0	0	0	0
N1	0	0	0	58071112	207462880	152832288	0	0	0	4371377	4333210	3954710	0	0	0	0	0	0
N1H1S1	485596872	680330953	433809840	1424925579	3624315808	2960531150	8026037	9322741	9040346	0	0	0	0	0	0	0	0	0
N1H1	0	0	0	71657808	228308352	154649296	0	0	0	0	0	0	0	0	0	0	0	0
N1H1S2	729164222	1066904508	1005758852	184897615	419715229	433038572	330877740	1168634184	468058898	345843392	322610700	360636674	83445834	131862399	127727739	147197453	146600469	134678746
N2H2S2	654006114	690826856	752490920	205773249	453856855	489143453	0	0	0	15260111	15018074	15177901	0	0	0	0	0	0
