# Supplementary material for: Genotype-dependent N-glycosylation and newly exposed O-glycosylation affect plasmin-induced cleavage of histidine-rich glycoprotein (HRG)
Source: J Biol Chem. 2024 Jan 24;300(3):105683. doi: 10.1016/j.jbc.2024.105683 (PMC10882129; doi:10.1016/j.jbc.2024.105683)
Supplement: Supplementary Data Excel File 6 [file mmc6.xlsx]

## Sheet: sheet1
Supplementary Data Excel file 6. Assignment of HRG fragments following plasmin-induced cleavage of HRG variants. The mass calculation is based on the human plasma endogenous HRG. The areas and percentages of the bands from the gel as well as the t-test calculated results are also shown.
			Mean grey values
			Sialylated							Desialylated
Apparent molecular mass (kDa)	Theoretical total mass(kDa)	Fragments	Plasma	HEK293-SI	HEK293-SN	HEK293-PI	HEK293-PN	CHO-PN		Plasma	HEK293-SI	HEK293-SN	HEK293-PI	HEK293-PN	CHO-PN
		Others	32673	0	0	0	0	0		0	0	0	0	0	0
		Others	15074	0	0	0	0	0		55582	0	0	0	0	0
67	67.2	Residues 18 - 525	52697	0	0	0	0	42898		47901	0	0	0	0	25713
58	57.5	Residues 18 - 439	58878	64856	65970	71501	71948	74886		62102	73193	73672	76783	68956	54663
		Others	27453	70863	68812	71178	67135	53576		31443	70446	72769	68729	63552	38170
44	43.8	Residues 18 - 339	18164	45473	45155	45174	43415	53914		18036	39261	41838	42641	40593	42841
39	38.7	Residues 18 - 291	0	0	0	0	0	0		9811	24331	24524	0	0	0
37	36.8	Residues 18 - 275	13248	38132	36799	31591	33698	40959		19526	46277	48847	40284	41437	55996
30	30.4	Residues 276 - 525	8163	19518	17185	23334	21195	31486		9254	29055	33954	41061	33525	41955
23	23.4	Residues 340 - 525	9791	17027	14649	17799	14363	37494		9817	16830	17321	19589	15174	37512
14	13.7	Residues 340 - 439	1167	9314	8782	9060	8150	4749		2569	6942	7774	8349	7049	9738
12	9.7	Residues 440 - 525	5876	52072	51623	52097	50348	44478		4043	52868	55262	54849	49456	50372
			Percentages														Sialylation									Mutation
			Sialylated							Desialylated							p-value		Abundance			SD				p-value		Abundance			SD
		Fragments	Plasma	HEK293-SI	HEK293-SN	HEK293-PI	HEK293-PN	CHO-PN		Plasma	HEK293-SI	HEK293-SN	HEK293-PI	HEK293-PN	CHO-PN		paired sample t-tests		Sialylated	Desialylated		Sialylated	Desialylated			Independent (unpaired) sample t-tests		Ser204	Pro204		Ser204	Pro204
		Others	13.4355	0	0	0	0	0		0	0	0	0	0	0		0.363217		2.23925	0		2.23925	0			0.340893		2.23925	0		2.23925	0
		Others	6.1986	0	0	0	0	0		20.5795	0	0	0	0	0		0.363217		1.0331	3.42992		1.0331	3.42992			0.215929		4.46302	0		3.3785	0
		Residues 18 - 525	21.6696	0	0	0	0	11.1586		17.7356	0	0	0	0	7.20333		0.17469		5.47136	4.15649		3.71695	2.95962			0.467043		6.56753	3.06032		4.18461	2.00174
		Residues 18 - 439	24.2113	20.4429	21.3512	22.2236	23.1902	19.4792		22.9936	20.3765	19.5956	21.7957	21.5661	15.3135		0.0475018		21.8164	20.2735		0.7154	1.1024			0.526618		21.4952	20.5947		0.721348	1.16778
		Others	11.289	22.3363	22.2711	22.1232	21.6389	13.9361		11.6419	19.6118	19.3555	19.5095	19.876	10.6931		0.0104758		18.9324	16.7813		2.02998	1.7808			0.940832		17.7509	17.9628		2.05403	1.87917
		Residues 18 - 339	7.46924	14.3333	14.6145	14.0408	13.9935	14.024		6.67792	10.93	11.1283	12.1041	12.6955	12.0016		0.00477403		13.0792	10.9229		1.12627	0.890005			0.137641		10.8589	13.1433		1.35675	0.40364
		Residues 18 - 291	0	0	0	0	0	0		3.63257	6.77361	6.52302	0	0	0		0.0890995		0	2.82153		0	1.33991			0.0614788		2.82153	0		1.33991	0
		Residues 18 - 275	5.44773	12.0194	11.91	9.81898	10.8615	10.6542		7.2296	12.8832	12.9926	11.4351	12.9595	15.6869		0.0201373		10.1186	12.1978		0.992768	1.14193			0.368564		10.4138	11.9027		1.32118	0.868726
		Residues 276 - 525	3.35672	6.15215	5.56194	7.25258	6.83154	8.19009		3.42634	8.08874	9.03126	11.6556	10.485	11.7534		0.0069474		6.22417	9.0734		0.68209	1.27415			0.0262138		5.93619	9.36138		0.954858	0.903087
		Residues 340 - 525	4.02617	5.36698	4.74116	5.53221	4.62946	9.75289		3.6348	4.68537	4.60713	5.56055	4.7457	10.5087		0.808971		5.67481	5.62372		0.845149	1.00843			0.0654235		4.51027	6.78826		0.246854	1.07313
		Residues 340 - 439	0.479884	2.93581	2.8423	2.81599	2.6269	1.2353		0.951186	1.93261	2.06777	2.36996	2.20459	2.72804		0.777474		2.15603	2.04236		0.424008	0.245434			0.347972		1.86826	2.33013		0.404185	0.237939
		Residues 440 - 525	2.41628	16.4133	16.7078	16.1926	16.2281	11.5696		1.49694	14.7181	14.6989	15.5695	15.4675	14.1114		0.423432		13.2546	12.677		2.30712	2.24691			0.235535		11.0752	14.8564		2.90599	0.728176
