# Supplementary material for: Genotype-dependent N-glycosylation and newly exposed O-glycosylation affect plasmin-induced cleavage of histidine-rich glycoprotein (HRG)
Source: J Biol Chem. 2024 Jan 24;300(3):105683. doi: 10.1016/j.jbc.2024.105683 (PMC10882129; doi:10.1016/j.jbc.2024.105683)
Supplement: Supplementary Data Excel File 7 [file mmc7.xlsx]

## Sheet: 02 - Glycan species
Supplementary Data Excel file 7. Glycan compositions and glycan database used in the glycoproteomics searches.
Monosaccharide	Abbreviation
Deoxyhexose (fucose)	dHex
Hexose (glucose, mannose, galactose)	Hex
N-Acetylhexosamine (N-acetylglucosamine)	HexNAc
N-Acetylneuraminic acid	NeuAc
Phosphate	Phospho
HexNAc(1)
HexNAc(2)
HexNAc(2)Hex(1)
HexNAc(2)Hex(2)
HexNAc(2)Hex(3)
HexNAc(2)Hex(4)
HexNAc(2)Hex(5)
HexNAc(2)Hex(6)
HexNAc(2)Hex(7)
HexNAc(2)Hex(8)
HexNAc(2)Hex(9)
HexNAc(2)Hex(10)
HexNAc(3)Hex(3)
HexNAc(3)Hex(4)
HexNAc(3)Hex(5)
HexNAc(3)Hex(6)
HexNAc(4)Hex(3)
HexNAc(4)Hex(4)
HexNAc(4)Hex(5)
HexNAc(5)Hex(3)
HexNAc(5)Hex(4)
HexNAc(5)Hex(5)
HexNAc(5)Hex(6)
HexNAc(6)Hex(7)
HexNAc(7)Hex(8)
HexNAc(8)Hex(9)
HexNAc(1)dHex(1)
HexNAc(2)dHex(1)
HexNAc(2)Hex(2)dHex(1)
HexNAc(2)Hex(3)dHex(1)
HexNAc(3)Hex(3)dHex(1)
HexNAc(3)Hex(4)dHex(1)
HexNAc(3)Hex(5)dHex(1)
HexNAc(3)Hex(6)dHex(1)
HexNAc(4)Hex(3)dHex(1)
HexNAc(4)Hex(4)dHex(1)
HexNAc(4)Hex(5)dHex(1)
HexNAc(5)Hex(3)dHex(1)
HexNAc(5)Hex(4)dHex(1)
HexNAc(5)Hex(5)dHex(1)
HexNAc(5)Hex(6)dHex(1)
HexNAc(6)Hex(7)dHex(1)
HexNAc(7)Hex(8)dHex(1)
HexNAc(8)Hex(9)dHex(1)
HexNAc(3)Hex(3)dHex(2)
HexNAc(3)Hex(4)dHex(2)
HexNAc(3)Hex(5)dHex(2)
HexNAc(3)Hex(6)dHex(2)
HexNAc(4)Hex(3)dHex(2)
HexNAc(4)Hex(4)dHex(2)
HexNAc(4)Hex(5)dHex(2)
HexNAc(5)Hex(3)dHex(2)
HexNAc(5)Hex(4)dHex(2)
HexNAc(5)Hex(5)dHex(2)
HexNAc(5)Hex(6)dHex(2)
HexNAc(6)Hex(7)dHex(2)
HexNAc(7)Hex(8)dHex(2)
HexNAc(8)Hex(9)dHex(2)
HexNAc(4)Hex(3)dHex(3)
HexNAc(4)Hex(4)dHex(3)
HexNAc(4)Hex(5)dHex(3)
HexNAc(5)Hex(3)dHex(3)
HexNAc(5)Hex(4)dHex(3)
HexNAc(5)Hex(5)dHex(3)
HexNAc(5)Hex(6)dHex(3)
HexNAc(6)Hex(7)dHex(3)
HexNAc(7)Hex(8)dHex(3)
HexNAc(8)Hex(9)dHex(3)
HexNAc(5)Hex(3)dHex(4)
HexNAc(5)Hex(4)dHex(4)
HexNAc(5)Hex(5)dHex(4)
HexNAc(5)Hex(6)dHex(4)
HexNAc(6)Hex(7)dHex(4)
HexNAc(7)Hex(8)dHex(4)
HexNAc(8)Hex(9)dHex(4)
HexNAc(6)Hex(7)dHex(5)
HexNAc(7)Hex(8)dHex(5)
HexNAc(8)Hex(9)dHex(5)
HexNAc(7)Hex(8)dHex(6)
HexNAc(8)Hex(9)dHex(6)
HexNAc(8)Hex(9)dHex(7)
HexNAc(3)Hex(3)NeuAc(1)
HexNAc(3)Hex(4)NeuAc(1)
HexNAc(3)Hex(5)NeuAc(1)
HexNAc(3)Hex(6)NeuAc(1)
HexNAc(4)Hex(3)NeuAc(1)
HexNAc(4)Hex(4)NeuAc(1)
HexNAc(4)Hex(5)NeuAc(1)
HexNAc(5)Hex(3)NeuAc(1)
HexNAc(5)Hex(4)NeuAc(1)
HexNAc(5)Hex(5)NeuAc(1)
HexNAc(5)Hex(6)NeuAc(1)
HexNAc(6)Hex(7)NeuAc(1)
HexNAc(7)Hex(8)NeuAc(1)
HexNAc(8)Hex(9)NeuAc(1)
HexNAc(3)Hex(3)dHex(1)NeuAc(1)
HexNAc(3)Hex(4)dHex(1)NeuAc(1)
HexNAc(3)Hex(5)dHex(1)NeuAc(1)
HexNAc(3)Hex(6)dHex(1)NeuAc(1)
HexNAc(4)Hex(3)dHex(1)NeuAc(1)
HexNAc(4)Hex(4)dHex(1)NeuAc(1)
HexNAc(4)Hex(5)dHex(1)NeuAc(1)
HexNAc(5)Hex(3)dHex(1)NeuAc(1)
HexNAc(5)Hex(4)dHex(1)NeuAc(1)
HexNAc(5)Hex(5)dHex(1)NeuAc(1)
HexNAc(5)Hex(6)dHex(1)NeuAc(1)
HexNAc(6)Hex(7)dHex(1)NeuAc(1)
HexNAc(7)Hex(8)dHex(1)NeuAc(1)
HexNAc(8)Hex(9)dHex(1)NeuAc(1)
HexNAc(3)Hex(3)dHex(2)NeuAc(1)
HexNAc(3)Hex(4)dHex(2)NeuAc(1)
HexNAc(3)Hex(5)dHex(2)NeuAc(1)
HexNAc(3)Hex(6)dHex(2)NeuAc(1)
HexNAc(4)Hex(3)dHex(2)NeuAc(1)
HexNAc(4)Hex(4)dHex(2)NeuAc(1)
HexNAc(4)Hex(5)dHex(2)NeuAc(1)
HexNAc(5)Hex(3)dHex(2)NeuAc(1)
HexNAc(5)Hex(4)dHex(2)NeuAc(1)
HexNAc(5)Hex(5)dHex(2)NeuAc(1)
HexNAc(5)Hex(6)dHex(2)NeuAc(1)
HexNAc(6)Hex(7)dHex(2)NeuAc(1)
HexNAc(7)Hex(8)dHex(2)NeuAc(1)
HexNAc(8)Hex(9)dHex(2)NeuAc(1)
HexNAc(4)Hex(3)dHex(3)NeuAc(1)
HexNAc(4)Hex(4)dHex(3)NeuAc(1)
HexNAc(4)Hex(5)dHex(3)NeuAc(1)
HexNAc(5)Hex(3)dHex(3)NeuAc(1)
HexNAc(5)Hex(4)dHex(3)NeuAc(1)
HexNAc(5)Hex(5)dHex(3)NeuAc(1)
HexNAc(5)Hex(6)dHex(3)NeuAc(1)
HexNAc(6)Hex(7)dHex(3)NeuAc(1)
HexNAc(7)Hex(8)dHex(3)NeuAc(1)
HexNAc(8)Hex(9)dHex(3)NeuAc(1)
HexNAc(5)Hex(3)dHex(4)NeuAc(1)
HexNAc(5)Hex(4)dHex(4)NeuAc(1)
HexNAc(5)Hex(5)dHex(4)NeuAc(1)
HexNAc(5)Hex(6)dHex(4)NeuAc(1)
HexNAc(6)Hex(7)dHex(4)NeuAc(1)
HexNAc(7)Hex(8)dHex(4)NeuAc(1)
HexNAc(8)Hex(9)dHex(4)NeuAc(1)
HexNAc(6)Hex(7)dHex(5)NeuAc(1)
HexNAc(7)Hex(8)dHex(5)NeuAc(1)
HexNAc(8)Hex(9)dHex(5)NeuAc(1)
HexNAc(7)Hex(8)dHex(6)NeuAc(1)
HexNAc(8)Hex(9)dHex(6)NeuAc(1)
HexNAc(8)Hex(9)dHex(7)NeuAc(1)
HexNAc(4)Hex(3)NeuAc(2)
HexNAc(4)Hex(4)NeuAc(2)
HexNAc(4)Hex(5)NeuAc(2)
HexNAc(5)Hex(3)NeuAc(2)
HexNAc(5)Hex(4)NeuAc(2)
HexNAc(5)Hex(5)NeuAc(2)
HexNAc(5)Hex(6)NeuAc(2)
HexNAc(6)Hex(7)NeuAc(2)
HexNAc(8)Hex(9)NeuAc(2)
HexNAc(4)Hex(3)dHex(1)NeuAc(2)
HexNAc(4)Hex(4)dHex(1)NeuAc(2)
HexNAc(4)Hex(5)dHex(1)NeuAc(2)
HexNAc(5)Hex(3)dHex(1)NeuAc(2)
HexNAc(5)Hex(4)dHex(1)NeuAc(2)
HexNAc(5)Hex(5)dHex(1)NeuAc(2)
HexNAc(5)Hex(6)dHex(1)NeuAc(2)
HexNAc(6)Hex(7)dHex(1)NeuAc(2)
HexNAc(7)Hex(8)dHex(1)NeuAc(2)
HexNAc(8)Hex(9)dHex(1)NeuAc(2)
HexNAc(4)Hex(3)dHex(2)NeuAc(2)
HexNAc(4)Hex(4)dHex(2)NeuAc(2)
HexNAc(4)Hex(5)dHex(2)NeuAc(2)
HexNAc(5)Hex(3)dHex(2)NeuAc(2)
HexNAc(5)Hex(4)dHex(2)NeuAc(2)
HexNAc(5)Hex(5)dHex(2)NeuAc(2)
HexNAc(5)Hex(6)dHex(2)NeuAc(2)
HexNAc(6)Hex(7)dHex(2)NeuAc(2)
HexNAc(7)Hex(8)dHex(2)NeuAc(2)
HexNAc(8)Hex(9)dHex(2)NeuAc(2)
HexNAc(4)Hex(3)dHex(3)NeuAc(2)
HexNAc(4)Hex(4)dHex(3)NeuAc(2)
HexNAc(4)Hex(5)dHex(3)NeuAc(2)
HexNAc(5)Hex(3)dHex(3)NeuAc(2)
HexNAc(5)Hex(4)dHex(3)NeuAc(2)
HexNAc(5)Hex(5)dHex(3)NeuAc(2)
HexNAc(5)Hex(6)dHex(3)NeuAc(2)
HexNAc(6)Hex(7)dHex(3)NeuAc(2)
HexNAc(7)Hex(8)dHex(3)NeuAc(2)
HexNAc(8)Hex(9)dHex(3)NeuAc(2)
HexNAc(5)Hex(3)dHex(4)NeuAc(2)
HexNAc(5)Hex(4)dHex(4)NeuAc(2)
HexNAc(5)Hex(5)dHex(4)NeuAc(2)
HexNAc(5)Hex(6)dHex(4)NeuAc(2)
HexNAc(6)Hex(7)dHex(4)NeuAc(2)
HexNAc(7)Hex(8)dHex(4)NeuAc(2)
HexNAc(8)Hex(9)dHex(4)NeuAc(2)
HexNAc(6)Hex(7)dHex(5)NeuAc(2)
HexNAc(7)Hex(8)dHex(5)NeuAc(2)
HexNAc(8)Hex(9)dHex(5)NeuAc(2)
HexNAc(7)Hex(8)dHex(6)NeuAc(2)
HexNAc(8)Hex(9)dHex(6)NeuAc(2)
HexNAc(8)Hex(9)dHex(7)NeuAc(2)
HexNAc(5)Hex(6)NeuAc(3)
HexNAc(6)Hex(7)NeuAc(3)
HexNAc(7)Hex(8)NeuAc(3)
HexNAc(8)Hex(9)NeuAc(3)
HexNAc(5)Hex(6)dHex(1)NeuAc(3)
HexNAc(6)Hex(7)dHex(1)NeuAc(3)
HexNAc(7)Hex(8)dHex(1)NeuAc(3)
HexNAc(8)Hex(9)dHex(1)NeuAc(3)
HexNAc(5)Hex(6)dHex(2)NeuAc(3)
HexNAc(6)Hex(7)dHex(2)NeuAc(3)
HexNAc(7)Hex(8)dHex(2)NeuAc(3)
HexNAc(8)Hex(9)dHex(2)NeuAc(3)
HexNAc(5)Hex(6)dHex(3)NeuAc(3)
HexNAc(6)Hex(7)dHex(3)NeuAc(3)
HexNAc(7)Hex(8)dHex(3)NeuAc(3)
HexNAc(8)Hex(9)dHex(3)NeuAc(3)
HexNAc(5)Hex(6)dHex(4)NeuAc(3)
HexNAc(6)Hex(7)dHex(4)NeuAc(3)
HexNAc(7)Hex(8)dHex(4)NeuAc(3)
HexNAc(8)Hex(9)dHex(4)NeuAc(3)
HexNAc(6)Hex(7)dHex(5)NeuAc(3)
HexNAc(7)Hex(8)dHex(5)NeuAc(3)
HexNAc(8)Hex(9)dHex(5)NeuAc(3)
HexNAc(7)Hex(8)dHex(6)NeuAc(3)
HexNAc(8)Hex(9)dHex(6)NeuAc(3)
HexNAc(8)Hex(9)dHex(7)NeuAc(3)
HexNAc(6)Hex(7)NeuAc(4)
HexNAc(7)Hex(8)NeuAc(4)
HexNAc(8)Hex(9)NeuAc(4)
HexNAc(6)Hex(7)dHex(1)NeuAc(4)
HexNAc(7)Hex(8)dHex(1)NeuAc(4)
HexNAc(8)Hex(9)dHex(1)NeuAc(4)
HexNAc(6)Hex(7)dHex(2)NeuAc(4)
HexNAc(7)Hex(8)dHex(2)NeuAc(4)
HexNAc(8)Hex(9)dHex(2)NeuAc(4)
HexNAc(6)Hex(7)dHex(3)NeuAc(4)
HexNAc(7)Hex(8)dHex(3)NeuAc(4)
HexNAc(8)Hex(9)dHex(3)NeuAc(4)
HexNAc(6)Hex(7)dHex(4)NeuAc(4)
HexNAc(7)Hex(8)dHex(4)NeuAc(4)
HexNAc(8)Hex(9)dHex(4)NeuAc(4)
HexNAc(6)Hex(7)dHex(5)NeuAc(4)
HexNAc(7)Hex(8)dHex(5)NeuAc(4)
HexNAc(8)Hex(9)dHex(5)NeuAc(4)
HexNAc(7)Hex(8)dHex(6)NeuAc(4)
HexNAc(8)Hex(9)dHex(6)NeuAc(4)
HexNAc(8)Hex(9)dHex(7)NeuAc(4)
HexNAc(2)Hex(3)Phospho(1)
HexNAc(2)Hex(4)Phospho(1)
HexNAc(2)Hex(5)Phospho(1)
HexNAc(2)Hex(6)Phospho(1)
HexNAc(2)Hex(7)Phospho(1)
HexNAc(2)Hex(8)Phospho(1)
HexNAc(2)Hex(9)Phospho(1)
HexNAc(2)Hex(10)Phospho(1)
HexNAc(3)Hex(3)Phospho(1)
HexNAc(3)Hex(4)Phospho(1)
HexNAc(3)Hex(5)Phospho(1)
HexNAc(3)Hex(6)Phospho(1)
HexNAc(3)Hex(7)Phospho(1)
HexNAc(3)Hex(8)Phospho(1)
HexNAc(3)Hex(9)Phospho(1)
HexNAc(3)Hex(10)Phospho(1)
HexNAc(2)Hex(5)Phospho(2)
HexNAc(2)Hex(6)Phospho(2)
HexNAc(2)Hex(7)Phospho(2)
HexNAc(2)Hex(8)Phospho(2)
HexNAc(2)Hex(9)Phospho(2)
HexNAc(2)Hex(10)Phospho(2)
HexNAc(3)Hex(5)Phospho(2)
HexNAc(3)Hex(6)Phospho(2)
HexNAc(3)Hex(7)Phospho(2)
HexNAc(3)Hex(8)Phospho(2)
HexNAc(3)Hex(9)Phospho(2)
HexNAc(3)Hex(10)Phospho(2)
HexNAc(4)Hex(5)Phospho(2)
HexNAc(4)Hex(6)Phospho(2)
HexNAc(4)Hex(7)Phospho(2)
HexNAc(4)Hex(8)Phospho(2)
HexNAc(4)Hex(9)Phospho(2)
HexNAc(4)Hex(10)Phospho(2)
HexNAc(1)
HexNAc(1)dHex(1)
HexNAc(1)Hex(1)
HexNAc(1)NeuAc(1)
HexNAc(1)Hex(1)dHex(1)
HexNAc(1)Hex(1)NeuAc(1)
HexNAc(1)Hex(1)dHex(1)NeuAc(1)
HexNAc(1)Hex(1)NeuAc(2)
HexNAc(2)Hex(2)
HexNAc(2)Hex(2)NeuAc(1)
HexNAc(2)Hex(2)NeuAc(2)
HexNAc(3)Hex(3)
HexNAc(3)Hex(3)NeuAc(1)
HexNAc(3)Hex(3)NeuAc(2)
