# Supplementary material for: Genotype-dependent N-glycosylation and newly exposed O-glycosylation affect plasmin-induced cleavage of histidine-rich glycoprotein (HRG)
Source: J Biol Chem. 2024 Jan 24;300(3):105683. doi: 10.1016/j.jbc.2024.105683 (PMC10882129; doi:10.1016/j.jbc.2024.105683)
Supplement: Supplementary Data Excel File 8 [file mmc8.xlsx]

## Sheet: Sheet1
Supplementary Data Excel file 8.Overview of the most abundant peptides with all the targeted glycosites. The sequences from top to bottom are the most frequently detected peptides with all the targeted N-glycosites, and O-glycosites cleaved by trypsin, and the most frequently detected peptide sequences cleaved by different O-glycosites treated with trypsin, SialEXO and OpeRATOR.
>sp|HRG_glycosite 63 treated with only trypsin
IADAHLDRVENTTVYYLVLDVQESDCSVLSR
>sp|HRG_glycosite 125 treated with only trypsin
VIDFNCTTSSVSSALANTK
>sp|HRG_glycosite 202 treated with only trypsin
VRGGEGTGYFVDFSVRNCSR
>sp|HRG_no glycosite 202 treated with only trypsin
VRGGEGTGYFVDFSVRNCPR
>sp|HRG_glycosite 344 treated with only trypsin
HSHNNNSSDLHPHKHHSHEQHPHGHHPHAHHPHEHDTHR
>sp|HRG_glycosite 273/274 treated with only trypsin
SSTTKPPFKPHGSR
>sp|HRG_glycosite 273 treated with trypsin, SialEXO and OpeRATOR
TTKPPFKPHGSRDHHHPHKPHEHGPPPPPDER
>sp|HRG_glycosite 274 treated with trypsin, SialEXO and OpeRATOR
TKPPFKPHGSRDHHHPHKPHEHGPPPPPDER
